# Supplementary material for: A multi-scale analysis of bull sperm methylome revealed both species peculiarities and conserved tissue-specific features
Source: BMC Genomics. 2018 May 29;19:404. doi: 10.1186/s12864-018-4764-0 (PMC5975405; doi:10.1186/s12864-018-4764-0)
Supplement: Supplementary file 2 — is a Microsoft Excel file listing the DMCs identified using RRBS. This file includes three datasheets corresponding to the pairwise comparisons between sperm, fibroblasts and monocytes. (XLSX 84756 kb) [file 12864_2018_4764_MOESM2_ESM.xlsx]

## Sheet: Monocytes vs sperm
DMC position (chr.coordinate)	Cov_sperm32	FreqC_sperm32	Cov_sperm34	FreqC_sperm34	Cov_mono1	FreqC_mono1	Cov_mono2	FreqC_mono2	qvalue	Methylation difference (methylKit)	Difference monocytes-sperm
1.886783	10	9	20	20	23	0	16	0	0	96.6667	-95
1.886821	10	10	20	20	23	0	16	0	0	100	-100
1.933173	12	11	18	18	21	1	17	0	0	94.0351	-93.4524
1.933202	22	21	32	31	25	1	21	0	0	94.1224	-94.1648
1.933210	22	21	32	31	25	1	21	0	0	94.1224	-94.1648
1.933235	22	20	32	32	25	1	21	0	0	94.1224	-93.4545
1.1291148	19	19	27	27	18	3	14	0	0	90.625	-91.6667
1.1291176	19	17	27	27	18	1	14	1	0	89.4022	-88.3876
1.1291218	18	18	27	27	17	1	13	0	0	96.6667	-97.0588
1.1291260	12	12	23	23	15	0	9	0	0	100	-100
1.1735968	20	20	21	20	32	4	12	1	0	86.1973	-87.2024
1.1787140	16	16	25	24	24	1	13	0	0	94.8583	-95.9167
1.1787236	15	15	25	24	24	0	13	0	0	97.5	-98
1.1787260	16	16	25	25	24	1	13	0	0	97.2973	-97.9167
1.1805044	12	12	34	33	25	4	16	0	0	88.07	-90.5294
1.1937682	27	5	31	4	22	21	22	21	0	-79.9373	79.7437
1.1937717	28	5	31	4	22	20	22	22	0	-80.2003	80.0744
1.1988377	14	0	25	3	26	26	5	5	0	-92.3077	94
1.1988389	28	2	34	0	44	44	10	8	0	-93.0705	86.4286
1.1988405	28	0	34	1	44	43	10	10	0	-96.5352	97.393
1.2343120	23	0	35	0	24	24	17	17	0	-100	100
1.2343126	23	0	35	1	24	24	17	16	0	-95.8368	95.6303
1.2343139	23	0	35	0	24	24	17	17	0	-100	100
1.2343150	23	0	35	0	24	24	17	17	0	-100	100
1.2343164	23	0	35	1	24	24	17	16	0	-95.8368	95.6303
1.2343174	23	0	35	0	24	24	17	17	0	-100	100
1.2453884	20	2	27	3	24	24	21	20	0	-87.1395	87.0635
1.2453899	20	2	27	2	24	23	21	21	0	-89.2671	89.213
1.2453920	20	1	27	7	24	24	21	21	0	-82.9787	84.537
1.2453954	20	0	27	4	24	24	21	19	0	-87.0449	87.8307
1.2739338	11	11	18	18	18	0	10	0	0	100	-100
1.2739407	13	12	23	23	27	2	15	0	0	92.4603	-92.4501
1.2739423	13	13	23	23	27	1	15	1	0	95.2381	-94.8148
1.2739467	13	13	23	22	27	0	15	2	0	92.4603	-91.1594
1.2832235	22	0	17	0	24	22	9	8	0	-90.9091	90.2778
1.2832260	20	1	16	0	24	22	9	9	0	-91.1616	93.3333
1.2832290	21	0	17	1	24	23	9	9	0	-94.3381	94.9755
1.2832297	21	1	16	0	23	22	9	8	0	-91.0473	89.8896
1.2832357	22	0	17	0	24	22	9	8	0	-90.9091	90.2778
1.2979511	25	1	15	1	28	27	11	11	0	-92.4359	92.881
1.2979582	30	2	15	1	28	27	6	6	0	-90.3922	91.5476
1.3626548	23	23	20	20	22	4	14	2	0	83.3333	-83.7662
1.3721792	41	1	40	2	19	18	18	18	0	-93.5936	93.6489
1.3721799	41	0	40	1	19	19	18	18	0	-98.7654	98.75
1.3721825	41	0	38	1	19	19	18	18	0	-98.7342	98.6842
1.3721833	41	0	40	1	19	19	18	17	0	-96.0627	95.9722
1.3721843	41	0	40	0	19	18	18	18	0	-97.2973	97.3684
1.3734156	21	3	26	1	31	31	16	15	0	-89.3617	87.8091
1.3753424	31	3	33	3	39	38	21	20	0	-87.2917	86.9528
1.3753444	31	3	33	3	39	39	21	20	0	-88.9583	88.2349
1.3753452	31	2	33	1	39	39	21	21	0	-95.3125	95.259
1.3753458	31	1	33	1	39	34	21	17	0	-81.875	80.9379
1.3753466	31	4	33	0	39	37	21	20	0	-88.75	88.6033
1.4713095	16	2	25	1	31	26	25	23	0	-80.1829	79.6855
1.5036180	26	0	27	0	20	20	15	15	0	-100	100
1.5036214	38	0	39	0	24	19	22	20	0	-84.7826	85.0379
1.5036219	38	0	39	0	23	22	22	20	0	-93.3333	93.2806
1.5036246	38	0	39	0	24	20	22	20	0	-86.9565	87.1212
1.5036250	38	1	39	0	24	23	22	19	0	-90.0056	89.7827
1.5036256	38	0	39	0	24	24	22	21	0	-97.8261	97.7273
1.5036277	38	0	39	0	24	23	22	20	0	-93.4783	93.3712
1.5036281	17	0	17	0	12	12	11	11	0	-100	100
1.5233914	40	12	105	30	137	131	107	101	0	-66.1164	65.7208
1.5233925	65	12	120	18	88	80	90	77	0	-71.986	71.5016
1.5233936	65	11	119	23	88	68	90	69	0	-58.488	58.8443
1.5233961	65	2	120	15	88	63	90	68	0	-64.4063	65.7848
1.5234170	49	4	90	11	74	50	70	50	0	-58.6531	59.3053
1.5234201	29	2	52	3	41	32	47	41	0	-76.7817	76.3085
1.5235285	35	13	46	17	56	53	39	37	0	-57.6998	57.7076
1.5235296	29	5	24	4	45	42	25	22	0	-74.4474	73.7126
1.5235332	29	1	24	0	45	38	25	18	0	-78.1132	76.4981
1.5236197	84	9	89	8	84	72	85	75	0	-77.1557	77.1233
1.5236227	106	7	116	5	131	92	104	71	0	-63.9563	63.7921
1.5236436	105	5	159	9	128	88	107	77	0	-64.9097	65.1452
1.5236461	105	19	158	29	128	89	107	87	0	-56.6427	57.195
1.5236472	105	20	158	31	128	108	107	92	0	-65.7147	65.8442
1.5237883	337	150	353	134	292	270	251	219	0	-48.8958	48.623
1.5238212	200	58	391	86	184	169	24	21	0	-66.9807	64.1765
1.5238666	41	7	113	23	47	41	31	28	0	-68.981	70.0647
1.5238677	40	11	112	22	46	38	31	23	0	-57.5103	54.8297
1.5238702	41	2	113	4	47	39	31	21	0	-73.027	71.1514
1.5238772	38	7	115	31	45	40	29	24	0	-61.6499	63.135
1.5239778	32	1	41	1	16	13	21	17	0	-78.3414	78.3192
1.5241170	93	2	93	3	57	35	35	18	0	-54.9205	53.7279
1.5241201	93	11	93	12	57	49	35	28	0	-71.3301	70.6169
1.5242500	38	0	53	2	45	31	13	8	0	-65.0436	63.3269
1.5242531	38	4	53	9	45	39	13	11	0	-71.9212	71.8873
1.5242775	46	17	70	28	62	60	48	46	0	-57.5705	57.8255
1.5242786	82	15	114	23	104	92	88	75	0	-67.5914	67.6103
1.5242797	82	20	114	14	104	85	88	67	0	-61.8197	60.5981
1.5242822	82	5	113	7	104	84	88	67	0	-72.492	72.3067
1.5243031	84	4	95	7	105	74	89	60	0	-62.9269	62.8808
1.5243061	54	7	67	4	58	45	65	61	0	-77.088	76.2496
1.5243898	72	1	82	3	56	35	59	35	0	-58.2722	58.3873
1.5243929	71	9	79	13	55	43	58	42	0	-60.5546	60.7319
1.5243967	61	21	42	5	34	30	70	63	0	-64.1804	65.9522
1.5243982	61	9	42	9	34	29	70	48	0	-56.5627	58.8414
1.5243990	61	10	42	8	34	27	70	59	0	-65.2166	64.1282
1.5243994	60	21	41	6	31	27	69	57	0	-57.2673	60.0357
1.5244019	61	20	42	10	34	34	70	63	0	-64.143	66.7018
1.5244028	36	4	25	4	25	25	36	31	0	-78.6885	79.5
1.5245157	64	17	106	27	54	50	9	9	0	-67.7684	70.2792
1.5245169	146	59	179	72	97	81	24	22	0	-44.8163	47.2687
1.5245198	146	12	191	18	106	71	24	15	0	-57.2518	55.9189
1.5245214	146	28	186	33	106	68	24	15	0	-45.4727	44.8655
1.5245218	146	37	191	24	106	99	24	23	0	-75.7453	75.6608
1.5245225	146	42	191	56	106	98	24	23	0	-63.9968	65.0998
1.5246337	166	39	138	22	66	58	48	43	0	-68.5307	69.0131
1.5246411	176	7	175	9	79	45	52	36	0	-57.2737	58.5363
1.5246442	176	24	175	23	79	64	52	43	0	-68.2891	68.4629
1.5246569	92	23	136	14	32	25	21	18	0	-64.904	64.2726
1.5247671	209	42	288	51	265	218	97	80	0	-63.6082	63.4672
1.5247881	172	38	190	33	163	139	198	143	0	-58.5031	59.0184
1.5247893	437	138	410	113	365	339	438	406	0	-63.1431	63.2154
1.5247922	435	56	407	35	362	282	436	322	0	-64.8816	65.1403
1.5247938	437	125	410	75	365	344	436	404	0	-69.7705	70.0052
1.5247945	436	197	411	175	365	346	436	411	0	-50.5871	50.649
1.5247949	437	115	411	96	364	304	436	360	0	-58.1179	58.2059
1.5247980	437	105	411	84	365	342	438	406	0	-70.8629	70.9636
1.5247987	434	155	408	122	362	334	438	398	0	-58.6021	58.7583
1.5248000	307	132	294	114	217	200	285	270	0	-52.6937	52.5652
1.5248256	47	3	80	3	40	27	46	39	0	-72.0198	71.0748
1.5248287	46	5	75	13	38	34	43	39	0	-75.2474	75.9842
1.5250028	309	87	237	54	159	149	234	208	0	-65.0155	65.8297
1.5250158	33	7	38	5	45	39	28	23	0	-68.0301	67.2198
1.5253420	461	67	432	52	333	310	269	249	0	-79.5313	79.5437
1.5253449	83	20	203	49	91	84	162	142	0	-65.2022	65.8638
1.5253461	261	104	489	153	284	260	371	350	0	-58.8631	57.3769
1.5253490	260	34	487	59	280	234	366	275	0	-66.3428	66.7581
1.5253507	258	63	486	64	282	263	367	330	0	-74.3014	72.7967
1.5253514	259	129	485	233	278	260	364	332	0	-43.5559	43.4429
1.5253518	258	82	484	117	281	264	366	344	0	-67.1528	65.9914
1.5253549	261	65	488	95	281	260	371	340	0	-70.6627	69.8997
1.5253556	261	106	489	147	284	264	371	341	0	-58.6331	57.0986
1.5253569	184	76	298	117	192	182	210	193	0	-53.2421	53.0652
1.5254316	44	6	46	6	25	24	45	42	0	-80.9524	81.3267
1.5254338	45	13	45	5	24	23	49	39	0	-64.9315	67.7126
1.5254464	326	160	428	178	303	274	360	327	0	-45.821	45.2969
1.5255512	216	71	329	82	235	209	15	12	0	-60.3266	55.5709
1.5255555	223	17	346	16	248	187	27	18	0	-68.7458	64.9111
1.5255564	223	10	345	16	247	175	27	19	0	-66.2255	66.0493
1.5255595	222	21	347	48	250	222	28	26	0	-77.0821	79.1824
1.5256178	250	63	383	86	231	220	93	61	0	-63.1897	56.5876
1.5256221	360	17	482	17	260	155	173	68	0	-47.4631	45.3363
1.5256230	362	15	495	17	262	174	176	114	0	-62.0195	61.8035
1.5258098	30	3	48	0	77	58	31	23	0	-71.1538	69.7591
1.5258129	30	2	48	4	77	63	32	26	0	-73.9591	74.0341
1.5258256	108	24	64	20	99	94	37	34	0	-68.5363	66.6846
1.5258268	390	130	265	74	280	267	253	236	0	-63.2264	63.69
1.5258297	390	37	265	21	280	207	253	195	0	-66.5672	66.796
1.5258314	389	85	263	56	280	251	253	234	0	-69.3686	69.4947
1.5258321	380	154	262	121	280	245	250	232	0	-47.1651	46.7952
1.5258325	388	105	262	68	279	260	251	239	0	-67.5356	67.6965
1.5258356	389	79	265	36	279	254	253	235	0	-74.3332	75.0157
1.5258363	389	134	264	67	279	254	252	234	0	-61.1211	62.0352
1.5258376	286	115	199	79	205	188	218	208	0	-53.617	53.6059
1.5259530	33	6	43	3	43	33	30	25	0	-67.6099	67.4595
1.5260436	94	22	118	27	91	85	72	66	0	-69.5248	69.3938
1.5260448	96	31	121	36	94	88	75	71	0	-63.2073	63.12
1.5260477	96	4	120	12	94	72	74	60	0	-71.164	71.7551
1.5260494	96	18	121	21	93	85	75	69	0	-73.6943	73.6462
1.5260501	95	45	121	48	93	86	75	68	0	-48.6111	48.051
1.5260505	96	22	120	32	93	87	75	70	0	-68.4524	68.6492
1.5260536	96	18	121	26	94	88	75	66	0	-70.8478	70.6897
1.5260543	96	30	121	43	93	85	75	69	0	-58.0261	58.3053
1.5261615	108	24	156	37	108	94	15	8	0	-59.8208	47.2151
1.5261658	110	3	161	10	110	90	16	12	0	-76.1553	73.9399
1.5261667	110	6	161	10	110	78	16	10	0	-63.9372	60.8717
1.5261698	110	20	161	22	110	97	16	16	0	-74.1844	78.1677
1.5262294	134	37	189	36	137	120	25	15	0	-60.7327	50.4658
1.5262337	136	15	190	6	140	107	27	17	0	-67.8098	62.6021
1.5262346	137	5	190	6	140	108	27	14	0	-69.69	61.0936
1.5262377	137	13	190	14	140	120	27	24	0	-77.9707	78.8729
1.5263646	130	47	199	79	50	48	69	63	0	-54.9794	55.726
1.5264324	70	3	97	1	71	42	19	11	0	-56.4937	55.8665
1.5264355	70	8	97	9	71	61	19	13	0	-72.0426	66.8148
1.5264482	93	24	163	34	99	89	58	48	0	-64.6049	62.9961
1.5264601	247	116	365	144	197	182	166	153	0	-49.8028	49.0694
1.5266965	71	30	82	32	57	55	29	29	0	-57.1515	57.6067
1.5266973	71	14	83	9	55	53	29	24	0	-76.7316	74.2803
1.5266988	71	5	83	5	57	44	29	24	0	-72.5763	73.4426
1.5266996	71	4	83	4	57	49	29	26	0	-82.0145	82.5835
1.5267015	71	33	83	31	57	56	29	28	0	-56.116	55.4845
1.5267025	71	26	83	12	57	53	29	23	0	-63.6968	60.6076
1.5267056	79	19	97	21	62	59	36	34	0	-72.1707	71.9528
1.5267063	65	7	136	21	42	22	53	45	0	-56.596	55.5381
1.5267439	11	0	46	1	32	26	38	26	0	-72.5313	73.7486
1.5268258	160	51	309	72	189	164	45	32	0	-57.5347	51.3538
1.5268301	159	9	305	11	187	143	40	19	0	-67.0553	57.3518
1.5268310	159	11	309	9	186	138	42	27	0	-68.0949	64.3242
1.5268341	160	23	310	40	187	164	47	40	0	-73.7752	72.7643
1.5268461	57	2	52	13	32	30	30	28	0	-79.7869	79.2873
1.5268468	117	34	151	41	126	114	131	121	0	-63.4546	63.3152
1.5268480	138	52	210	61	146	140	147	138	0	-62.4093	61.5196
1.5268509	135	16	210	23	145	112	147	116	0	-66.7778	66.6744
1.5268526	137	30	210	35	145	131	147	136	0	-72.7064	72.1487
1.5268537	136	32	204	33	142	132	146	136	0	-73.9379	73.2013
1.5268568	138	36	209	36	141	124	143	133	0	-69.7437	68.8192
1.5268575	137	55	206	47	141	133	138	127	0	-63.4524	61.6969
1.5268588	65	24	100	29	52	47	46	37	0	-53.5931	52.4482
1.5269083	206	47	336	76	337	306	264	233	0	-66.9901	66.8121
1.5269162	271	10	452	10	408	101	333	131	0	-28.5428	29.0959
1.5269214	145	31	171	23	135	125	98	85	0	-73.0401	72.2488
1.5269225	145	32	171	27	135	104	98	76	0	-58.5823	58.3648
1.5269250	145	5	171	6	135	96	97	73	0	-69.3638	69.7059
1.5269290	106	23	103	24	83	78	39	36	0	-70.9546	70.6423
1.5269320	107	27	107	20	82	75	42	35	0	-66.7471	65.4358
1.5269459	46	2	74	9	56	34	77	61	0	-62.2619	61.7125
1.5269490	33	5	52	8	37	31	71	65	0	-73.5948	72.3985
1.5270319	134	8	143	9	48	28	62	46	0	-61.1355	60.1315
1.5270328	133	7	143	3	47	37	62	47	0	-73.441	73.5844
1.5270486	90	15	102	13	67	46	63	38	0	-50.0321	49.7812
1.5270803	116	29	100	29	101	88	88	72	0	-57.8042	57.4734
1.5272041	34	4	38	2	34	33	19	12	0	-76.5723	71.5944
1.5272199	79	25	122	28	94	86	75	68	0	-64.7561	63.7798
1.5272211	76	33	123	37	90	84	76	73	0	-59.4024	57.9418
1.5272240	77	9	123	16	90	75	73	61	0	-70.9356	71.0993
1.5272257	80	27	125	32	92	87	82	77	0	-65.4724	64.5588
1.5272264	79	44	125	62	91	87	83	79	0	-43.4415	42.7445
1.5272268	81	23	124	40	90	87	82	78	0	-65.1985	65.5677
1.5272299	80	28	126	23	93	87	83	76	0	-67.8564	65.9303
1.5272306	80	20	126	38	93	89	83	73	0	-63.8901	64.246
1.5272732	44	10	56	10	64	55	77	64	0	-64.3972	64.235
1.5272743	44	9	56	13	63	54	76	58	0	-58.5755	59.1806
1.5272768	44	3	56	5	64	47	77	50	0	-60.7943	61.3129
1.5272977	50	2	62	9	63	43	77	53	0	-58.75	59.2845
1.5273994	39	9	69	10	78	71	7	7	0	-74.1721	76.728
1.5274006	103	35	178	36	197	179	7	7	0	-65.9096	68.3288
1.5274035	103	15	178	16	188	144	7	7	0	-66.4039	76.5219
1.5274052	102	27	179	45	197	175	7	7	0	-63.5929	68.6111
1.5274059	102	42	178	96	189	169	7	7	0	-40.5102	47.1545
1.5274063	101	21	178	45	196	182	7	7	0	-69.4475	73.3921
1.5274114	99	49	184	77	169	151	22	21	0	-45.5294	46.7304
1.5274125	53	6	92	17	68	57	55	45	0	-67.0648	67.9213
1.5274136	53	14	92	20	68	54	55	43	0	-55.4135	54.7197
1.5274161	53	4	92	3	68	51	55	38	0	-67.5301	66.6414
1.5274370	45	4	75	5	71	53	56	36	0	-62.5787	61.689
1.5274401	21	2	38	6	31	27	38	34	0	-74.8465	75.6286
1.5275429	23	3	37	4	18	17	20	19	0	-83.0702	82.7951
1.5275449	27	4	39	4	19	19	20	19	0	-85.3147	84.9644
1.5275480	27	2	39	3	19	18	20	17	0	-82.1678	82.3186
1.5275656	26	3	39	3	20	19	20	19	0	-85.7692	85.3846
1.5275697	27	1	39	1	21	20	20	18	0	-89.6526	89.4851
1.5276443	171	59	455	155	211	196	263	232	0	-56.1101	56.2675
1.5277957	67	12	177	29	69	64	80	72	0	-74.4719	74.2295
1.5277969	99	42	209	64	97	93	126	120	0	-61.1001	59.0341
1.5277998	99	11	208	21	97	77	124	97	0	-68.3096	68.2
1.5278015	98	25	208	35	96	86	123	113	0	-71.2597	69.5581
1.5278022	97	40	208	71	94	87	122	113	0	-56.1991	54.9022
1.5278026	97	21	206	50	94	88	118	102	0	-66.1903	67.0682
1.5278058	94	26	206	37	93	82	121	106	0	-66.8505	65.0773
1.5278065	94	27	205	59	92	85	122	106	0	-60.4898	60.8863
1.5279000	39	2	54	6	37	37	14	13	0	-89.4371	88.3089
1.5279006	53	7	91	9	62	35	37	28	0	-52.5253	54.5148
1.5279023	55	2	94	11	68	47	38	27	0	-61.0865	62.4159
1.5279103	54	4	94	9	69	58	34	26	0	-72.7696	71.7733
1.5279439	45	1	92	3	48	29	18	10	0	-56.1712	55.2446
1.5279470	44	3	95	14	46	42	18	15	0	-76.8323	76.5413
1.5279728	66	13	131	19	66	62	85	75	0	-74.4848	73.987
1.5279739	66	16	131	17	66	56	85	68	0	-65.3679	63.8145
1.5279764	65	0	131	5	66	48	84	58	0	-68.1156	68.979
1.5279834	31	6	60	10	38	33	37	35	0	-73.0842	72.7076
1.5279973	30	4	43	2	30	24	44	31	0	-66.1051	66.235
1.5282141	10	0	29	3	46	40	35	33	0	-82.4311	85.4487
1.5282344	239	59	352	55	227	214	25	21	0	-73.9646	68.981
1.5282387	267	14	395	19	240	173	85	24	0	-55.6305	45.1325
1.5282396	266	11	394	17	241	176	85	55	0	-66.6165	64.6424
1.5282427	267	25	396	39	241	211	84	66	0	-75.5777	73.4558
1.5282480	76	5	78	5	76	52	63	38	0	-58.2547	57.8747
1.5282488	76	11	78	8	76	60	63	51	0	-67.5185	67.5848
1.5282507	76	31	78	24	76	71	63	61	0	-59.2497	59.3439
1.5282517	76	16	78	7	76	67	63	58	0	-74.993	75.0972
1.5282525	76	8	78	9	77	67	63	56	0	-76.8182	76.9185
1.5282554	90	21	32	8	85	75	52	52	0	-68.9302	69.951
1.5282566	304	78	152	22	210	143	212	143	0	-45.8427	47.7082
1.5282595	303	34	153	10	208	165	211	171	0	-70.5418	71.3063
1.5282612	304	68	153	28	213	187	215	194	0	-68.0121	68.6785
1.5282619	304	133	152	70	213	189	214	198	0	-46.1148	45.7266
1.5282623	304	90	153	29	213	197	215	206	0	-68.1195	69.8714
1.5282654	304	60	156	30	215	191	214	192	0	-69.7122	69.7946
1.5282661	304	96	156	53	208	164	215	155	0	-43.0224	42.6929
1.5282674	220	92	147	61	138	127	190	172	0	-49.4692	49.6203
1.5283814	36	9	96	28	64	57	25	24	0	-62.9809	65.4479
1.5283857	46	2	116	10	74	53	71	41	0	-57.4202	58.1998
1.5283866	45	0	116	6	74	52	71	48	0	-65.2388	66.3517
1.5283897	45	7	115	14	73	67	71	61	0	-75.7639	74.9834
1.5284141	198	88	219	87	303	285	136	131	0	-52.7944	53.1062
1.5285986	102	35	116	28	150	139	17	16	0	-63.9153	64.1663
1.5286029	101	5	108	9	144	113	18	13	0	-71.0792	68.7053
1.5286038	107	7	119	4	149	113	20	15	0	-70.8724	70.4678
1.5286069	107	25	118	23	152	137	21	19	0	-68.8401	68.8759
1.5286072	107	15	119	23	152	116	21	14	0	-58.3303	54.818
1.5286195	143	37	181	40	91	84	220	200	0	-67.5529	67.6216
1.5287568	76	22	111	34	89	79	13	10	0	-57.3084	53.0546
1.5287611	79	5	112	7	90	63	14	7	0	-61.025	53.7104
1.5287620	79	3	112	9	90	58	14	8	0	-57.1788	54.8771
1.5287651	78	8	111	15	90	82	14	10	0	-76.2922	69.3849
1.5289691	36	7	58	7	42	38	63	50	0	-68.9159	69.1639
1.5289851	62	7	67	10	95	79	62	54	0	-71.5351	72.0195
1.5289862	62	13	67	14	95	81	62	46	0	-59.9615	58.7967
1.5289887	62	3	67	4	95	64	62	42	0	-62.0896	62.1507
1.5290096	53	5	50	5	88	59	46	31	0	-57.4554	57.5014
1.5291139	32	1	61	4	36	27	30	22	0	-68.8661	69.3255
1.5291156	31	5	61	7	36	36	31	29	0	-83.9714	82.972
1.5291167	30	7	61	11	37	37	30	29	0	-78.7272	77.6503
1.5291197	24	2	61	6	36	34	31	30	0	-86.1106	86.5246
1.5291204	24	3	60	9	36	36	30	29	0	-84.1991	84.5833
1.5291228	24	2	66	10	26	25	37	34	0	-80.3175	82.2804
1.5291264	24	2	65	1	26	20	37	31	0	-77.5816	75.4175
1.5291472	22	3	66	2	27	18	37	26	0	-63.0682	60.1351
1.5292011	59	5	175	27	63	59	56	52	0	-79.6021	81.3024
1.5292022	60	18	188	69	67	64	65	62	0	-60.3739	62.1024
1.5292029	60	2	189	21	67	56	65	55	0	-74.854	76.8765
1.5292082	62	4	192	9	65	55	68	61	0	-82.0999	81.5911
1.5292187	60	1	194	11	67	34	65	37	0	-49.0635	50.1663
1.5292204	60	6	194	23	67	57	64	55	0	-74.0789	74.5782
1.5292230	60	14	194	36	67	46	65	47	0	-50.7695	49.5372
1.5292247	59	13	194	41	67	63	65	64	0	-74.8682	74.6617
1.5304880	36	2	26	1	22	20	20	19	0	-88.0184	88.2537
1.5304911	36	3	26	3	22	19	20	20	0	-83.1797	83.2459
1.5304942	36	9	26	2	22	22	20	20	0	-82.2581	83.6538
1.5305677	196	8	264	6	59	36	128	90	0	-64.3362	62.4875
1.5305686	195	13	264	10	60	38	130	89	0	-61.8312	60.6702
1.5305730	73	5	112	9	16	10	52	30	0	-51.256	52.6536
1.5305747	77	29	116	51	20	19	55	55	0	-57.2159	56.6861
1.6174050	23	1	33	3	14	14	14	14	0	-92.8571	93.2806
1.6174053	23	0	33	2	14	14	14	14	0	-96.4286	96.9697
1.6174062	23	0	33	0	14	11	14	14	0	-89.2857	89.2857
1.6174073	23	1	33	0	14	14	14	14	0	-98.2143	97.8261
1.6174080	23	1	33	2	14	14	14	13	0	-91.0714	91.2244
1.6174091	23	1	33	0	14	14	14	14	0	-98.2143	97.8261
1.6174098	23	0	33	1	14	13	14	14	0	-94.6429	94.9134
1.6174102	23	1	33	5	13	13	14	14	0	-89.2857	90.2503
1.6174107	23	0	33	1	13	13	14	13	0	-94.5106	94.9134
1.6174114	23	0	33	0	13	13	14	14	0	-100	100
1.6174117	23	0	33	1	14	12	14	14	0	-91.0714	91.342
1.6174122	23	1	33	1	14	14	14	14	0	-96.4286	96.3109
1.6174128	23	0	33	2	14	14	14	14	0	-96.4286	96.9697
1.6174137	23	1	33	1	14	14	14	14	0	-96.4286	96.3109
1.6174160	23	1	33	0	14	14	14	13	0	-94.6429	94.2547
1.6415041	19	1	21	1	22	21	17	16	0	-89.8718	89.7736
1.6415046	19	0	21	2	22	21	17	15	0	-87.3077	87.083
1.6415072	19	0	21	0	22	21	17	17	0	-97.4359	97.7273
1.6415082	19	0	21	1	22	22	17	16	0	-94.9359	94.6779
1.6415093	19	0	21	0	22	22	17	16	0	-97.4359	97.0588
1.6415134	19	2	21	0	22	22	17	17	0	-95	94.7368
1.6415147	19	2	21	0	22	21	17	17	0	-92.4359	92.4641
1.6415154	19	1	21	0	22	22	17	17	0	-97.5	97.3684
1.6415162	19	1	21	0	22	21	17	17	0	-94.9359	95.0957
1.6835142	7	7	24	24	23	0	15	1	0	97.3684	-96.6667
1.11269994	107	29	110	28	57	42	87	67	0	-49.4272	49.0692
1.11270009	159	23	150	13	76	57	175	122	0	-59.6643	60.7911
1.11270036	161	64	149	34	76	45	174	128	0	-37.5871	35.1017
1.11270068	75	10	63	17	23	18	60	46	0	-57.5432	57.305
1.11270299	306	31	249	31	376	278	244	186	0	-63.6675	63.7926
1.11270316	174	25	255	31	241	189	218	171	0	-65.3778	65.1695
1.11270331	172	21	253	23	241	181	218	179	0	-68.0784	67.9568
1.11270368	173	42	249	33	236	190	166	130	0	-61.8295	60.6456
1.11270480	163	25	245	30	236	160	197	149	0	-57.8822	57.9244
1.11270514	160	45	242	59	231	189	203	172	0	-57.3091	57.021
1.11270527	159	51	242	70	231	171	203	164	0	-47.0144	46.9065
1.11270530	159	70	241	96	230	208	203	182	0	-48.5693	48.1154
1.11270534	159	43	242	70	230	186	203	160	0	-51.7281	51.8588
1.11271093	20	2	53	1	39	30	42	34	0	-74.9028	72.9943
1.11271111	13	0	48	5	33	27	36	35	0	-81.6584	84.3119
1.11272543	50	14	58	7	15	14	29	27	0	-73.7374	73.1839
1.11272865	285	78	356	105	309	245	299	230	0	-49.5759	49.6741
1.11272869	284	119	357	138	309	267	299	270	0	-48.2288	48.0759
1.11272872	285	73	357	99	308	225	299	234	0	-48.8265	48.9838
1.11272885	284	79	356	76	309	236	299	249	0	-55.551	55.2439
1.11272919	281	43	354	45	306	190	296	190	0	-49.2647	49.1332
1.11273031	275	52	348	41	296	196	191	140	0	-54.0661	54.412
1.11273068	278	23	352	34	308	191	295	217	0	-58.6141	58.8199
1.11273083	279	39	353	47	308	216	297	229	0	-59.9461	59.9707
1.11273100	125	15	178	24	141	95	147	101	0	-55.1843	55.3001
1.11273679	420	59	113	17	494	336	211	140	0	-53.2588	52.6375
1.11273685	423	73	114	18	494	331	212	141	0	-49.9095	50.2332
1.11273716	423	37	114	3	494	354	212	125	0	-60.3982	59.6218
1.11273738	423	109	114	23	494	437	212	177	0	-62.3878	63.0042
1.11273742	167	23	135	19	140	109	99	74	0	-62.6618	62.379
1.11273758	166	50	140	36	191	151	102	84	0	-52.1002	52.7879
1.11273768	162	74	140	60	191	178	102	94	0	-48.4619	48.4072
1.11273784	165	35	136	35	190	152	93	73	0	-56.2495	55.7736
1.11273905	69	10	37	8	123	105	37	31	0	-68.0189	66.5176
1.11273937	109	29	80	15	241	186	67	58	0	-55.9404	59.195
1.11273942	109	29	75	22	240	197	67	61	0	-56.3217	58.5946
1.11273964	104	19	76	10	244	183	67	49	0	-58.487	58.3536
1.11273979	84	16	56	11	213	195	36	32	0	-71.8789	70.8739
1.11274006	76	8	47	5	202	142	37	19	0	-56.7949	50.2419
1.11274125	342	89	351	89	411	323	426	355	0	-55.3182	55.2713
1.11274129	342	146	350	142	410	374	426	373	0	-47.7356	47.7584
1.11274132	342	104	351	94	408	327	427	337	0	-50.9495	50.9399
1.11274145	339	85	349	68	410	349	425	365	0	-63.2706	63.2232
1.11274179	321	39	335	28	395	278	402	280	0	-59.7991	59.7619
1.11274291	331	51	344	48	399	307	312	237	0	-61.8453	61.7713
1.11274328	333	25	351	32	408	305	423	318	0	-66.6366	66.6539
1.11274343	338	52	346	26	410	324	427	341	0	-68.0469	67.9924
1.11274364	336	62	159	19	292	180	246	133	0	-41.8148	42.6534
1.11274370	331	68	160	27	293	184	246	135	0	-39.8354	40.1289
1.11274401	325	29	154	14	289	177	246	127	0	-47.8454	47.4289
1.11274423	317	79	149	39	254	227	213	176	0	-60.9736	60.4518
1.11274427	210	36	164	28	188	154	95	77	0	-64.5131	64.3757
1.11274443	57	7	107	25	41	36	74	64	0	-67.4443	69.3231
1.11274453	58	20	105	37	40	38	75	73	0	-61.5524	61.3062
1.11274469	58	15	107	20	40	33	75	65	0	-64.0053	62.3065
1.11274520	85	12	139	7	70	45	55	34	0	-54.7179	53.4751
1.11274523	82	11	131	12	62	55	61	55	0	-78.6328	78.1493
1.11274590	102	19	38	9	34	21	95	77	0	-55.969	50.2528
1.11274622	268	95	144	51	319	266	229	197	0	-49.0522	49.2737
1.11274627	268	81	143	44	316	263	225	194	0	-54.0596	54.2285
1.11274649	269	48	143	20	320	240	229	177	0	-59.4514	60.2313
1.11274664	265	68	140	36	314	270	224	194	0	-60.5663	60.6099
1.11274691	268	31	144	10	321	231	229	172	0	-63.3213	64.2801
1.11274716	171	53	110	19	296	231	144	118	0	-53.6954	55.8591
1.13546932	55	23	111	34	64	59	13	13	0	-59.1691	59.8693
1.13546940	55	7	112	6	64	50	13	8	0	-67.5402	60.7895
1.13546961	55	7	113	11	64	49	13	10	0	-65.9091	65.5119
1.13546978	52	6	111	11	62	54	13	11	0	-76.2372	75.1319
1.13546989	49	7	108	20	54	53	12	12	0	-81.2874	82.672
1.13547019	55	8	113	21	64	55	13	13	0	-71.0498	76.404
1.13547026	55	16	113	23	64	53	13	12	0	-61.2013	62.8377
1.13547832	38	3	93	12	106	69	98	76	0	-59.628	60.9237
1.13547863	37	2	90	5	105	53	91	59	0	-51.631	52.1752
1.13548041	39	2	94	10	106	74	101	73	0	-61.9919	63.161
1.13548066	40	4	94	17	106	72	101	73	0	-54.3767	56.0583
1.13548077	40	6	93	12	106	87	101	86	0	-70.041	69.6604
1.13548088	33	11	61	14	96	88	73	68	0	-65.7119	64.2666
1.13548248	193	42	313	51	425	380	194	160	0	-68.858	66.9152
1.13548263	185	46	312	49	410	309	174	128	0	-55.7141	54.1795
1.13548277	198	24	313	38	425	367	194	163	0	-73.4889	73.0559
1.13548285	198	27	313	45	425	304	194	138	0	-57.3155	57.325
1.13548297	198	35	312	48	425	276	194	120	0	-47.6996	46.8677
1.13548300	198	36	313	60	425	313	192	157	0	-57.3883	59.0334
1.13548308	257	131	476	252	487	455	293	272	0	-40.9541	41.174
1.13548326	67	5	176	16	69	46	101	62	0	-54.8874	55.7496
1.13548338	67	2	178	12	81	54	105	63	0	-57.1889	58.47
1.13548369	71	2	182	7	81	60	105	75	0	-69.0233	69.4198
1.13548381	71	4	182	11	81	65	105	82	0	-73.1034	73.3322
1.13549455	60	15	108	32	67	60	25	23	0	-62.2412	63.4613
1.13549462	64	13	113	18	68	62	25	22	0	-72.8085	71.4674
1.13549492	60	11	107	14	61	56	25	22	0	-75.7276	74.1929
1.13549503	64	11	113	11	67	60	25	20	0	-74.5271	71.3151
1.13549520	64	10	114	13	69	52	23	16	0	-60.9917	58.9495
1.13549541	59	6	105	8	68	56	18	9	0	-67.0448	57.2822
1.13549549	64	20	112	23	69	66	24	22	0	-70.1918	67.7666
1.13549561	56	15	96	21	64	55	13	8	0	-58.134	49.4076
1.13549688	157	19	165	15	97	89	59	49	0	-77.9025	76.8053
1.13549719	155	10	164	4	97	59	58	31	0	-53.6758	52.6912
1.13549793	60	10	43	7	21	21	26	20	0	-70.7292	71.9887
1.13552337	180	85	123	52	85	76	102	94	0	-45.6946	46.035
1.13552345	384	46	276	39	321	272	265	220	0	-71.0803	70.8222
1.13552376	370	16	287	13	302	195	240	156	0	-60.3461	60.3578
1.13552388	395	15	298	17	330	281	261	210	0	-78.4619	78.0546
1.13552428	325	70	227	59	287	264	220	195	0	-67.163	66.5464
1.13552438	125	8	61	7	54	45	72	64	0	-78.4434	77.1734
1.13552715	52	9	51	6	36	32	44	38	0	-72.9369	73.0901
1.13552795	53	1	52	2	36	27	49	43	0	-79.4958	78.5111
1.16722271	32	0	36	1	18	18	19	18	0	-95.8267	95.9795
1.16722285	32	0	36	0	18	18	19	19	0	-100	100
1.16722306	32	0	36	1	18	17	19	16	0	-87.7186	87.9386
1.21094731	10	0	17	0	16	15	14	14	0	-96.6667	96.875
1.21094775	10	0	17	0	16	15	14	14	0	-96.6667	96.875
1.21931814	74	27	200	49	91	87	5	4	0	-67.0544	57.309
1.21931866	76	7	204	14	91	46	5	4	0	-44.5833	57.2381
1.21931897	75	5	203	9	91	70	5	4	0	-72.0474	72.9115
1.21932024	145	30	137	26	90	83	84	79	0	-73.2453	73.301
1.21932036	190	60	206	49	135	117	112	94	0	-57.8998	57.6149
1.21932044	186	17	202	16	135	106	107	88	0	-71.6601	71.8505
1.21932065	193	21	206	14	134	105	112	77	0	-65.2118	64.7156
1.21932082	193	33	206	17	134	117	114	93	0	-72.1461	71.7708
1.21932089	192	98	206	101	133	120	114	98	0	-38.2591	38.0598
1.21932093	192	37	206	39	132	124	113	103	0	-73.5576	73.4435
1.21932123	194	37	205	37	134	117	112	102	0	-70.478	70.632
1.21932130	193	60	204	47	134	120	114	106	0	-64.1769	64.2037
1.22412156	14	0	23	1	15	15	17	17	0	-97.2973	97.8261
1.22412208	21	2	36	2	26	26	19	19	0	-92.9825	92.4603
1.22412221	21	1	36	2	26	25	19	17	0	-88.0702	87.655
1.22412244	20	0	35	1	18	18	12	12	0	-98.1818	98.5714
1.22412271	22	1	48	2	22	22	20	20	0	-95.7143	95.6439
1.22412298	22	0	48	1	22	21	20	20	0	-96.1905	96.6856
1.22412324	22	2	48	1	22	22	20	20	0	-95.7143	94.4129
1.22412341	9	0	27	0	15	15	10	10	0	-100	100
1.24750017	23	0	28	0	20	18	20	18	0	-90	90
1.24750023	23	0	28	0	20	19	20	17	0	-90	90
1.24750046	23	3	28	0	20	19	20	20	0	-91.6176	90.9783
1.24750064	23	0	28	0	20	20	20	19	0	-97.5	97.5
1.26474007	67	26	72	37	56	52	93	90	0	-49.9783	49.7182
1.26474055	66	34	73	29	56	56	93	91	0	-53.334	53.3041
1.26474111	67	23	73	33	56	50	93	86	0	-51.2752	51.1125
1.26474150	57	26	76	40	45	43	71	70	0	-47.7897	47.9507
1.26474225	76	38	83	32	42	41	44	44	0	-54.8121	54.5324
1.29209748	133	45	120	28	107	99	57	52	0	-63.2194	63.2918
1.29209760	253	74	279	73	224	208	137	129	0	-65.7202	65.8019
1.29209789	252	26	278	22	224	171	135	103	0	-67.2665	67.2022
1.29209806	252	52	277	56	224	207	136	121	0	-70.6952	70.2649
1.29209813	253	125	278	123	224	204	136	122	0	-43.8512	43.5628
1.29209817	253	51	278	39	224	211	137	126	0	-76.4026	75.9902
1.29209847	254	58	279	65	226	210	137	128	0	-70.036	70.1094
1.29209854	252	77	278	83	226	201	137	131	0	-61.2714	62.0734
1.29209867	127	58	181	76	133	124	86	79	0	-49.1876	48.7177
1.29210967	190	10	179	14	91	68	66	61	0	-75.6615	77.0326
1.29210979	197	4	181	12	93	74	66	56	0	-77.5282	77.879
1.29211010	198	16	182	14	93	75	66	51	0	-71.3505	71.0724
1.29319289	64	8	95	4	55	53	212	197	0	-86.0858	86.2888
1.29319300	78	15	102	11	67	52	229	194	0	-68.6637	66.1565
1.29319382	78	6	104	9	65	49	224	172	0	-68.2288	67.9121
1.31243204	20	0	34	0	32	30	12	9	0	-88.6364	84.375
1.31243207	35	0	27	0	40	35	23	21	0	-88.8889	89.4022
1.31243254	35	0	27	0	40	34	23	17	0	-80.9524	79.4565
1.33691478	18	0	24	2	27	25	14	14	0	-90.36	92.1296
1.33691499	18	0	23	3	27	25	14	14	0	-87.8049	89.7746
1.33691508	18	1	24	3	27	27	14	14	0	-90.4762	90.9722
1.33691521	14	1	27	3	18	18	14	14	0	-90.2439	90.873
1.33691534	17	0	20	0	15	15	17	17	0	-100	100
1.34683711	17	0	23	0	18	18	10	10	0	-100	100
1.34683717	17	0	23	0	18	18	10	10	0	-100	100
1.34830636	154	40	283	62	248	231	105	92	0	-68.1605	66.441
1.34830648	155	43	294	78	251	238	107	97	0	-66.6266	65.6012
1.34830677	154	15	294	34	250	192	104	71	0	-63.3563	61.8822
1.34830694	155	35	294	53	250	229	107	93	0	-70.597	68.954
1.34830701	153	75	293	146	249	237	107	98	0	-44.5496	43.9603
1.34830705	152	48	292	73	249	233	107	99	0	-66.0062	64.7594
1.34830736	155	28	293	47	251	234	107	98	0	-75.9964	75.3552
1.34830743	155	53	293	83	250	228	107	96	0	-60.3992	59.1992
1.34832083	76	27	76	19	104	86	64	55	0	-53.6654	54.0517
1.34832087	77	17	77	10	106	99	64	61	0	-76.5852	76.8219
1.34832116	77	28	77	21	106	99	64	44	0	-52.2995	49.2549
1.34832123	72	22	77	21	106	102	59	54	0	-65.6864	64.9618
1.34832135	203	83	194	63	227	217	143	140	0	-59.7107	60.0679
1.34832146	161	30	158	30	151	131	121	110	0	-69.7942	70.0216
1.34832157	157	21	155	19	150	125	124	101	0	-69.6612	69.5755
1.34832182	160	10	158	9	151	117	123	85	0	-67.7478	67.3215
1.34832312	196	17	272	35	217	166	231	164	0	-62.5496	62.9761
1.34832350	118	6	102	10	111	87	99	53	0	-59.3939	58.5125
1.34832391	343	44	406	37	351	256	336	233	0	-60.3646	60.1692
1.34922199	31	4	42	5	48	39	43	38	0	-72.2866	72.4071
1.34922229	69	3	90	3	104	70	79	58	0	-66.1718	66.5221
1.34922368	61	15	88	19	69	59	58	54	0	-66.1576	66.2148
1.34922438	113	10	170	9	168	125	127	92	0	-66.8455	66.351
1.34922463	113	22	170	25	168	142	127	106	0	-67.46	66.9067
1.34922474	113	22	170	23	168	154	127	112	0	-74.2684	73.4286
1.34922485	157	65	216	91	190	168	152	132	0	-45.8962	45.8661
1.35009847	11	11	27	27	19	4	21	1	0	87.5	-87.0927
1.35837459	22	1	23	1	20	20	9	9	0	-95.5556	95.5534
1.35837462	22	0	23	1	20	19	9	9	0	-94.3295	95.3261
1.35837500	22	2	23	0	20	19	9	9	0	-92.1073	92.9545
1.35837509	22	0	23	0	20	20	9	9	0	-100	100
1.35837516	22	0	23	0	20	20	9	9	0	-100	100
1.37691029	31	0	26	0	14	14	15	15	0	-100	100
1.37691037	31	0	26	0	15	14	15	13	0	-90	90
1.37691040	31	0	26	0	15	15	15	15	0	-100	100
1.37691045	31	0	26	0	15	14	15	15	0	-96.6667	96.6667
1.37691050	30	0	26	0	14	13	15	15	0	-96.5517	96.4286
1.37691059	31	0	26	0	15	15	15	15	0	-100	100
1.37691063	31	0	26	0	15	15	15	15	0	-100	100
1.37691072	31	0	26	0	14	14	15	14	0	-96.5517	96.6667
1.37691081	31	0	25	0	15	15	15	15	0	-100	100
1.37691085	30	0	26	0	15	15	15	15	0	-100	100
1.37691092	31	0	26	0	15	15	15	15	0	-100	100
1.37691109	31	0	26	1	15	15	15	15	0	-98.2456	98.0769
1.37691182	18	0	23	0	22	19	19	19	0	-92.6829	93.1818
1.37691242	18	0	23	0	21	20	18	16	0	-92.3077	92.0635
1.37691246	18	0	23	0	21	20	19	17	0	-92.5	92.3559
1.37691283	18	0	23	0	22	22	19	17	0	-95.122	94.7368
1.41699102	13	2	37	1	19	19	10	10	0	-94	90.9563
1.41699167	13	0	37	1	19	18	10	10	0	-94.5517	96.0171
1.41699170	13	0	37	0	19	17	10	10	0	-93.1034	94.7368
1.41699182	13	0	37	0	19	19	10	10	0	-100	100
1.41699188	13	0	37	1	19	19	10	9	0	-94.5517	93.6486
1.41699191	13	0	19	1	20	20	6	6	0	-96.875	97.3684
1.43219040	25	24	21	20	21	0	17	0	0	95.6522	-95.619
1.43647948	13	0	22	0	13	13	14	14	0	-100	100
1.43647954	28	0	38	0	18	18	12	12	0	-100	100
1.43647964	28	0	38	1	18	17	12	12	0	-95.1515	95.9064
1.43647967	28	0	38	0	18	18	12	11	0	-96.6667	95.8333
1.43647970	28	0	38	0	18	18	12	11	0	-96.6667	95.8333
1.43647992	27	0	38	0	18	16	12	12	0	-93.3333	94.4444
1.43647998	28	0	38	0	18	18	12	12	0	-100	100
1.43648003	28	0	38	0	18	18	12	12	0	-100	100
1.43648206	31	0	28	0	26	25	18	17	0	-95.4545	95.2991
1.43648221	37	3	22	1	26	25	24	23	0	-89.2203	89.6668
1.43648248	37	1	22	2	26	26	24	23	0	-92.9153	92.0199
1.43714527	18	1	13	0	14	14	14	14	0	-96.7742	97.2222
1.43714574	10	0	14	0	12	12	15	15	0	-100	100
1.44536137	38	0	36	0	28	23	25	15	0	-71.6981	71.0714
1.44536164	38	0	36	0	28	24	25	14	0	-71.6981	70.8571
1.44536173	38	1	35	0	28	25	25	16	0	-75.9886	75.3271
1.44536206	38	0	35	0	28	23	25	13	0	-67.9245	67.0714
1.44536216	38	0	36	1	27	23	25	14	0	-69.8025	69.2037
1.44536223	38	0	36	0	28	25	25	15	0	-75.4717	74.6429
1.44536226	38	0	36	1	28	25	25	13	0	-70.3468	69.254
1.44536237	38	0	36	1	28	23	25	14	0	-68.46	67.6825
1.44857702	13	0	17	0	20	19	14	14	0	-97.0588	97.5
1.44857728	32	1	36	2	24	24	18	18	0	-95.5882	95.6597
1.44857775	31	0	36	1	24	19	18	13	0	-74.6979	74.3056
1.44857793	29	0	27	2	14	9	26	25	0	-81.4286	76.5161
1.44858730	9	0	14	0	16	16	15	15	0	-100	100
1.44858903	9	0	14	0	16	16	15	15	0	-100	100
1.44858925	15	0	15	0	15	15	21	21	0	-100	100
1.44858973	15	0	15	1	15	15	20	20	0	-96.6667	96.6667
1.44919768	23	7	26	4	27	27	18	18	0	-77.551	77.0903
1.44922550	24	2	47	2	33	32	26	25	0	-90.9764	90.2674
1.44922560	24	1	47	5	33	31	26	25	0	-86.4646	87.6441
1.44922568	24	2	47	7	33	32	26	25	0	-83.9341	84.9483
1.44922572	24	3	47	4	33	30	26	25	0	-83.3612	83.0261
1.44922576	24	1	47	4	33	29	26	24	0	-82.7883	83.7546
1.44922589	24	2	47	2	32	30	26	25	0	-89.1938	88.6576
1.44922599	24	0	47	1	33	30	26	25	0	-91.8119	92.4676
1.44922613	24	1	46	0	33	32	26	25	0	-95.1816	94.4784
1.44922626	24	2	47	2	33	31	26	25	0	-89.2815	88.7523
1.44922641	17	0	36	0	23	23	14	14	0	-100	100
1.45090787	19	0	21	3	17	16	20	20	0	-89.7973	89.916
1.45091022	24	0	23	0	34	27	21	13	0	-72.7273	70.6583
1.45091067	24	0	23	0	34	28	21	13	0	-74.5455	72.1289
1.45091262	20	0	25	0	15	15	11	10	0	-96.1538	95.4545
1.45091277	20	0	25	0	15	15	11	9	0	-92.3077	90.9091
1.45091282	20	0	25	0	15	15	11	9	0	-92.3077	90.9091
1.45091433	14	0	17	0	17	17	10	9	0	-96.2963	95
1.45091436	14	0	17	0	17	16	10	10	0	-96.2963	97.0588
1.45103847	22	3	33	3	30	26	24	23	0	-79.8316	79.8864
1.45103874	22	6	34	8	30	30	24	23	0	-73.1481	72.5156
1.45142521	151	27	216	42	135	122	175	155	0	-70.5537	70.8083
1.45142532	151	29	216	41	135	116	175	138	0	-62.8619	63.2981
1.45142557	151	8	216	11	135	104	175	121	0	-67.4035	67.8946
1.45142627	32	8	69	14	37	32	39	33	0	-63.7441	62.906
1.45142633	130	41	169	48	140	135	99	92	0	-65.2132	64.7085
1.45142687	111	14	138	21	124	91	76	59	0	-60.9438	61.5943
1.45142766	226	29	282	23	219	159	212	149	0	-61.2255	60.9489
1.45144033	69	24	96	22	71	69	42	41	0	-69.4663	68.5514
1.45144087	69	14	96	10	73	53	44	33	0	-58.9588	58.4481
1.45144166	87	7	111	15	102	68	73	58	0	-60.8889	62.2796
1.45144949	148	63	217	72	154	148	8	8	0	-59.31	60.1783
1.45144959	377	62	478	76	241	201	141	126	0	-69.4617	70.2095
1.45145411	262	99	334	88	296	276	213	201	0	-62.3373	61.7379
1.45145465	267	28	337	49	300	222	217	158	0	-60.7526	60.8921
1.45145544	267	36	338	29	300	214	218	153	0	-60.1056	59.7269
1.45423167	36	2	49	0	31	31	17	17	0	-97.6471	97.2222
1.45423194	36	1	49	1	31	29	17	14	0	-87.2304	85.5414
1.45726716	72	27	151	56	50	49	138	134	0	-60.1207	60.2577
1.45726729	87	22	161	29	49	41	149	129	0	-65.2941	63.4754
1.45726736	87	9	161	16	49	43	149	138	0	-81.3335	80.0449
1.45726766	88	17	163	29	49	47	149	138	0	-75.1077	75.7131
1.45726770	88	40	162	65	49	43	149	135	0	-47.899	46.3906
1.45726777	88	17	163	27	49	45	149	135	0	-73.3792	73.2791
1.45726794	88	7	163	12	43	37	148	113	0	-70.9643	73.5407
1.45726823	87	23	162	26	49	49	148	137	0	-74.7375	75.0407
1.45726962	43	2	79	6	29	27	6	4	0	-82.0141	73.762
1.45727833	10	0	80	11	64	55	61	52	0	-73.3778	78.7167
1.45727863	31	1	106	9	109	84	75	58	0	-69.8746	71.3406
1.45728056	25	0	93	7	103	44	67	40	0	-43.4796	47.4465
1.45728072	25	1	93	4	100	81	69	46	0	-70.9106	69.6828
1.45728097	25	4	94	30	100	89	71	50	0	-52.7151	55.7538
1.45728108	25	4	93	14	100	92	71	67	0	-77.7282	77.6562
1.45728119	18	6	84	32	72	69	46	43	0	-57.6604	58.9415
1.45728132	16	4	133	33	71	65	63	54	0	-63.9738	63.7258
1.45728139	16	3	133	17	71	59	63	55	0	-71.6518	69.4341
1.45728169	16	3	133	36	70	66	64	61	0	-68.6016	71.8903
1.45728180	16	1	132	37	69	65	64	59	0	-67.5574	76.055
1.45728197	16	2	132	16	71	63	64	42	0	-65.6156	64.8681
1.45728226	16	6	133	34	71	71	64	62	0	-71.6729	66.9055
1.45728239	15	2	77	15	41	37	32	30	0	-73.3026	75.59
1.45729930	95	43	230	79	53	43	127	113	0	-49.1282	45.2487
1.45731044	24	3	29	2	25	23	25	24	0	-84.566	84.3017
1.45731074	30	3	42	0	38	29	32	25	0	-72.9762	72.2204
1.45731283	28	3	43	0	31	25	32	21	0	-68.7905	67.7779
1.45731319	28	6	43	7	31	29	32	29	0	-73.7536	73.2329
1.45731449	39	8	39	8	54	53	37	33	0	-73.9927	73.1558
1.45731486	322	81	110	24	59	57	33	32	0	-72.4336	73.3032
1.45731496	322	147	110	44	59	53	33	32	0	-48.1783	50.574
1.45731515	323	31	110	11	59	40	33	28	0	-64.2133	66.5238
1.45731523	323	37	109	11	59	36	33	21	0	-50.8454	51.5532
1.45731538	323	106	109	20	59	53	33	31	0	-62.1377	66.302
1.45732849	150	34	263	68	89	79	80	74	0	-65.8352	66.3709
1.45733091	28	12	206	81	73	70	131	123	0	-54.8643	53.803
1.45733099	53	23	428	102	147	141	242	233	0	-70.1564	62.4857
1.45733116	53	5	428	49	147	99	242	164	0	-56.3826	57.1165
1.45733142	52	9	425	48	147	125	239	203	0	-73.0244	70.6847
1.45733159	52	2	424	21	147	81	239	112	0	-45.1681	46.5825
1.45733264	55	4	427	31	150	142	241	229	0	-87.6235	87.5774
1.45733317	55	5	429	47	147	138	242	200	0	-76.1457	78.2378
1.45733324	55	15	429	165	147	138	242	220	0	-54.8408	59.5262
1.45733335	28	4	228	40	77	71	115	107	0	-75.5208	76.7108
1.45734130	65	39	72	25	63	58	66	61	0	-45.5327	44.8828
1.45734143	106	41	122	46	92	86	100	92	0	-54.5504	54.547
1.45734150	104	46	121	49	95	83	103	91	0	-45.6566	45.4956
1.45734180	105	25	121	27	90	78	103	86	0	-61.9652	62.0191
1.45734191	99	17	120	20	90	83	100	84	0	-70.9998	71.1919
1.45734208	106	16	120	18	92	67	78	60	0	-59.6616	59.8274
1.45734237	106	41	121	42	95	89	104	99	0	-57.9085	57.7433
1.45734249	106	31	121	26	95	88	98	92	0	-68.1541	67.8881
1.45734256	97	26	115	35	95	90	92	84	0	-64.2745	64.4011
1.45735311	94	27	130	45	79	72	100	89	0	-57.8013	58.4002
1.45735324	186	44	241	45	178	167	200	187	0	-72.8077	72.4961
1.45735331	187	27	242	35	178	138	200	182	0	-70.2039	69.8134
1.45735361	187	47	241	67	177	172	200	182	0	-67.2637	67.6203
1.45735389	187	11	242	30	179	119	201	138	0	-58.0745	58.4291
1.45735418	187	64	243	70	178	167	201	184	0	-61.4493	61.1657
1.45735430	120	25	161	29	109	100	112	106	0	-73.9956	73.7701
1.45735526	489	196	484	139	485	355	327	225	0	-36.999	36.6012
1.45735544	236	37	181	37	128	99	94	63	0	-55.2272	54.1225
1.45735587	328	11	381	13	293	140	23	10	0	-44.0833	42.247
1.45735679	56	17	142	41	111	106	53	49	0	-65.2193	64.359
1.45735696	56	11	142	23	111	91	53	39	0	-62.0966	59.8634
1.45735722	56	9	142	15	111	98	53	44	0	-74.4642	72.3362
1.45735739	56	3	142	5	111	59	53	34	0	-52.6669	54.2129
1.45735758	53	3	137	8	110	56	46	23	0	-44.8516	44.7046
1.45735768	21	3	58	1	45	41	35	31	0	-84.9367	81.8363
1.45735815	17	4	39	2	36	30	29	26	0	-75.4396	72.1654
1.45735834	17	4	38	3	35	32	29	27	0	-79.4602	76.5539
1.45735841	17	6	38	10	35	34	29	29	0	-69.3466	67.7665
1.45735844	18	4	40	5	35	32	36	30	0	-71.8067	70.0198
1.45736008	19	1	39	0	37	24	29	26	0	-74.0334	74.6284
1.47065473	25	6	29	4	31	31	32	32	0	-81.4815	81.1034
1.47065488	23	5	27	0	28	28	32	30	0	-86.6667	86.0054
1.47065493	18	3	23	1	27	25	31	30	0	-85.0715	84.1761
1.47065498	17	4	23	2	27	25	32	31	0	-79.9153	78.6213
1.47065516	25	6	29	1	31	25	32	30	0	-74.3386	73.4734
1.47065529	25	9	29	7	31	31	32	31	0	-68.7831	68.3685
1.47066213	41	3	31	0	32	28	27	25	0	-85.6638	86.3878
1.47068788	23	0	25	0	27	26	13	12	0	-95	94.302
1.47068793	23	0	25	0	27	27	13	13	0	-100	100
1.47068884	19	0	19	0	17	16	15	13	0	-90.625	90.3922
1.47068927	19	0	19	0	17	16	15	14	0	-93.75	93.7255
1.47068939	26	0	23	0	19	19	20	20	0	-100	100
1.47068952	24	1	24	1	13	13	16	15	0	-92.3851	92.7083
1.47068956	25	0	24	0	13	12	16	14	0	-89.6552	89.9038
1.47068962	25	0	24	0	13	13	16	15	0	-96.5517	96.875
1.47068980	25	0	24	0	13	13	16	15	0	-96.5517	96.875
1.47068983	25	0	24	0	13	13	15	15	0	-100	100
1.47069001	24	0	24	0	13	12	16	15	0	-93.1034	93.0288
1.47069322	11	0	19	0	17	17	14	14	0	-100	100
1.54305164	23	0	25	1	11	10	15	14	0	-90.2244	90.1212
1.54305171	23	0	25	0	11	9	15	14	0	-88.4615	87.5758
1.54518675	18	0	40	3	25	23	19	16	0	-83.4639	84.3553
1.54518692	18	0	40	2	25	25	19	19	0	-96.5517	97.5
1.54518707	18	1	40	4	25	24	19	19	0	-89.1066	90.2222
1.56720263	12	12	17	17	15	0	9	0	0	100	-100
1.56720274	24	24	34	34	29	0	20	0	0	100	-100
1.56720284	24	24	34	34	29	0	20	0	0	100	-100
1.56720289	24	24	34	33	29	0	20	0	0	98.2759	-98.5294
1.56720321	24	24	34	31	29	1	20	0	0	92.7868	-93.8641
1.56720351	20	20	29	27	26	0	22	0	0	95.9184	-96.5517
1.56720362	23	23	24	24	27	1	21	0	0	97.9167	-98.1481
1.57219269	70	9	55	6	72	51	74	52	0	-58.5479	58.6687
1.57219281	70	11	55	10	72	69	74	69	0	-77.7205	77.5902
1.57219291	183	44	173	43	198	158	111	80	0	-52.5845	51.4854
1.57219305	311	99	314	79	314	269	203	161	0	-54.6921	53.9936
1.57219343	317	24	334	19	329	168	212	123	0	-47.1841	47.9115
1.57219374	318	35	337	39	327	256	211	174	0	-68.6279	69.0865
1.57219382	189	96	203	89	173	152	164	139	0	-39.1563	38.9907
1.57219632	73	6	98	10	109	94	59	46	0	-73.9766	72.8907
1.57219643	73	9	97	17	109	81	59	40	0	-56.7297	56.127
1.57219668	73	2	97	5	109	90	59	42	0	-74.4538	72.9304
1.57219877	72	5	103	7	111	81	67	43	0	-62.8058	61.7058
1.57220872	59	15	74	15	73	62	331	288	0	-64.0773	63.1233
1.57221368	121	23	124	19	56	47	33	31	0	-70.4976	71.7686
1.57221375	121	29	130	19	61	55	33	32	0	-73.4297	74.2757
1.57222298	69	18	47	10	80	73	100	86	0	-64.1954	64.9432
1.57442223	150	31	203	41	174	157	417	388	0	-71.82	71.2059
1.57442264	243	25	308	31	255	196	497	365	0	-64.4377	64.9752
1.57442342	114	55	140	41	112	92	111	88	0	-42.9222	41.9454
1.57443620	210	56	168	39	132	121	153	140	0	-66.4467	66.6445
1.57443632	322	93	293	69	154	143	198	181	0	-65.704	65.9199
1.57443678	322	49	293	40	153	138	198	177	0	-75.272	75.3604
1.57443685	322	185	292	143	153	137	198	174	0	-35.1838	35.4976
1.57443689	320	63	291	49	154	143	195	173	0	-72.2138	72.5246
1.57443719	318	68	292	51	154	143	197	179	0	-72.2297	72.4353
1.57443726	317	99	291	82	154	147	198	183	0	-63.9803	64.2349
1.57443739	134	54	167	59	69	61	76	71	0	-53.493	53.0995
1.57443750	45	16	77	15	69	64	55	48	0	-64.9127	62.4951
1.57443761	45	9	77	15	69	56	55	35	0	-53.715	52.6576
1.57443786	45	2	76	7	68	54	56	43	0	-70.7878	71.2713
1.57443995	56	3	67	4	76	58	63	42	0	-66.2514	65.8276
1.57444026	38	3	51	5	52	46	45	40	0	-79.671	79.8259
1.57445217	20	3	50	3	27	24	14	13	0	-81.6725	80.373
1.57445240	23	0	52	3	27	23	18	15	0	-80.4444	81.3746
1.57446777	17	2	32	2	20	20	10	10	0	-91.8367	90.9926
1.57447095	350	139	293	107	277	255	276	254	0	-53.7852	53.9268
1.57447103	351	85	291	54	276	251	276	244	0	-68.0228	68.2873
1.57447118	351	25	292	14	276	157	276	150	0	-49.5506	49.6574
1.57447126	351	26	292	10	276	212	276	226	0	-73.7491	73.9318
1.57447145	351	146	292	98	276	259	276	262	0	-56.4369	56.8055
1.57447155	351	91	292	83	276	256	276	254	0	-65.3307	65.216
1.57447908	97	29	135	38	107	101	10	10	0	-65.9925	68.1737
1.57447960	97	5	151	5	110	61	14	8	0	-51.6129	52.0658
1.57447991	98	13	153	22	110	93	15	12	0	-70.0558	68.4505
1.57448117	183	33	140	32	34	29	27	23	0	-65.1221	64.7947
1.57448129	374	176	315	96	35	33	33	33	0	-57.5813	58.3754
1.57448133	373	68	314	41	35	29	33	29	0	-69.428	69.724
1.57448158	373	31	314	17	35	33	31	23	0	-77.8616	77.3771
1.57448175	373	84	314	40	35	35	33	32	0	-80.4799	80.8554
1.57448182	373	164	314	97	34	33	33	33	0	-60.5162	61.0996
1.57448186	368	94	313	64	34	33	33	32	0	-73.8138	74.0189
1.57448224	373	106	313	67	33	33	33	29	0	-68.7207	69.0274
1.57448237	274	114	223	92	53	48	42	36	0	-46.9724	46.7094
1.57448248	91	13	85	12	73	67	42	39	0	-77.9694	78.1173
1.57448259	91	17	85	14	74	64	40	32	0	-66.5969	65.6673
1.57448284	91	9	83	5	72	51	41	31	0	-64.5204	65.2644
1.57448493	82	7	65	3	65	45	37	28	0	-64.7659	65.8772
1.57449051	14	2	47	3	15	11	24	24	0	-81.5469	76.3323
1.57449812	60	27	61	27	94	90	59	55	0	-50.1431	49.8514
1.57449823	111	19	116	24	146	129	110	96	0	-68.9479	68.9111
1.57449834	111	27	116	17	146	110	110	86	0	-57.1792	57.2724
1.57449859	111	10	116	9	146	118	109	71	0	-65.7476	64.596
1.57450068	105	7	108	3	136	94	107	71	0	-63.2064	63.0142
1.57450099	55	6	57	3	55	50	58	46	0	-76.92	77.0236
1.57455475	218	59	260	52	187	166	149	138	0	-67.2544	67.1616
1.57455487	405	123	435	111	294	266	226	211	0	-63.8736	63.9757
1.57455516	408	46	435	40	293	189	220	172	0	-60.1687	61.1085
1.57455533	398	90	428	65	287	261	216	193	0	-71.4933	71.2463
1.57455540	408	235	436	226	294	261	225	200	0	-34.2038	34.1157
1.57455544	408	77	436	82	295	276	224	213	0	-75.3808	75.4844
1.57455574	407	75	436	65	295	239	215	181	0	-65.7456	65.9336
1.57455581	407	138	395	94	279	251	217	194	0	-60.7901	60.8305
1.57455594	201	87	193	56	129	114	88	81	0	-53.5673	54.0592
1.57455605	41	8	47	4	60	54	50	43	0	-74.5455	73.9886
1.57455641	41	0	47	6	60	49	50	38	0	-72.2727	72.4504
1.57455850	33	5	37	2	48	38	44	37	0	-71.5217	71.3503
1.57455881	33	8	33	5	44	39	40	35	0	-68.3983	68.3712
1.57457690	50	10	69	9	62	57	68	56	0	-70.9567	70.6225
1.57457701	50	8	69	8	62	52	68	51	0	-65.7854	65.6384
1.57457726	50	2	69	3	62	47	68	53	0	-72.7214	72.6999
1.57457934	53	6	75	3	65	47	80	58	0	-65.3825	64.7435
1.57459045	43	6	123	14	42	39	32	29	0	-79.8437	79.0733
1.57459056	42	15	119	44	40	37	31	29	0	-56.3118	56.6797
1.57459063	42	5	121	8	40	35	31	26	0	-77.94	76.4273
1.57459116	44	6	122	15	41	40	33	29	0	-80.5926	79.7542
1.57459238	43	3	121	9	42	31	30	24	0	-69.0718	69.6974
1.57459264	43	4	121	10	42	25	30	22	0	-56.7412	57.6452
1.57459281	43	8	121	17	42	41	30	30	0	-83.3672	82.4824
1.57459698	25	1	40	1	33	21	41	33	0	-69.896	68.8121
1.57459908	22	1	42	5	32	23	41	34	0	-68.7072	69.1758
1.57459938	22	2	42	3	31	27	41	38	0	-82.4653	81.773
1.57460748	108	13	342	56	121	114	127	116	0	-77.4086	78.5711
1.57460759	115	47	358	146	129	124	134	129	0	-55.3943	55.3705
1.57460766	115	12	358	26	129	116	134	118	0	-80.9396	80.1424
1.57460819	111	11	354	26	129	119	132	121	0	-83.997	83.3301
1.57460924	113	5	356	14	133	74	132	65	0	-48.4017	48.2621
1.57460941	113	19	359	47	133	104	133	113	0	-67.5959	66.6259
1.57460967	113	15	360	47	133	89	136	100	0	-57.1524	57.0584
1.57460984	113	32	360	75	133	128	136	128	0	-72.5457	70.6032
1.57463397	23	1	35	6	34	32	17	13	0	-76.1663	74.5488
1.57466813	35	1	124	12	138	114	99	91	0	-78.3218	80.9967
1.57466825	52	2	220	15	199	172	207	177	0	-79.7106	80.6375
1.57466844	52	6	220	19	199	157	207	158	0	-68.395	67.5241
1.57466849	52	13	220	55	199	169	207	161	0	-56.2808	56.3512
1.57466875	52	8	220	26	199	178	207	177	0	-74.9384	73.8758
1.57466887	52	3	220	10	199	153	207	150	0	-69.8511	69.5168
1.57466899	51	6	219	27	199	174	207	184	0	-75.9551	76.1163
1.57466906	48	9	185	23	173	161	194	178	0	-78.6367	76.8169
1.57466918	49	6	219	17	199	186	203	180	0	-82.4627	81.0649
1.57468266	48	2	70	3	44	30	23	12	0	-58.4493	55.9517
1.57468297	48	4	70	6	44	39	23	20	0	-79.5851	79.3441
1.57468465	32	4	59	4	37	31	18	11	0	-67.5724	62.8076
1.57468493	33	14	55	12	36	35	18	17	0	-66.7508	63.7121
1.57468554	35	3	54	10	28	25	28	23	0	-71.1075	72.1693
1.57468798	39	1	56	4	32	24	31	23	0	-69.34	69.7433
1.57470033	35	2	93	7	43	33	5	4	0	-70.0521	71.7515
1.57470086	39	2	54	4	44	31	58	36	0	-59.2347	59.9939
1.57470094	39	1	54	2	44	35	58	49	0	-79.1271	78.8802
1.57470123	39	12	54	8	43	41	58	57	0	-75.5243	74.0203
1.57470290	35	6	68	16	41	33	53	49	0	-65.8748	66.1342
1.57470326	35	3	67	2	41	28	60	40	0	-62.4248	61.7014
1.57470566	42	4	70	5	45	40	57	50	0	-80.1996	79.9708
1.57474705	30	7	39	5	30	29	11	10	0	-77.7306	75.711
1.57474717	38	9	44	13	91	87	41	39	0	-68.6253	68.7483
1.57474746	38	5	44	3	89	72	42	28	0	-66.5798	63.7947
1.57474763	37	11	43	8	91	85	43	39	0	-68.7873	67.8849
1.57474774	37	11	43	9	90	81	43	40	0	-65.9774	66.1816
1.57474811	37	8	42	7	91	82	42	33	0	-67.4788	65.1965
1.57476101	46	10	102	21	52	50	35	31	0	-72.1575	71.199
1.57476113	105	36	100	27	116	115	104	93	0	-63.8137	63.6376
1.57476142	104	11	99	9	116	84	103	70	0	-60.4674	60.3536
1.57476159	105	16	99	11	116	101	103	93	0	-75.3492	75.5055
1.57476166	104	58	98	42	116	104	102	96	0	-42.2382	42.5732
1.57476170	105	17	98	16	116	106	102	91	0	-74.1108	74.039
1.57476207	104	24	97	20	116	84	103	72	0	-49.3423	49.3106
1.57476220	90	44	69	32	109	93	103	96	0	-41.3522	41.6296
1.57476231	28	6	39	2	42	35	33	31	0	-76.0597	75.358
1.57476506	38	2	51	5	40	32	17	15	0	-74.591	76.5841
1.57476568	19	5	45	5	42	37	12	11	0	-73.2639	71.1675
1.57476611	16	2	45	3	36	33	12	11	0	-83.4699	82.0833
1.57477700	72	15	43	3	53	50	58	56	0	-79.8433	81.5406
1.57477715	72	5	43	2	53	28	58	38	0	-53.3725	53.3759
1.57477723	72	9	43	0	53	39	58	50	0	-72.3541	73.6459
1.57477742	72	29	43	24	53	50	58	55	0	-48.5076	46.5377
1.57477752	72	19	43	6	53	50	58	56	0	-73.7564	75.2745
1.57477789	211	63	281	72	207	195	167	148	0	-64.2722	63.6725
1.57477919	193	41	307	55	294	257	150	124	0	-66.6108	65.4614
1.57477930	196	37	307	59	294	214	151	101	0	-51.701	50.7904
1.57477955	187	9	294	26	285	220	151	109	0	-68.1822	67.861
1.57478164	168	11	233	20	255	191	157	118	0	-67.2693	67.4649
1.57478918	91	21	212	50	95	91	89	87	0	-73.3068	73.4402
1.57478935	91	11	212	27	95	66	89	68	0	-60.2848	60.5272
1.57478961	91	13	212	23	94	75	86	69	0	-68.1188	67.4425
1.57478978	91	6	211	10	94	47	86	44	0	-45.2575	44.915
1.57479083	85	4	210	15	96	89	88	83	0	-87.0376	87.5889
1.57479136	88	9	211	19	94	85	86	75	0	-79.5243	79.2014
1.57479143	88	30	210	76	94	88	87	83	0	-58.9047	59.369
1.57479663	22	2	25	2	37	30	27	25	0	-77.4269	78.2914
1.57479693	45	3	63	8	85	53	47	33	0	-54.9663	56.6003
1.57479902	46	4	67	6	88	70	51	34	0	-65.9706	64.2806
1.57479927	46	12	67	11	88	73	51	31	0	-54.4662	50.617
1.57479938	46	14	67	13	88	80	51	44	0	-65.3148	63.6729
1.57479949	65	21	123	43	109	96	46	41	0	-54.3445	54.9684
1.57479962	56	12	138	36	94	84	33	26	0	-61.8719	60.317
1.57479969	56	8	137	24	94	86	33	26	0	-71.6087	69.2366
1.57479999	62	15	145	17	99	86	34	31	0	-72.511	71.0637
1.57480010	62	12	145	20	99	91	36	30	0	-74.1707	71.0523
1.57480027	62	6	145	15	99	83	36	28	0	-72.0773	70.797
1.57480056	62	24	144	35	99	90	37	31	0	-60.3298	55.8388
1.57480937	40	5	36	1	36	26	84	62	0	-65.4386	65.377
1.57481805	31	2	45	1	29	27	35	31	0	-86.6776	86.5005
1.57482210	179	50	309	84	239	213	241	216	0	-61.916	61.8152
1.57483231	26	2	29	0	46	30	40	32	0	-68.4567	68.7625
1.57483732	287	34	472	50	260	208	30	22	0	-68.2432	65.4467
1.57483763	290	15	475	26	260	171	32	17	0	-59.0241	54.1241
1.57484454	112	32	94	23	81	74	45	40	0	-63.7772	63.6037
1.57484466	122	28	119	30	96	94	52	46	0	-70.5282	69.1087
1.57484495	120	8	117	9	95	68	50	35	0	-63.8615	63.61
1.57484512	123	12	119	19	95	83	52	47	0	-75.6255	76.0153
1.57484523	120	24	119	17	95	81	50	44	0	-69.0521	69.4887
1.57484553	121	13	116	10	96	84	51	41	0	-75.3294	74.2638
1.57484560	120	31	116	22	96	87	52	47	0	-68.0829	68.1054
1.57553378	45	24	52	25	68	67	62	60	0	-47.1768	46.9467
1.57553388	309	53	422	58	253	217	403	348	0	-70.9434	70.6135
1.57553400	308	57	422	49	254	236	405	376	0	-78.3474	77.8175
1.57553410	323	31	438	25	272	84	488	205	0	-30.6676	28.7926
1.57853046	16	0	30	0	21	21	22	22	0	-100	100
1.57853058	11	0	18	0	15	15	19	18	0	-97.0588	97.3684
1.57853440	25	2	18	0	20	20	5	5	0	-95.3488	96
1.58448805	44	0	47	0	16	13	23	11	0	-61.5385	64.538
1.58448866	44	0	47	0	16	13	23	11	0	-61.5385	64.538
1.58775375	19	1	27	0	23	20	17	15	0	-85.3261	84.9643
1.58775427	25	1	34	1	31	30	12	12	0	-94.2846	94.9165
1.58775446	25	2	34	0	31	31	12	12	0	-96.6102	96
1.58775458	25	0	34	0	31	31	12	12	0	-100	100
1.59420412	36	11	31	3	18	18	24	24	0	-79.1045	79.8835
1.59420473	36	12	31	3	18	18	24	24	0	-77.6119	78.4946
1.59432589	11	0	15	0	8	8	22	22	0	-100	100
1.59432597	26	2	25	1	13	12	20	19	0	-88.057	87.8077
1.59432675	35	0	37	0	19	18	14	14	0	-96.9697	97.3684
1.59432682	35	0	37	0	19	19	14	14	0	-100	100
1.59432994	16	0	19	1	18	18	14	13	0	-94.0179	93.797
1.59433020	16	0	19	0	18	18	14	14	0	-100	100
1.59433034	16	0	19	0	18	18	14	14	0	-100	100
1.59433039	16	0	19	0	18	17	14	12	0	-90.625	90.0794
1.59433584	19	0	12	0	15	15	17	17	0	-100	100
1.59433595	19	0	12	0	15	15	17	16	0	-96.875	97.0588
1.59433627	17	0	10	0	10	10	14	14	0	-100	100
1.63397069	14	0	25	0	22	20	7	7	0	-93.1034	95.4545
1.63397105	14	0	25	0	22	22	7	7	0	-100	100
1.63397135	13	0	25	0	23	20	12	12	0	-91.4286	93.4783
1.63932141	22	0	28	1	15	15	16	15	0	-94.7742	95.0893
1.63932153	23	0	29	0	15	10	16	15	0	-80.6452	80.2083
1.64793753	18	4	25	1	26	26	17	17	0	-88.3721	86.8889
1.64884700	29	27	22	22	29	0	19	0	0	96.0784	-96.5517
1.65323559	123	6	190	10	83	68	18	11	0	-73.106	66.4488
1.65323602	127	33	193	46	84	81	18	16	0	-70.4105	67.7495
1.65323729	38	14	75	18	72	67	20	16	0	-61.8988	56.1067
1.65325106	159	34	190	37	178	165	85	76	0	-71.2911	70.6255
1.65325118	376	88	235	57	481	440	185	165	0	-67.1093	66.5029
1.65325147	376	27	234	14	480	267	184	120	0	-51.5618	53.8393
1.65325163	376	30	234	28	479	235	185	173	0	-51.9376	61.3148
1.65325170	375	88	235	102	479	250	185	169	0	-31.9549	38.3362
1.65325174	374	65	235	48	480	440	184	182	0	-75.1197	76.3872
1.65325204	376	86	235	35	481	435	185	170	0	-71.0372	72.2813
1.65325211	371	127	232	44	479	430	185	160	0	-60.4972	61.5298
1.65325224	237	102	84	33	321	298	123	102	0	-48.034	46.719
1.66036768	25	1	24	0	17	15	19	17	0	-86.8481	86.8545
1.67341968	29	0	35	0	23	22	16	16	0	-97.4359	97.8261
1.67341987	19	0	34	0	22	18	17	17	0	-89.7436	90.9091
1.67342001	20	0	34	0	22	21	17	15	0	-92.3077	91.8449
1.67342024	20	0	34	0	22	21	17	16	0	-94.8718	94.7861
1.67343170	27	0	33	0	23	21	15	14	0	-92.1053	92.3188
1.67843788	39	0	22	0	19	18	23	19	0	-88.0952	88.6728
1.67843797	39	0	22	0	19	16	23	19	0	-83.3333	83.4096
1.67843811	39	0	22	0	19	18	23	22	0	-95.2381	95.1945
1.67843842	38	0	22	0	19	18	23	21	0	-92.8571	93.0206
1.67852606	27	2	39	0	19	19	15	15	0	-96.9697	96.2963
1.67852639	23	0	35	0	32	29	24	20	0	-87.5	86.9792
1.67852656	23	0	34	0	32	30	24	23	0	-94.6429	94.7917
1.67852663	23	1	35	0	32	30	24	21	0	-89.3473	88.4511
1.67852677	22	1	35	1	32	32	24	23	0	-94.7055	94.2154
1.67852682	23	1	35	1	32	29	24	22	0	-87.6232	87.5433
1.69818069	18	18	17	16	28	0	7	0	0	97.1429	-97.0588
1.69818361	16	15	17	15	16	0	18	0	0	90.9091	-90.9926
1.69818373	13	13	13	12	19	0	16	0	0	96.1538	-96.1538
1.69936363	13	13	13	13	17	0	23	0	0	100	-100
1.70103302	13	13	11	11	20	0	14	0	0	100	-100
1.70276263	25	0	13	0	21	19	12	10	0	-87.8788	86.9048
1.71095970	28	0	23	0	36	30	24	22	0	-86.6667	87.5
1.71095976	28	0	23	0	36	33	24	21	0	-90	89.5833
1.71095982	28	0	23	1	36	30	24	21	0	-83.0392	83.2428
1.71095987	27	1	23	0	36	33	24	21	0	-88	87.7315
1.71096002	28	0	23	0	36	33	24	22	0	-91.6667	91.6667
1.71096409	17	0	27	0	21	17	8	8	0	-86.2069	90.4762
1.71096445	17	0	25	0	21	20	8	8	0	-96.5517	97.619
1.71096532	24	0	26	0	27	24	11	10	0	-89.4737	89.899
1.71392119	17	17	17	17	20	1	12	2	0	90.625	-89.1667
1.71396919	25	0	12	0	12	12	15	15	0	-100	100
1.71396927	25	0	12	0	12	12	15	13	0	-92.5926	93.3333
1.71398249	36	35	26	26	34	0	10	10	0	75.6598	-48.6111
1.72107670	26	26	27	27	21	4	12	1	0	84.8485	-86.3095
1.72109345	29	1	29	1	30	28	12	10	0	-87.0279	84.8851
1.72109376	38	0	32	0	27	19	14	10	0	-70.7317	70.8995
1.72997323	21	21	30	30	35	4	18	1	0	90.566	-91.5079
1.73025543	12	11	16	16	20	0	21	0	0	96.4286	-95.8333
1.73025575	25	24	34	33	30	5	33	4	0	82.3245	-82.1355
1.73025617	25	24	34	33	30	0	33	1	0	95.0229	-95.0143
1.73025626	13	13	18	18	9	0	12	0	0	100	-100
1.73036208	17	17	22	22	33	6	15	1	0	85.4167	-87.5758
1.73036277	26	26	32	32	44	14	21	7	0	67.6923	-67.4242
1.73036313	21	21	26	26	26	4	13	0	0	89.7436	-92.3077
1.73094838	27	27	12	12	29	6	9	0	0	84.2105	-89.6552
1.73094878	30	30	22	22	37	5	13	1	0	88	-89.3971
1.73104979	12	0	17	0	19	19	6	6	0	-100	100
1.73104990	34	0	38	1	28	28	12	9	0	-91.1111	86.1842
1.73105017	34	1	38	1	28	27	12	12	0	-94.7222	95.4279
1.73105044	34	0	38	0	28	27	12	12	0	-97.5	98.2143
1.73105066	33	0	31	0	22	22	14	14	0	-100	100
1.73105104	22	0	21	0	22	22	16	15	0	-97.3684	96.875
1.73105107	22	0	21	1	22	22	16	16	0	-97.6744	97.619
1.73105113	22	1	21	1	22	22	16	15	0	-92.7173	92.2213
1.73105116	22	0	21	0	22	22	16	15	0	-97.3684	96.875
1.73105126	24	0	30	0	21	20	22	21	0	-95.3488	95.3463
1.73105131	28	1	26	0	25	24	26	25	0	-94.2266	94.2912
1.73105140	28	0	26	0	25	22	26	25	0	-92.1569	92.0769
1.73105155	28	0	26	0	25	23	26	25	0	-94.1176	94.0769
1.73105172	28	0	26	1	25	23	26	25	0	-92.2658	92.1538
1.73105193	28	2	26	1	25	24	26	26	0	-92.4837	92.5055
1.73105198	21	2	18	0	14	13	19	19	0	-91.8415	91.6667
1.73105202	14	0	23	0	6	6	15	15	0	-100	100
1.73105213	14	0	23	0	6	6	15	15	0	-100	100
1.73413805	19	19	11	9	26	1	15	0	0	90.8943	-88.986
1.73655052	24	0	22	1	22	20	21	18	0	-86.1982	86.039
1.73655060	24	0	22	0	22	22	21	19	0	-95.3488	95.2381
1.73655088	25	0	22	0	22	19	21	16	0	-81.3953	81.2771
1.73655117	25	0	22	0	22	22	21	16	0	-88.3721	88.0952
1.73655137	25	0	22	0	22	18	21	15	0	-76.7442	76.6234
1.73741814	17	0	24	0	19	16	16	14	0	-85.7143	85.8553
1.73742026	23	0	40	0	32	29	15	13	0	-89.3617	88.6458
1.73742129	13	0	20	0	19	15	17	17	0	-88.8889	89.4737
1.73813233	13	13	20	20	21	0	21	1	0	97.619	-97.619
1.73813244	13	13	20	20	21	2	21	3	0	88.0952	-88.0952
1.73829832	18	18	13	13	21	3	15	0	0	91.6667	-92.8571
1.73829849	18	18	13	13	21	0	15	3	0	91.6667	-90
1.73829871	18	18	13	13	21	0	5	0	0	100	-100
1.73829908	18	18	13	13	21	0	15	0	0	100	-100
1.73829932	18	18	13	12	21	0	15	1	0	93.9964	-92.8205
1.73840352	28	0	27	0	13	13	15	13	0	-92.8571	93.3333
1.73840388	24	0	23	1	15	14	14	14	0	-94.4241	94.4928
1.73840426	25	0	26	0	15	15	14	13	0	-96.5517	96.4286
1.73840436	25	0	26	3	15	15	14	14	0	-94.1176	94.2308
1.73840439	25	0	26	1	15	15	14	14	0	-98.0392	98.0769
1.73840456	25	0	26	0	15	15	14	14	0	-100	100
1.73840627	13	0	11	0	14	14	14	14	0	-100	100
1.73871357	22	22	10	10	26	0	16	0	0	100	-100
1.73871371	22	22	22	22	32	0	19	0	0	100	-100
1.73871386	21	20	27	27	26	1	20	0	0	95.7428	-95.696
1.73871403	21	21	27	27	26	2	20	0	0	95.6522	-96.1538
1.73871435	22	22	27	26	26	2	20	0	0	93.6114	-94.302
1.73871443	22	22	27	27	26	2	20	0	0	95.6522	-96.1538
1.73871462	22	22	27	27	26	1	20	0	0	97.8261	-98.0769
1.74041595	21	0	28	0	19	16	14	11	0	-81.8182	81.391
1.74041646	21	0	28	0	19	18	14	12	0	-90.9091	90.2256
1.74274855	17	16	36	36	17	1	18	2	0	89.5418	-88.5621
1.80225400	28	0	37	1	16	16	17	17	0	-98.4615	98.6486
1.80225405	28	0	37	0	16	16	17	17	0	-100	100
1.80225410	28	1	37	1	16	16	17	17	0	-96.9231	96.8629
1.80225415	28	0	37	0	16	16	17	17	0	-100	100
1.80225424	28	3	37	1	16	16	17	17	0	-93.8462	93.2915
1.80225463	28	0	37	0	16	16	17	16	0	-96.9697	97.0588
1.80673307	24	1	38	0	20	19	14	13	0	-92.5047	91.8452
1.80673330	24	0	38	0	20	19	14	13	0	-94.1176	93.9286
1.80673369	24	4	38	4	21	21	14	14	0	-87.0968	86.4035
1.80673378	24	2	38	2	21	20	14	13	0	-87.8341	87.2494
1.80673381	24	0	38	0	21	20	14	14	0	-97.1429	97.619
1.80673389	24	2	38	1	21	21	14	14	0	-95.1613	94.5175
1.80721421	13	0	15	0	13	13	17	16	0	-96.6667	97.0588
1.80935539	19	1	13	0	22	22	19	17	0	-91.997	92.1053
1.80935547	19	1	13	0	22	22	19	17	0	-91.997	92.1053
1.81029905	29	1	33	0	18	17	17	13	0	-84.1014	83.7334
1.81029910	28	0	33	0	17	17	17	11	0	-82.3529	82.3529
1.81029925	29	1	33	1	18	17	17	14	0	-85.3456	85.1594
1.81117215	17	1	25	0	19	19	15	14	0	-94.6779	93.7255
1.81117233	17	1	25	0	19	17	15	14	0	-88.7955	88.4623
1.81592569	15	0	16	0	19	18	13	13	0	-96.875	97.3684
1.82175713	32	32	43	42	38	1	21	1	0	95.2768	-95.1405
1.82270974	29	0	19	0	20	20	20	19	0	-97.5	97.5
1.82270992	29	1	19	0	20	20	20	19	0	-95.4167	95.7759
1.82270997	29	0	19	0	20	20	20	19	0	-97.5	97.5
1.82271014	29	0	19	0	20	17	20	16	0	-82.5	82.5
1.82271035	18	0	12	0	13	13	12	12	0	-100	100
1.82457185	22	1	22	7	32	31	19	19	0	-79.8574	80.2557
1.82457208	22	4	22	2	32	32	19	19	0	-86.3636	86.3636
1.82457218	22	3	22	4	32	31	19	19	0	-82.1301	82.5284
1.82573361	15	0	32	1	22	22	22	20	0	-93.3269	93.892
1.82573444	15	0	32	2	21	20	22	21	0	-91.0935	92.2213
1.82573457	14	0	28	0	24	21	24	20	0	-85.4167	85.4167
1.82739417	20	20	37	36	29	4	25	3	0	85.2827	-85.7521
1.83132061	17	17	14	13	17	1	22	1	0	91.646	-91.2147
1.83132082	11	11	14	14	17	1	21	0	0	97.3684	-97.0588
1.83132142	19	19	14	14	17	1	22	1	0	94.8718	-94.7861
1.83148989	29	29	34	34	36	4	19	0	0	92.7273	-94.4444
1.83149004	29	28	34	32	36	2	19	0	0	91.6017	-92.5569
1.83179656	30	0	25	0	25	23	20	17	0	-88.8889	88.5
1.83180475	30	1	26	1	32	32	15	14	0	-94.3009	93.0769
1.83180493	30	0	27	0	32	30	15	15	0	-95.7447	96.875
1.83180507	30	0	27	1	32	32	15	15	0	-98.2456	98.1481
1.83180529	30	0	27	1	32	31	15	13	0	-91.8626	89.919
1.83442084	24	0	20	0	17	17	11	11	0	-100	100
1.83442147	24	0	20	0	17	15	11	11	0	-92.8571	94.1176
1.83466226	19	0	22	1	29	29	13	13	0	-97.561	97.7273
1.83466232	19	0	22	1	29	27	13	12	0	-90.4181	90.4328
1.84804676	95	16	109	16	140	124	74	67	0	-73.5661	73.7955
1.84804687	95	17	107	17	140	121	74	64	0	-69.6169	69.5662
1.84804712	95	6	109	6	140	108	74	55	0	-70.2859	69.8234
1.84804921	100	5	110	16	146	85	84	64	0	-54.7826	57.4321
1.85750360	31	3	32	10	26	26	16	16	0	-79.3651	79.5363
1.85750376	31	3	32	10	26	26	16	16	0	-79.3651	79.5363
1.85951886	23	0	35	0	15	13	16	16	0	-93.5484	93.3333
1.85951889	23	0	35	0	15	15	16	10	0	-80.6452	81.25
1.85951902	23	0	35	0	15	13	16	15	0	-90.3226	90.2083
1.93007964	154	25	363	60	263	254	177	159	0	-77.4226	76.8229
1.93008187	206	128	496	325	393	365	243	218	0	-27.1368	27.4636
1.93008191	205	129	499	285	392	348	242	215	0	-29.9944	28.7887
1.93021139	7	4	60	7	61	55	47	42	0	-73.3969	55.3581
1.96746843	9	0	17	0	8	8	17	17	0	-100	100
1.97307855	18	0	25	0	28	23	18	16	0	-84.7826	85.5159
1.97307864	25	1	34	0	42	25	29	22	0	-64.5023	65.6929
1.97307878	25	0	34	0	42	39	29	28	0	-94.3662	94.7044
1.98346473	18	0	30	1	19	18	23	23	0	-95.5357	95.7018
1.98346482	18	0	30	1	19	17	23	22	0	-90.7738	90.8963
1.98346512	18	0	30	1	19	18	23	21	0	-90.7738	91.3539
1.98346530	18	0	30	1	19	17	23	23	0	-93.1548	93.0702
1.98346535	18	0	30	1	19	17	23	22	0	-90.7738	90.8963
1.98346544	18	0	30	4	19	17	23	23	0	-86.9048	88.0702
1.98346551	18	0	30	1	19	17	23	23	0	-93.1548	93.0702
1.98346562	18	2	30	3	19	18	23	21	0	-82.4405	82.465
1.98346569	18	0	30	3	19	18	23	22	0	-88.9881	90.1945
1.98346579	19	0	25	0	27	24	19	19	0	-93.4783	94.4444
1.98346588	34	1	33	3	29	26	18	18	0	-87.6469	88.8115
1.98346600	34	0	33	0	29	29	18	18	0	-100	100
1.98346608	34	0	33	5	29	28	18	17	0	-88.282	87.9223
1.98352015	14	0	17	0	20	18	17	16	0	-91.8919	92.0588
1.104146803	10	0	15	0	15	15	12	12	0	-100	100
1.108377239	14	14	14	14	20	0	15	0	0	100	-100
1.111349342	28	28	37	36	21	6	14	0	0	81.3187	-84.3629
1.111349410	30	30	39	39	23	5	7	1	0	80	-81.9876
1.111353801	30	30	19	19	28	5	14	1	0	85.7143	-87.5
1.111630197	21	0	16	1	19	18	15	15	0	-94.3561	94.2434
1.111630200	21	0	16	1	19	19	15	15	0	-97.2973	96.875
1.111630218	21	0	16	2	19	18	15	15	0	-91.6534	91.1184
1.111630225	21	1	16	1	19	19	15	15	0	-94.5946	94.494
1.111630811	23	2	34	3	26	24	10	10	0	-85.6725	87.3943
1.111630857	23	3	34	3	26	24	10	10	0	-83.9181	85.2203
1.111630867	18	1	30	2	23	21	20	17	0	-82.1221	82.0411
1.112031525	17	1	40	5	27	27	19	17	0	-85.1259	85.5457
1.112031577	17	5	40	8	27	27	19	19	0	-77.193	75.2941
1.112031610	18	5	32	6	26	26	16	16	0	-78	76.7361
1.112031617	20	1	28	0	22	22	18	18	0	-97.9167	97.5
1.112031708	19	3	28	4	22	22	18	18	0	-85.1064	84.9624
1.112031780	19	2	29	1	10	10	15	15	0	-93.75	93.0127
1.112031816	19	2	29	2	10	10	15	15	0	-91.6667	91.2886
1.112476526	17	5	42	4	38	34	45	36	0	-69.0831	65.2691
1.112476533	17	2	42	5	38	31	45	36	0	-68.8585	68.9547
1.113071337	30	0	26	0	22	21	6	5	0	-92.8571	89.3939
1.113071350	30	0	26	0	22	21	6	6	0	-96.4286	97.7273
1.113071355	30	0	26	0	22	21	6	6	0	-96.4286	97.7273
1.113071364	30	0	26	0	22	22	6	5	0	-96.4286	91.6667
1.113071380	30	0	26	0	22	21	6	6	0	-96.4286	97.7273
1.113071391	30	0	26	0	22	22	6	5	0	-96.4286	91.6667
1.113071397	30	0	26	0	22	22	6	6	0	-100	100
1.113071403	30	0	26	1	22	22	6	6	0	-98.2143	98.0769
1.113071413	30	0	26	0	22	21	6	6	0	-96.4286	97.7273
1.114718597	25	5	34	2	26	25	24	24	0	-86.1356	85.1357
1.114718626	25	7	34	4	26	24	24	24	0	-77.3559	76.2715
1.114718668	25	2	34	0	26	24	24	22	0	-88.6102	87.9872
1.115296140	14	0	14	0	20	20	8	8	0	-100	100
1.115296197	14	0	13	0	20	20	8	8	0	-100	100
1.115567309	13	0	23	0	16	16	5	5	0	-100	100
1.115567345	13	0	23	0	16	16	9	9	0	-100	100
1.115567353	13	0	23	0	16	16	9	9	0	-100	100
1.115567366	14	0	24	0	20	20	7	7	0	-100	100
1.115567432	19	0	27	0	18	17	14	13	0	-93.75	93.6508
1.115567435	19	1	27	0	18	17	14	14	0	-94.7011	94.5906
1.115567447	19	0	27	1	18	18	14	13	0	-94.7011	94.5767
1.115567456	19	0	27	0	18	17	14	13	0	-93.75	93.6508
1.115567469	19	0	27	0	18	18	14	13	0	-96.875	96.4286
1.116105842	95	8	147	14	75	67	85	74	0	-79.0341	79.2236
1.116105894	65	6	128	10	63	54	64	49	0	-72.8122	72.6168
1.116105901	65	15	128	22	63	54	63	56	0	-68.1306	67.1694
1.116106005	64	5	126	10	62	46	65	49	0	-66.9084	66.9146
1.116106022	64	3	126	17	62	43	65	49	0	-61.9146	63.2799
1.116106451	29	1	29	0	40	27	34	23	0	-65.8434	65.8494
1.116106945	309	175	392	177	251	223	168	151	0	-39.0462	38.4691
1.116106953	337	51	434	65	270	234	171	150	0	-72.0294	72.1377
1.116106983	338	14	435	12	266	181	171	104	0	-61.8539	60.9816
1.116107847	18	0	24	2	135	109	12	7	0	-74.1497	65.3704
1.116108054	29	1	37	2	42	34	30	19	0	-69.0657	67.716
1.116108090	29	7	37	5	42	39	30	26	0	-72.096	70.9362
1.116108101	241	118	325	155	124	110	231	209	0	-41.6259	41.2655
1.116108114	302	94	373	99	171	158	285	256	0	-62.1969	62.2774
1.116108121	302	72	373	80	171	162	285	258	0	-69.5867	69.9872
1.116108151	283	61	348	49	162	151	264	246	0	-75.7598	75.3782
1.116108162	305	53	379	39	180	151	289	239	0	-69.7054	69.4603
1.116108179	304	30	379	35	179	145	287	213	0	-67.3072	68.0592
1.116108208	306	61	380	64	180	158	289	269	0	-72.8232	72.0403
1.116585942	40	7	41	3	42	33	51	44	0	-70.45	70.0144
1.116585972	61	1	62	0	71	52	65	48	0	-72.7164	72.7231
1.116586179	68	7	58	2	71	49	62	45	0	-63.5338	63.9262
1.116586204	67	10	58	15	70	60	63	46	0	-59.6992	58.9714
1.116586215	68	9	58	15	72	68	63	56	0	-72.8042	72.118
1.117253875	16	0	12	0	15	15	11	11	0	-100	100
1.117253917	16	0	12	0	15	15	11	11	0	-100	100
1.119153507	32	6	33	6	29	28	24	23	0	-77.7649	77.7266
1.119307881	22	22	19	18	28	0	24	0	0	97.561	-97.3684
1.119307892	22	21	19	19	28	0	24	1	0	95.6379	-95.6439
1.119307900	22	21	19	18	28	3	24	2	0	85.5066	-85.5719
1.119307910	22	22	19	19	28	1	24	2	0	94.2308	-94.0476
1.119307925	22	22	19	19	28	0	24	3	0	94.2308	-93.75
1.119438630	18	2	22	0	23	22	18	17	0	-90.122	89.4928
1.120013182	12	1	17	1	24	23	22	22	0	-90.9295	90.8088
1.120013191	12	0	17	0	24	23	22	22	0	-97.8261	97.9167
1.120013263	12	0	17	0	23	20	22	21	0	-91.1111	91.2055
1.120013269	12	0	17	0	23	22	22	19	0	-91.1111	91.0079
1.120013279	12	0	17	0	24	22	22	19	0	-89.1304	89.0152
1.121894584	19	19	23	22	35	3	23	1	0	90.7225	-91.3665
1.121894625	19	19	24	23	35	4	23	0	0	90.7779	-92.2024
1.121905503	33	29	43	33	34	2	26	0	0	78.2456	-79.3703
1.121905512	33	32	43	35	34	7	26	4	0	69.8246	-71.1961
1.121905550	16	15	28	26	26	0	18	2	0	88.6364	-87.748
1.124938688	67	19	96	10	160	142	73	57	0	-67.6163	64.0287
1.124938699	67	17	95	9	159	126	73	49	0	-59.3817	55.7609
1.124938724	65	3	95	5	160	128	73	53	0	-72.6824	71.3621
1.124938933	75	6	96	7	167	120	74	51	0	-63.352	62.7418
1.124939928	88	29	102	18	75	64	75	67	0	-62.5965	62.0325
1.124940058	37	7	83	11	22	21	16	13	0	-74.4737	72.2663
1.124940069	37	2	83	12	22	20	16	12	0	-72.5439	73.0229
1.124940094	37	2	83	6	22	20	16	10	0	-72.2807	70.3874
1.124940170	102	31	201	70	41	36	52	46	0	-54.8387	55.5242
1.124941239	53	14	18	1	49	40	66	57	0	-63.2211	68.0128
1.124941262	52	0	18	1	49	35	67	49	0	-70.9852	69.5037
1.124941281	53	18	18	3	49	46	67	65	0	-66.1122	70.1318
1.124941291	53	17	18	7	49	46	67	64	0	-61.0248	59.2178
1.124941300	29	3	8	0	20	19	40	35	0	-81.8919	86.0776
1.124942336	15	2	50	6	32	31	39	36	0	-82.0585	81.9247
1.124942347	15	2	50	8	32	28	40	37	0	-74.8932	75.3333
1.124943800	157	46	258	56	181	175	122	111	0	-69.8111	68.332
1.124944750	42	1	58	2	38	23	39	28	0	-63.2338	63.246
1.124944781	39	5	56	6	37	31	38	33	0	-73.7544	73.5455
1.124944908	119	34	149	38	139	130	162	150	0	-66.1576	66.0215
1.124944920	152	31	185	36	191	176	183	168	0	-72.0973	72.0478
1.124944949	153	15	185	13	190	119	183	119	0	-55.5229	55.414
1.124944966	150	30	178	25	188	179	182	166	0	-76.475	76.1883
1.124944973	151	74	177	81	187	160	182	161	0	-39.7358	39.6269
1.124944977	150	37	177	33	186	171	183	165	0	-69.6502	69.3943
1.124945007	135	17	185	24	168	156	183	156	0	-76.0764	76.2687
1.124945014	134	29	185	38	166	141	183	168	0	-67.5355	67.2804
1.124947443	50	10	85	8	40	35	23	18	0	-70.7937	68.1746
1.124947455	89	31	178	47	76	67	61	57	0	-61.2975	60.1823
1.124947484	89	10	176	24	75	65	59	44	0	-68.5131	68.1853
1.124947501	87	15	177	23	76	67	61	47	0	-68.8177	67.4857
1.124947512	88	13	177	20	75	66	61	55	0	-76.5178	76.0459
1.124947542	90	23	175	33	76	68	61	57	0	-70.1088	69.2518
1.124947549	90	19	178	34	76	69	61	55	0	-70.7348	70.3706
1.124947562	53	21	128	50	47	43	49	47	0	-54.5235	54.3613
1.124948955	226	85	435	161	335	312	221	198	0	-54.5103	54.0525
1.124949133	57	7	27	4	78	63	107	92	0	-70.6885	69.8275
1.124949804	54	15	80	23	50	41	54	47	0	-56.2572	56.2546
1.124949816	98	21	138	34	111	106	91	82	0	-69.7642	69.7696
1.124949845	94	10	135	11	112	71	88	57	0	-54.8297	54.6896
1.124949862	97	18	138	19	110	98	91	81	0	-73.31	72.8885
1.124949873	98	17	138	25	111	98	91	84	0	-72.3024	72.5665
1.124949903	98	18	137	29	112	101	91	83	0	-70.6404	70.9261
1.124949910	98	22	137	36	112	100	91	82	0	-64.9743	65.3346
1.124949923	80	34	105	43	121	114	66	62	0	-52.496	52.3509
1.124949934	45	5	58	4	67	60	46	42	0	-81.5276	81.4245
1.124949945	46	10	59	9	67	58	46	39	0	-67.7455	67.1782
1.124949970	46	3	59	1	67	51	46	31	0	-68.7568	67.647
1.124950179	49	3	62	7	71	47	48	29	0	-54.8565	54.6005
1.124951415	68	28	99	36	96	91	42	42	0	-58.0535	58.6258
1.124951426	45	10	101	15	94	82	60	54	0	-71.1884	70.0802
1.124951437	45	9	101	22	94	72	60	46	0	-55.3905	55.7401
1.124951462	45	1	101	9	94	77	60	45	0	-72.3715	72.8909
1.124951671	38	3	72	4	80	59	49	39	0	-69.6054	69.9458
1.124952542	39	0	63	2	42	26	14	11	0	-64.1106	68.6508
1.124952573	40	3	64	3	44	37	15	13	0	-78.9765	79.285
1.124953147	49	14	81	10	69	60	67	61	0	-70.509	68.5421
1.124953158	49	5	81	8	69	56	67	57	0	-73.0882	73.0767
1.124953183	49	1	81	6	69	50	67	54	0	-71.086	71.8063
1.124953392	48	1	81	6	66	43	69	50	0	-63.4625	64.0623
1.124954207	140	37	204	50	115	103	5	2	0	-62.2093	39.3134
1.124954258	187	9	231	4	138	80	53	35	0	-57.0994	58.7322
1.124954289	184	21	231	22	137	110	53	39	0	-68.0596	66.47
1.124954416	58	11	77	12	54	49	35	32	0	-73.9742	73.8097
1.124954428	158	46	238	51	138	127	133	114	0	-64.4349	63.6004
1.124954457	158	14	237	19	138	82	130	72	0	-49.1083	48.9636
1.124954474	157	36	237	42	138	118	132	118	0	-67.6105	67.1249
1.124954481	157	77	237	113	137	118	131	107	0	-35.7319	35.5434
1.124954485	158	32	238	38	137	119	131	118	0	-70.7561	70.359
1.124954515	157	31	236	27	138	129	132	119	0	-77.0936	76.2219
1.124954522	158	45	238	59	138	119	133	116	0	-60.4532	60.0895
1.124954535	131	44	186	51	106	90	114	98	0	-55.4861	54.9317
1.125497309	169	56	195	61	161	139	136	99	0	-47.9918	47.3557
1.125497320	132	43	164	38	177	155	149	135	0	-61.5922	61.2141
1.125497331	132	28	163	21	177	145	148	109	0	-61.5437	60.737
1.125497356	130	12	157	5	174	140	148	110	0	-71.7164	71.1843
1.125497565	117	3	167	4	135	105	159	112	0	-71.3447	71.6294
1.125498484	199	78	229	96	232	222	103	94	0	-53.6742	52.9172
1.125498492	201	50	248	60	245	225	103	89	0	-65.731	64.5877
1.125498507	201	25	248	30	245	219	103	95	0	-77.9804	78.5431
1.125498515	200	21	248	24	245	217	103	82	0	-75.8749	74.0028
1.125498534	200	92	248	83	244	233	103	95	0	-55.462	54.1285
1.125498544	200	66	248	63	244	229	103	99	0	-65.7299	65.7829
1.125498712	179	30	245	31	222	207	231	199	0	-75.2379	74.9888
1.125498723	179	31	244	43	221	182	229	184	0	-63.8392	63.8804
1.125498748	177	9	245	18	221	158	229	178	0	-68.2686	68.3954
1.125498957	184	13	249	10	230	171	236	160	0	-65.7183	65.5316
1.125498988	109	14	181	22	142	127	182	156	0	-74.9319	75.0761
1.126287242	16	16	18	18	11	0	14	1	0	96	-96.4286
1.126287269	16	16	18	18	11	0	14	1	0	96	-96.4286
1.126363569	17	0	18	0	21	19	9	9	0	-93.3333	95.2381
1.126363617	34	0	25	0	43	39	19	18	0	-91.9355	92.7173
1.126363626	34	0	25	0	43	40	19	16	0	-90.3226	88.6169
1.126363641	20	1	20	0	30	26	23	22	0	-88.066	88.6594
1.126364106	30	7	42	1	30	29	22	22	0	-86.9658	85.4762
1.126660841	35	35	20	19	30	0	8	1	0	95.5502	-91.25
1.126660867	35	32	20	19	30	0	8	0	0	92.7273	-93.2143
1.126660876	35	35	20	18	29	0	8	1	0	93.6609	-88.75
1.126873481	32	0	28	0	18	16	12	12	0	-93.3333	94.4444
1.126873512	32	0	28	0	18	17	12	12	0	-96.6667	97.2222
1.126873517	32	0	28	0	18	17	12	9	0	-86.6667	84.7222
1.126873523	32	0	28	0	18	16	12	12	0	-93.3333	94.4444
1.126873529	32	0	28	0	18	16	12	11	0	-90	90.2778
1.126873556	32	0	28	0	18	13	12	12	0	-83.3333	86.1111
1.127042748	17	0	23	0	16	16	10	10	0	-100	100
1.127042839	17	0	20	0	16	15	12	11	0	-92.8571	92.7083
1.128184475	27	3	46	3	39	39	10	9	0	-89.74	86.1836
1.128184528	27	0	48	4	23	20	18	18	0	-87.3496	89.3116
1.128184595	19	1	29	0	11	10	15	15	0	-94.0705	92.823
1.128184598	19	1	29	1	11	10	15	15	0	-91.9872	91.0988
1.128184601	19	1	28	0	11	11	12	12	0	-97.8723	97.3684
1.128184657	19	2	29	0	11	10	16	16	0	-92.1296	90.1914
1.128184673	14	0	24	1	18	18	8	8	0	-97.3684	97.9167
1.128184704	14	0	25	0	18	18	8	8	0	-100	100
1.128184730	14	0	25	0	15	15	8	8	0	-100	100
1.128184791	13	0	25	0	18	16	8	8	0	-92.3077	94.4444
1.128184807	23	0	41	0	15	15	14	13	0	-96.5517	96.4286
1.128184816	27	0	44	0	20	20	16	15	0	-97.2222	96.875
1.128184819	27	0	45	0	20	20	16	15	0	-97.2222	96.875
1.128184823	27	0	45	1	20	20	16	15	0	-95.8333	95.7639
1.128184838	28	1	45	0	20	17	16	15	0	-87.519	87.5893
1.128184856	28	0	45	0	20	18	16	15	0	-91.6667	91.875
1.128184873	28	1	45	5	20	20	16	16	0	-91.7808	92.6587
1.128184883	28	0	45	0	20	20	16	15	0	-97.2222	96.875
1.128184893	28	1	45	0	20	20	16	16	0	-98.6301	98.2143
1.128284361	15	15	14	14	27	2	6	0	0	93.9394	-96.2963
1.128288033	18	0	20	1	11	11	14	14	0	-97.3684	97.5
1.128660042	26	26	22	20	35	0	14	0	0	95.8333	-95.4545
1.128660089	26	26	22	22	35	0	14	0	0	100	-100
1.128660111	26	26	22	22	35	1	14	0	0	97.9592	-98.5714
1.128900865	18	0	20	0	17	17	14	14	0	-100	100
1.128900893	10	0	21	0	17	17	19	19	0	-100	100
1.128900918	10	0	21	1	17	17	19	19	0	-96.7742	97.619
1.128900924	10	0	21	0	17	17	19	19	0	-100	100
1.128900927	10	0	21	0	17	17	19	19	0	-100	100
1.128900963	10	0	21	0	17	17	18	17	0	-97.1429	97.2222
1.128900982	10	0	21	0	17	17	19	19	0	-100	100
1.128901023	10	0	21	1	17	17	19	19	0	-96.7742	97.619
1.128901287	21	0	28	0	14	13	13	11	0	-88.8889	88.7363
1.128901299	21	0	28	0	14	13	13	12	0	-92.5926	92.5824
1.128901305	21	0	28	0	14	13	13	12	0	-92.5926	92.5824
1.128901312	21	1	28	0	14	14	13	13	0	-97.9592	97.619
1.128901316	20	0	28	0	14	14	13	13	0	-100	100
1.128901323	21	0	28	0	14	14	13	12	0	-96.2963	96.1538
1.128901333	21	0	28	0	14	14	13	12	0	-96.2963	96.1538
1.128901340	21	0	28	0	14	14	13	13	0	-100	100
1.128901351	21	0	28	0	14	14	13	13	0	-100	100
1.128901360	21	0	28	0	14	11	13	13	0	-88.8889	89.2857
1.128901363	21	0	28	0	14	13	13	13	0	-96.2963	96.4286
1.128901454	29	0	16	0	20	20	16	15	0	-97.2222	96.875
1.128901465	29	0	16	0	20	20	16	15	0	-97.2222	96.875
1.128901480	29	1	16	0	20	20	16	16	0	-97.7778	98.2759
1.128901508	24	0	17	0	21	20	15	14	0	-94.4444	94.2857
1.128901519	21	0	27	0	16	16	14	13	0	-96.6667	96.4286
1.128901524	21	1	27	0	16	15	14	14	0	-94.5833	94.494
1.128901532	21	2	27	0	16	15	14	14	0	-92.5	92.1131
1.128901559	21	0	27	0	16	15	14	14	0	-96.6667	96.875
1.128901578	21	0	27	0	16	15	14	14	0	-96.6667	96.875
1.128901595	21	1	27	0	16	15	14	14	0	-94.5833	94.494
1.128967091	16	0	20	1	22	22	15	13	0	-91.8168	90.8333
1.128967099	16	0	20	1	22	21	15	13	0	-89.1141	88.5606
1.128967106	16	1	20	1	22	22	15	13	0	-89.039	87.7083
1.128967972	19	1	35	4	16	16	13	13	0	-90.7407	91.6541
1.129389149	29	1	35	1	32	30	16	15	0	-90.625	90.5973
1.129389176	29	0	35	0	32	30	16	16	0	-95.8333	96.875
1.129389195	29	0	35	0	32	27	16	16	0	-89.5833	92.1875
1.129389211	29	1	35	1	32	29	16	12	0	-82.2917	79.6598
1.131089367	20	1	10	0	16	14	23	23	0	-91.5385	91.25
1.131138523	15	0	37	0	14	11	12	11	0	-84.6154	85.119
1.131138529	15	0	37	0	14	14	12	11	0	-96.1538	95.8333
1.131138602	15	0	37	0	14	13	12	10	0	-88.4615	88.0952
1.131149298	21	0	17	0	16	15	8	8	0	-95.8333	96.875
1.131149381	21	0	26	0	20	18	20	19	0	-92.5	92.5
1.131149390	21	2	26	1	20	20	20	20	0	-93.617	93.315
1.131149414	21	0	26	2	20	19	20	19	0	-90.7447	91.1538
1.131149438	21	0	26	1	20	15	20	19	0	-82.8723	83.0769
1.131149456	21	0	26	2	20	19	20	17	0	-85.7447	86.1538
1.131149462	21	0	26	1	20	20	20	19	0	-95.3723	95.5769
1.131149469	21	0	31	1	22	22	20	18	0	-93.315	93.3871
1.131149491	14	0	19	0	20	20	16	15	0	-97.2222	96.875
1.131149506	14	0	19	1	20	20	16	16	0	-96.9697	97.3684
1.131155733	14	0	15	0	19	19	19	18	0	-97.3684	97.3684
1.131155736	14	0	15	0	19	19	19	18	0	-97.3684	97.3684
1.131155748	14	1	15	0	19	19	19	18	0	-93.9201	93.797
1.131155765	14	0	15	0	19	19	19	17	0	-94.7368	94.7368
1.131155792	14	0	15	0	19	18	19	19	0	-97.3684	97.3684
1.131156116	21	0	23	0	28	24	25	24	0	-90.566	90.8571
1.131156120	21	0	23	0	28	26	25	24	0	-94.3396	94.4286
1.131156127	21	0	23	0	28	27	25	23	0	-94.3396	94.2143
1.131156136	21	0	23	0	28	27	25	25	0	-98.1132	98.2143
1.131156156	21	0	23	1	28	26	25	23	0	-90.1801	90.2547
1.131156165	21	0	23	0	28	27	25	23	0	-94.3396	94.2143
1.131156180	21	0	23	0	28	26	24	20	0	-88.4615	88.0952
1.131156302	18	0	22	0	11	11	16	15	0	-96.2963	96.875
1.131156313	18	0	22	0	11	11	16	15	0	-96.2963	96.875
1.131156342	18	0	22	1	11	11	16	15	0	-93.7963	94.6023
1.131156368	22	0	34	0	20	18	14	11	0	-85.2941	84.2857
1.131156371	25	2	36	0	27	25	19	19	0	-92.3735	92.2963
1.131156399	25	0	35	1	27	26	19	18	0	-93.9855	94.088
1.131156406	25	1	36	0	27	25	19	18	0	-91.8389	91.6647
1.131156411	25	0	36	2	27	24	19	17	0	-85.8517	86.4035
1.131156458	25	1	36	3	27	26	19	15	0	-82.5731	81.4552
1.131156462	23	0	32	1	27	27	25	21	0	-90.4895	90.4375
1.131156471	27	0	35	1	35	25	27	17	0	-66.129	65.7672
1.131156508	27	2	35	2	35	23	27	25	0	-70.9677	72.5926
1.131156536	27	0	34	1	35	31	27	25	0	-88.6832	89.1114
1.131156562	16	1	21	0	21	21	12	11	0	-94.267	92.7083
1.131336586	20	18	22	22	23	3	22	0	0	88.5714	-88.4783
1.132076217	19	4	25	0	23	23	20	20	0	-90.9091	89.4737
1.132191479	18	0	19	1	14	14	9	9	0	-97.2973	97.3684
1.132191496	24	0	13	0	15	14	17	17	0	-96.875	96.6667
1.132326198	29	0	20	0	25	25	20	20	0	-100	100
1.132326209	29	1	20	1	25	21	21	20	0	-85.0488	85.3949
1.132326242	29	0	20	1	25	18	21	19	0	-78.394	78.7381
1.135290780	25	0	31	0	28	26	24	22	0	-92.3077	92.2619
1.135290818	25	0	31	1	28	26	24	22	0	-90.522	90.649
1.135290824	19	0	21	1	13	13	20	19	0	-94.4697	95.119
1.136059100	19	18	15	14	26	0	14	0	0	94.1176	-94.0351
1.136059123	19	19	15	14	26	0	14	1	0	94.5588	-93.0952
1.136115656	32	4	38	6	32	27	20	20	0	-76.0989	78.0428
1.136498516	18	18	24	24	24	4	23	2	0	87.234	-87.3188
1.136498532	18	18	24	24	23	3	23	1	0	91.3043	-91.3043
1.136498542	18	18	24	23	23	0	23	3	0	91.0973	-91.3949
1.136498621	18	18	24	24	24	0	23	2	0	95.7447	-95.6522
1.136498628	18	17	24	24	24	1	23	2	0	91.2361	-90.7911
1.136536380	30	0	49	0	22	8	29	23	0	-60.7843	57.837
1.136536406	30	0	49	2	22	16	28	25	0	-79.4684	78.9657
1.136627647	24	23	23	23	19	8	24	0	0	79.2677	-76.864
1.138513606	15	0	5	0	11	11	23	23	0	-100	100
1.138548128	20	0	38	2	24	23	19	16	0	-87.2494	87.3904
1.138548154	20	0	39	0	24	24	19	17	0	-95.3488	94.7368
1.138548186	20	0	39	0	24	21	19	17	0	-88.3721	88.4868
1.138622394	16	0	10	0	14	14	15	15	0	-100	100
1.138652744	34	0	49	0	29	29	15	15	0	-100	100
1.138652749	34	0	49	0	29	29	15	15	0	-100	100
1.138652754	34	1	49	0	29	29	15	15	0	-98.7952	98.5294
1.138652766	34	0	49	0	28	26	15	14	0	-93.0233	93.0952
1.138652794	34	0	49	0	29	27	15	15	0	-95.4545	96.5517
1.138652800	34	0	49	0	29	28	15	14	0	-95.4545	94.9425
1.138652834	31	0	35	0	19	18	10	9	0	-93.1034	92.3684
1.138680807	33	1	24	0	19	18	12	10	0	-88.5682	87.5199
1.138680814	33	0	24	0	19	19	12	9	0	-90.3226	87.5
1.138680839	33	0	24	0	19	19	12	10	0	-93.5484	91.6667
1.138680852	33	0	24	0	19	18	12	7	0	-80.6452	76.5351
1.138680855	33	0	24	0	19	19	12	8	0	-87.0968	83.3333
1.138680876	33	0	24	1	19	18	12	8	0	-82.1166	78.6184
1.138680901	34	0	28	0	27	25	19	12	0	-80.4348	77.8752
1.138680908	34	0	28	0	27	26	19	12	0	-82.6087	79.7271
1.138680917	34	0	28	0	27	24	19	10	0	-73.913	70.7602
1.138680945	34	1	28	0	27	27	19	11	0	-80.9958	77.4768
1.138680948	34	0	28	0	27	26	19	11	0	-80.4348	77.0955
1.138814761	31	0	40	0	32	20	17	13	0	-67.3469	69.4853
1.138814768	31	0	40	0	32	18	17	15	0	-67.3469	72.2426
1.138814772	31	0	40	0	32	21	17	14	0	-71.4286	73.989
1.138814778	31	0	40	0	32	16	17	16	0	-65.3061	72.0588
1.138814782	31	0	40	0	32	19	17	15	0	-69.3878	73.8051
1.138814823	31	0	40	1	32	29	17	17	0	-92.4691	94.0625
1.138815288	20	0	24	0	16	16	10	10	0	-100	100
1.138815304	13	0	14	0	21	20	14	14	0	-97.1429	97.619
1.139204729	261	72	266	63	192	168	219	202	0	-64.4076	64.2335
1.139207019	49	10	37	6	61	55	26	22	0	-69.9011	69.0775
1.139207055	49	2	37	2	62	46	26	19	0	-69.2125	68.8917
1.139207223	47	7	37	4	61	58	24	21	0	-79.8459	78.4388
1.139207264	47	1	37	5	62	52	24	18	0	-74.2525	71.6149
1.139208991	65	16	50	7	55	47	30	28	0	-68.2353	70.0862
1.139209002	66	15	50	5	55	47	30	26	0	-68.641	69.697
1.139209027	66	1	50	2	55	41	30	27	0	-77.4138	79.5152
1.139209195	53	4	44	3	46	37	26	21	0	-73.3391	73.4193
1.139209236	69	7	67	4	64	46	32	17	0	-57.5368	54.4425
1.139357883	10	0	31	0	16	14	17	15	0	-87.8788	87.8676
1.139357969	16	0	28	0	17	13	24	20	0	-80.4878	79.902
1.141841234	12	0	25	0	21	18	12	11	0	-87.8788	88.6905
1.141841247	12	0	25	0	21	21	12	12	0	-100	100
1.141841258	12	1	25	0	21	21	12	11	0	-94.267	91.6667
1.142175540	19	1	29	2	25	23	12	11	0	-85.6419	85.7535
1.142175552	19	0	29	0	25	23	12	11	0	-91.8919	91.8333
1.142175560	19	0	29	1	24	23	12	12	0	-95.1389	96.1925
1.142835489	19	4	28	0	22	21	14	13	0	-85.9338	83.6295
1.142835497	19	0	29	1	22	21	14	10	0	-84.0278	81.7174
1.142987587	14	0	24	0	10	10	8	8	0	-100	100
1.142987592	25	0	41	1	24	24	20	20	0	-98.4848	98.7805
1.142987604	25	0	41	0	24	24	20	19	0	-97.7273	97.5
1.142987614	25	0	41	2	24	24	20	20	0	-96.9697	97.561
1.143020948	14	0	20	0	15	13	14	14	0	-93.1034	93.3333
1.143021002	14	0	19	2	15	15	14	14	0	-93.9394	94.7368
1.143021007	14	0	20	0	15	14	14	13	0	-93.1034	93.0952
1.143021038	14	0	20	0	15	15	14	13	0	-96.5517	96.4286
1.143021046	14	0	20	0	15	15	14	13	0	-96.5517	96.4286
1.143021049	14	0	20	0	15	14	14	13	0	-93.1034	93.0952
1.143021067	14	0	20	0	15	14	14	14	0	-96.5517	96.6667
1.143021076	15	0	12	0	21	20	19	18	0	-95	94.9875
1.143021082	14	0	14	0	17	17	22	19	0	-92.3077	93.1818
1.143021248	25	0	36	0	20	20	15	15	0	-100	100
1.143021264	25	0	36	0	20	19	15	13	0	-91.4286	90.8333
1.143021271	25	0	36	0	20	19	15	14	0	-94.2857	94.1667
1.143021293	25	0	36	0	20	20	15	15	0	-100	100
1.143021311	25	0	36	0	20	17	15	14	0	-88.5714	89.1667
1.143021382	25	0	30	0	18	18	18	18	0	-100	100
1.143021387	25	0	30	1	18	18	18	16	0	-92.6263	92.7778
1.143021418	24	0	30	0	18	18	18	18	0	-100	100
1.143021436	25	0	30	0	18	17	18	17	0	-94.4444	94.4444
1.143021442	25	0	30	0	18	18	18	17	0	-97.2222	97.2222
1.143021455	25	0	30	0	18	16	18	17	0	-91.6667	91.6667
1.143021470	25	0	30	1	18	18	18	17	0	-95.404	95.5556
1.143021481	25	0	30	0	18	18	18	18	0	-100	100
1.143021497	19	0	17	0	21	21	17	16	0	-97.3684	97.0588
1.143021917	22	0	17	0	17	15	11	11	0	-92.8571	94.1176
1.143021952	21	0	17	0	18	18	11	9	0	-93.1034	90.9091
1.143021966	22	0	17	0	18	17	11	9	0	-89.6552	88.1313
1.143221028	20	0	25	0	29	26	7	7	0	-91.6667	94.8276
1.143221054	26	0	46	0	38	38	8	7	0	-97.8261	93.75
1.143221069	26	0	46	0	38	37	8	8	0	-97.8261	98.6842
1.143221096	26	0	44	1	38	37	8	7	0	-94.2236	91.2978
1.143221100	26	0	46	0	38	37	8	8	0	-97.8261	98.6842
1.143221112	26	0	46	0	38	37	8	8	0	-97.8261	98.6842
1.143221117	26	0	46	1	38	38	8	7	0	-96.4372	92.663
1.143221123	26	0	46	0	38	38	8	8	0	-100	100
1.143221128	13	0	30	0	20	20	7	7	0	-100	100
1.143519372	29	29	35	35	22	4	24	7	0	76.087	-76.3258
1.143534440	29	3	35	2	22	22	16	15	0	-89.5559	88.8454
1.143534444	29	1	35	0	22	21	15	12	0	-87.6267	86.0031
1.143534452	29	0	35	0	22	20	16	13	0	-86.8421	86.0795
1.143582028	10	1	28	0	29	28	8	8	0	-94.6657	93.2759
1.143582047	10	0	28	1	29	28	8	8	0	-94.6657	96.4901
1.143582085	10	2	49	2	25	25	17	16	0	-90.8394	85.018
1.143582125	24	10	50	3	24	23	19	19	0	-80.1069	74.0833
1.143585808	16	0	25	1	24	23	14	13	0	-92.2978	92.3452
1.143585814	16	0	25	0	24	24	14	14	0	-100	100
1.143585873	16	1	25	0	24	22	14	13	0	-89.6662	89.1369
1.143585895	19	0	16	0	20	20	17	16	0	-97.2973	97.0588
1.143585903	19	0	22	0	19	18	13	13	0	-96.875	97.3684
1.143585910	19	1	22	0	19	18	13	13	0	-94.436	94.7368
1.143585918	19	2	22	0	19	19	13	13	0	-95.122	94.7368
1.143585934	19	2	22	0	19	19	13	13	0	-95.122	94.7368
1.143585946	19	0	22	1	19	19	13	13	0	-97.561	97.7273
1.143585972	19	0	22	0	19	18	13	13	0	-96.875	97.3684
1.143585978	19	0	22	0	19	19	13	13	0	-100	100
1.143740038	23	5	43	9	31	30	26	24	0	-73.5247	73.2063
1.143740050	34	12	54	10	26	26	23	22	0	-72.9592	70.9198
1.143740069	34	12	54	9	26	25	23	23	0	-74.0955	72.0965
1.143740090	34	1	54	2	26	26	23	23	0	-96.5909	96.6776
1.143740113	34	9	54	7	26	24	23	23	0	-77.7365	76.4371
1.143740793	19	0	30	2	18	18	10	10	0	-95.9184	96.6667
1.143740807	23	5	40	7	28	25	21	21	0	-74.8299	75.0233
1.143740846	23	3	41	5	28	24	21	21	0	-79.3367	80.2378
1.143740853	23	1	41	3	28	26	21	21	0	-89.6684	90.5961
1.143740878	13	1	20	3	19	19	18	18	0	-87.8788	88.6538
1.143741181	21	1	22	2	26	26	14	14	0	-93.0233	93.0736
1.143741192	24	4	28	8	36	36	20	20	0	-76.9231	77.381
1.143741195	24	7	28	4	36	35	20	20	0	-77.0604	76.8849
1.143741266	24	0	28	1	36	36	19	19	0	-98.0769	98.2143
1.143741272	24	5	28	4	36	35	19	17	0	-77.2378	75.7884
1.143741302	24	1	28	2	36	35	20	19	0	-90.6593	90.4563
1.143741307	21	4	19	1	24	24	16	16	0	-87.5	87.8446
1.143741503	26	1	28	2	23	23	23	23	0	-94.4444	94.5055
1.143741511	26	8	28	3	23	22	23	23	0	-77.4557	77.0843
1.143741531	21	2	19	1	13	13	15	15	0	-92.5	92.6065
1.143741649	15	1	29	5	19	19	22	22	0	-86.3636	88.046
1.143741666	19	2	41	6	31	30	13	13	0	-84.3939	85.8069
1.143741725	28	4	32	4	30	29	13	12	0	-82.0155	81.0943
1.143741744	32	6	27	3	31	31	20	19	0	-82.785	82.5694
1.143741785	32	1	27	1	31	30	20	20	0	-94.6494	94.9727
1.143741810	32	5	27	7	31	31	20	20	0	-79.661	79.2245
1.143742178	27	5	35	6	18	18	18	18	0	-82.2581	82.1693
1.143742197	27	3	35	3	18	18	18	18	0	-90.3226	90.1587
1.143742238	27	2	35	1	18	17	18	18	0	-92.3835	92.0899
1.143995215	38	0	42	1	46	33	16	13	0	-72.9435	75.3041
1.143995237	21	0	23	0	19	17	9	9	0	-92.8571	94.7368
1.144074485	218	80	297	66	223	202	215	197	0	-62.7464	61.6457
1.144074537	217	2	295	16	222	130	208	116	0	-53.6937	53.9912
1.144074568	218	20	295	33	222	195	222	170	0	-71.8758	72.0268
1.144074576	382	235	438	249	101	97	176	166	0	-35.9215	35.9951
1.144074598	375	118	430	102	98	88	174	154	0	-61.6414	61.557
1.144074606	375	80	430	86	98	94	174	153	0	-70.1877	71.258
1.144074621	375	38	430	45	98	66	174	127	0	-60.6453	59.8685
1.144074629	375	30	430	32	98	81	174	148	0	-76.4893	76.1343
1.144074648	375	140	430	146	98	93	174	169	0	-60.7956	60.3688
1.144074658	375	73	430	70	98	93	174	168	0	-78.1919	77.852
1.144074932	36	7	37	1	21	18	28	26	0	-78.837	78.2121
1.144075071	52	2	55	2	37	26	55	39	0	-66.9139	66.8484
1.144075101	48	2	50	7	34	29	47	41	0	-77.2361	77.1807
1.144076030	23	1	18	1	28	26	27	23	0	-84.2129	84.0695
1.144076089	30	6	20	5	29	29	40	36	0	-72.2029	72.5
1.144076096	174	46	167	36	86	80	146	131	0	-66.9014	67.3778
1.144076108	247	83	234	48	173	166	189	176	0	-67.2402	67.4797
1.144076137	263	18	236	20	175	133	191	141	0	-67.2482	67.2517
1.144076154	260	36	239	22	175	154	191	165	0	-75.5352	75.6681
1.144076161	258	170	237	129	175	150	183	158	0	-25.6295	25.8656
1.144076165	260	64	239	38	174	159	188	171	0	-70.7193	70.9109
1.144076195	262	31	239	27	168	150	188	166	0	-77.1872	77.2272
1.144076202	259	85	237	65	166	156	186	171	0	-62.6558	62.8333
1.144076215	112	45	85	32	104	96	64	58	0	-52.5804	52.5535
1.144077345	79	3	91	7	62	40	43	29	0	-59.8319	60.2341
1.144077376	79	13	91	10	62	50	44	36	0	-67.6027	67.5093
1.144077602	5	0	40	4	31	27	23	21	0	-80	84.2006
1.144077633	47	12	52	11	37	36	54	49	0	-70.1743	70.6761
1.144077669	46	5	52	3	37	31	52	33	0	-63.7468	65.3033
1.144078897	62	11	87	12	28	25	17	16	0	-75.6749	75.9342
1.144079504	48	6	45	6	43	41	13	11	0	-79.9539	77.0654
1.144079516	48	4	56	1	47	39	17	13	0	-76.4423	74.6651
1.144079522	48	6	56	4	47	46	17	16	0	-87.2596	86.1736
1.144079539	48	17	56	12	47	44	17	15	0	-64.3029	62.5035
1.144079568	48	5	56	4	47	40	16	14	0	-77.0604	77.5234
1.144079639	44	2	54	3	43	42	16	13	0	-88.1183	84.4117
1.144079642	45	0	54	4	43	32	16	10	0	-67.146	64.7556
1.144079649	45	7	54	9	43	42	16	16	0	-82.1435	82.7261
1.144079680	48	4	56	2	47	42	17	13	0	-80.1683	76.9638
1.144080316	39	12	55	14	73	65	45	42	0	-63.0184	63.0753
1.144080345	39	5	58	8	73	54	44	33	0	-60.9569	61.1795
1.144080362	38	7	58	9	70	66	43	34	0	-71.8289	69.7086
1.144080373	37	3	57	4	69	65	43	38	0	-84.5175	83.7247
1.144080411	38	11	58	11	73	65	45	41	0	-66.9138	66.1197
1.144080424	127	51	123	34	140	122	72	69	0	-56.0943	57.5882
1.144080435	121	28	104	18	138	123	78	72	0	-69.8333	70.495
1.144080446	121	27	103	17	138	109	78	58	0	-57.672	57.2628
1.144080471	121	10	104	10	138	92	78	62	0	-62.4074	64.137
1.144080680	121	5	105	8	138	90	77	50	0	-59.3641	59.2006
1.144081863	32	5	37	4	21	19	41	36	0	-75.6662	75.9226
1.144081893	104	4	130	7	171	113	94	66	0	-62.8463	63.5319
1.144082127	66	13	82	14	142	123	56	43	0	-65.5951	63.3176
1.144082138	68	11	82	18	141	137	56	50	0	-75.5905	74.1606
1.144082149	182	85	451	179	214	194	90	76	0	-47.1096	44.3529
1.144082275	36	7	112	22	27	25	19	16	0	-69.5358	68.8579
1.144083727	58	8	69	7	83	73	81	72	0	-76.6036	76.4513
1.144083738	58	13	69	15	83	68	81	69	0	-61.4893	61.48
1.144083763	58	4	68	8	83	60	81	59	0	-63.0372	63.2337
1.144083972	49	3	62	6	76	54	66	44	0	-60.906	60.9597
1.144084003	27	3	28	1	30	26	33	31	0	-83.2035	82.9618
1.144084995	158	40	174	33	121	110	138	122	0	-67.5873	67.5165
1.144085007	217	61	245	58	175	160	204	177	0	-63.1606	63.2046
1.144085036	207	26	250	21	172	126	200	149	0	-63.6403	63.3977
1.144085053	217	39	250	39	175	158	205	185	0	-73.5608	73.4786
1.144085060	216	133	250	132	175	151	205	182	0	-30.7646	30.3461
1.144085064	216	51	249	47	175	164	205	189	0	-71.8195	71.7114
1.144085094	216	49	242	44	168	157	200	181	0	-71.5421	71.5427
1.144085101	216	75	242	55	168	153	199	183	0	-63.1689	62.7909
1.144085125	40	6	59	12	35	32	32	23	0	-63.9077	63.9823
1.144085161	40	3	59	2	35	23	32	25	0	-66.5913	66.4747
1.144085937	98	36	91	23	39	37	61	56	0	-61.7831	62.3328
1.144085945	129	23	140	22	65	59	81	71	0	-72.3125	72.4399
1.144085960	129	9	140	14	65	46	81	68	0	-69.532	68.8716
1.144085968	129	6	140	5	65	53	81	72	0	-81.5272	81.1024
1.144085997	129	37	140	20	65	62	81	75	0	-72.646	72.5047
1.144086027	38	7	70	15	29	25	22	20	0	-67.8649	68.6332
1.144086034	41	10	90	15	43	35	29	23	0	-61.4716	59.8244
1.144086164	52	11	89	20	87	78	81	70	0	-66.1094	66.2246
1.144086175	52	10	89	19	87	67	81	60	0	-55.0279	55.2532
1.144086200	52	0	88	6	87	69	81	61	0	-73.0952	73.9004
1.144086409	54	4	90	8	90	61	84	54	0	-57.7586	57.8836
1.144086440	26	3	39	3	43	36	48	42	0	-76.4835	75.9951
1.144087400	82	20	113	28	57	49	38	37	0	-65.9109	67.0822
1.144087412	125	37	176	39	94	87	63	53	0	-63.9228	62.4605
1.144087441	123	14	174	17	92	70	62	44	0	-63.5883	62.9512
1.144087458	123	20	175	27	95	83	63	54	0	-70.937	70.697
1.144087465	122	58	174	92	94	86	63	58	0	-41.0441	41.5692
1.144087469	121	26	173	36	94	88	63	56	0	-70.6313	70.1045
1.144087499	125	20	176	28	95	83	63	57	0	-72.6608	72.9678
1.144087506	124	42	176	36	95	84	63	55	0	-61.9747	60.6986
1.144087519	82	33	99	41	78	72	43	40	0	-51.678	51.8365
1.144087530	69	14	85	19	94	85	46	40	0	-67.8571	67.3696
1.144087541	69	11	86	17	94	80	46	37	0	-65.5069	64.9158
1.144087566	69	4	86	5	94	73	46	34	0	-70.6221	69.9808
1.144087775	29	1	25	0	39	28	22	16	0	-70.2793	70.5369
1.144089101	341	9	347	18	430	249	207	105	0	-51.6486	50.4025
1.144089132	337	47	347	40	430	355	207	169	0	-69.5413	69.3633
1.144089252	28	4	54	4	35	29	38	34	0	-76.5453	75.3189
1.144089259	196	48	304	50	175	141	129	84	0	-54.4132	52.3753
1.144090106	107	25	193	43	102	73	149	134	0	-59.8035	57.9286
1.144090113	42	6	98	37	61	58	75	70	0	-63.4034	68.1872
1.144090316	98	32	182	39	96	90	20	10	0	-60.8498	44.8342
1.144091364	21	2	17	0	29	27	26	22	0	-83.8278	84.0975
1.144091501	252	72	314	62	118	109	115	101	0	-66.4538	65.9412
1.144091621	83	3	110	10	69	56	12	9	0	-73.5112	71.727
1.144091652	83	4	111	4	68	42	12	6	0	-55.8763	51.6709
1.144091705	68	18	103	23	60	56	7	7	0	-70.0532	72.2663
1.144092254	143	23	168	8	65	31	83	46	0	-42.0592	41.1341
1.144092266	181	17	285	30	158	131	95	76	0	-71.7323	71.4964
1.144092297	184	6	285	14	158	114	95	65	0	-66.4866	66.1999
1.144092309	184	11	285	10	158	133	92	79	0	-80.3224	80.2799
1.144093396	255	107	447	168	192	184	207	195	0	-55.8137	55.2458
1.144093474	332	33	449	44	236	167	252	165	0	-58.1736	58.2498
1.144093522	9	1	37	4	26	23	45	40	0	-77.8628	77.7143
1.144097175	26	0	39	3	33	23	86	63	0	-67.6535	67.6302
1.144097481	127	29	273	39	199	180	122	113	0	-74.2773	72.9774
1.144097485	127	55	272	131	199	184	122	113	0	-45.9068	46.8082
1.144097492	126	12	273	39	199	175	120	103	0	-74.3654	74.9818
1.144097509	127	12	273	16	199	141	120	89	0	-65.1003	64.8557
1.144097538	127	31	273	56	199	180	122	115	0	-70.1503	69.8961
1.144098474	48	12	54	18	50	43	50	48	0	-61.5882	61.8333
1.144098510	48	3	54	8	50	38	50	35	0	-62.2157	62.4676
1.144098718	44	7	50	2	47	32	51	36	0	-59.8133	59.3821
1.144099534	76	27	60	13	55	53	9	8	0	-65.9007	64.0298
1.144099586	146	4	60	5	59	31	12	7	0	-49.1522	49.9013
1.144099616	145	17	60	10	59	51	13	10	0	-71.5515	67.4865
1.144100387	29	2	43	10	30	29	40	36	0	-76.1905	78.2572
1.144100399	145	43	139	48	100	94	107	99	0	-61.1945	61.1679
1.144100428	148	17	142	12	101	85	105	75	0	-67.6699	67.8249
1.144100445	150	26	142	16	103	92	110	100	0	-75.7573	75.8143
1.144100452	150	88	142	66	103	95	110	97	0	-37.4011	37.6346
1.144100456	149	41	141	25	103	99	109	99	0	-70.6376	70.8475
1.144100486	145	35	139	30	99	89	106	97	0	-67.8444	67.8439
1.144100493	145	51	139	41	99	88	107	99	0	-58.3823	58.3717
1.144100506	173	85	160	63	137	121	108	91	0	-42.0862	42.0362
1.144100517	53	12	59	10	77	71	45	35	0	-67.2424	65.1975
1.144100528	53	7	59	4	77	68	45	32	0	-72.1458	69.7178
1.144100553	53	3	59	7	77	56	45	31	0	-62.3829	62.0457
1.144100762	37	4	45	3	65	50	34	22	0	-64.1907	62.0757
1.144102948	48	5	66	6	55	48	58	51	0	-77.9615	77.8481
1.144102978	50	1	75	2	64	49	65	51	0	-75.1194	75.1787
1.144103187	48	2	77	3	63	44	57	37	0	-63.5	63.3454
1.144103212	48	8	77	18	63	50	57	39	0	-53.3667	53.8714
1.144103223	48	8	77	21	63	54	57	51	0	-64.3	65.6243
1.144103889	54	16	56	9	48	40	111	99	0	-64.6941	63.4107
1.144103901	56	20	58	10	51	45	112	102	0	-63.8683	63.1755
1.144103930	54	5	57	6	50	35	109	85	0	-65.5618	64.098
1.144103947	55	14	58	9	51	45	112	99	0	-67.9896	67.8282
1.144103958	55	14	55	9	51	49	112	104	0	-72.9559	73.5587
1.144103988	51	9	54	11	40	36	110	98	0	-70.2857	70.5367
1.144103995	51	22	54	14	41	38	110	103	0	-59.0918	58.6281
1.144105046	133	61	150	57	187	177	47	45	0	-53.1757	53.2662
1.144105056	128	25	147	25	181	148	45	37	0	-63.6766	63.7261
1.144105130	129	7	152	3	186	106	47	24	0	-52.2353	50.3265
1.144105161	129	18	150	18	185	154	47	38	0	-69.8554	69.0704
1.144106593	28	3	50	3	28	20	35	27	0	-66.9109	65.9286
1.144106833	21	1	31	0	26	24	33	28	0	-86.2125	86.1971
1.144108942	28	2	34	3	32	26	23	20	0	-75.5718	76.1201
1.144108973	19	4	63	5	19	17	55	50	0	-79.5649	75.6968
1.144109003	19	4	62	12	19	17	53	49	0	-71.9136	70.7595
1.144109014	19	3	61	5	19	17	54	50	0	-81.7808	79.04
1.144109060	19	3	58	16	19	15	55	53	0	-67.2166	65.9677
1.144109072	22	3	67	18	33	29	64	55	0	-63.0024	66.6571
1.144109101	200	38	183	31	63	53	72	53	0	-60.5029	60.8991
1.144109109	201	51	186	36	64	58	72	68	0	-70.1664	70.1707
1.144109119	201	85	186	55	64	58	73	69	0	-56.525	56.6435
1.144109138	201	20	186	10	63	53	72	57	0	-73.7295	73.9835
1.144109146	200	24	185	12	64	40	72	51	0	-57.5611	57.4234
1.144109161	201	65	186	28	64	63	72	71	0	-74.4984	74.8283
1.144109169	198	101	172	51	49	47	58	57	0	-56.1152	56.7665
1.144109187	198	32	173	25	48	32	58	43	0	-55.3908	55.0961
1.144110122	34	1	40	1	33	25	21	14	0	-69.5195	68.4915
1.144111924	87	6	94	7	87	58	63	43	0	-60.151	60.2886
1.144112003	70	8	68	13	58	35	51	38	0	-51.7551	52.1542
1.144112057	105	33	121	33	74	68	68	64	0	-63.7542	63.6541
1.144112133	58	4	91	5	56	46	38	21	0	-65.2363	62.5075
1.144112158	58	16	91	8	56	44	38	28	0	-60.4884	57.9391
1.144112169	58	16	91	17	55	47	38	34	0	-64.9491	64.3304
1.144112180	78	31	101	38	95	86	90	83	0	-52.8039	52.6906
1.144112193	88	28	76	19	94	83	123	114	0	-62.1249	62.0813
1.144112200	88	16	76	10	94	87	122	109	0	-74.8871	75.2789
1.144112230	85	16	76	14	96	87	121	113	0	-73.5324	73.3844
1.144112234	86	47	76	36	97	91	121	111	0	-41.426	41.7652
1.144112241	87	30	76	13	97	85	123	109	0	-61.8015	62.3294
1.144112258	88	11	77	10	98	81	123	87	0	-63.2908	63.9489
1.144112287	87	29	77	17	98	95	123	114	0	-66.5214	67.1052
1.144112299	37	7	15	1	41	36	51	45	0	-72.6589	75.2273
1.144112426	220	28	373	51	229	187	46	34	0	-67.0415	64.5861
1.144112457	221	10	372	20	230	143	46	25	0	-55.8105	53.3103
1.144112510	219	50	373	57	228	200	47	37	0	-68.1075	64.1651
1.144112531	215	29	368	48	226	199	45	40	0	-74.9843	75.2051
1.144112541	197	69	331	115	210	203	32	29	0	-61.0193	58.7615
1.144113688	222	49	283	71	200	184	211	190	0	-67.2352	67.4435
1.144113700	232	71	322	88	200	183	214	199	0	-63.5702	63.279
1.144113729	231	28	321	32	200	149	211	160	0	-64.3129	64.1197
1.144113746	229	45	322	53	199	177	213	179	0	-68.6219	68.436
1.144113753	229	123	320	146	199	180	212	193	0	-41.7561	41.0766
1.144113757	227	71	319	75	199	182	211	188	0	-63.504	62.8842
1.144113788	232	58	322	57	200	181	214	189	0	-68.6139	68.0579
1.144113795	229	66	321	94	199	177	214	191	0	-60.0132	60.0463
1.144113808	79	35	179	70	93	85	95	87	0	-50.7917	49.7834
1.144113819	73	17	138	23	98	89	99	86	0	-69.8751	68.8653
1.144113830	73	14	138	19	99	79	99	77	0	-63.1481	62.3148
1.144113855	73	4	137	6	99	78	99	74	0	-72.0058	71.8382
1.144113899	59	27	129	76	78	71	88	84	0	-38.5863	40.9014
1.144113925	61	16	129	19	78	71	88	71	0	-67.1211	65.3746
1.144114094	40	3	42	6	50	42	20	18	0	-74.7387	76.1071
1.144115575	53	7	55	6	54	45	18	16	0	-72.6852	74.0528
1.144115702	65	16	75	18	78	73	52	47	0	-68.022	67.6795
1.144115714	137	44	145	52	144	133	113	109	0	-60.1209	60.4212
1.144115743	137	15	145	9	144	106	104	80	0	-66.4894	66.6892
1.144115760	137	32	142	23	141	127	111	99	0	-69.9693	69.8526
1.144115767	136	59	141	64	141	134	111	97	0	-47.2623	46.8252
1.144115771	136	41	139	31	141	128	109	99	0	-64.6182	64.5783
1.144115801	134	33	140	25	140	125	105	94	0	-68.2199	68.1628
1.144115808	134	56	141	46	133	111	108	100	0	-50.461	50.818
1.144116945	22	3	77	6	46	36	31	20	0	-63.6364	60.6742
1.144116976	24	7	80	15	46	44	31	29	0	-73.6513	70.6419
1.144117037	169	16	49	3	5	5	22	19	0	-80.1733	85.3869
1.144117103	249	63	391	109	254	232	110	95	0	-62.9602	62.2619
1.144117233	59	15	58	13	72	62	67	54	0	-59.5216	59.4353
1.144117244	59	10	58	11	72	59	67	48	0	-59.0297	58.8358
1.144117269	59	2	58	3	72	46	67	49	0	-64.0718	64.2305
1.144117478	62	6	66	5	85	68	74	52	0	-66.8779	66.5085
1.144118405	43	19	64	25	64	62	61	55	0	-52.4785	51.8952
1.144118416	74	14	102	17	100	93	71	65	0	-74.784	74.4819
1.144118427	74	18	101	15	100	74	71	56	0	-57.1662	56.8487
1.144118452	74	5	102	2	100	79	70	54	0	-74.258	73.7127
1.144118661	58	6	82	5	83	56	65	45	0	-60.3861	60.1291
1.144118815	21	4	29	5	15	15	23	23	0	-82	81.8555
1.144118839	21	1	29	3	15	15	23	22	0	-89.3684	90.2727
1.144119084	30	6	82	6	42	38	20	19	0	-81.2212	79.0796
1.144119090	29	4	82	6	40	35	19	15	0	-75.7368	72.6686
1.144119107	29	0	82	3	40	32	19	13	0	-73.5685	72.3813
1.144119187	24	1	76	6	38	32	9	7	0	-75.9787	74.9635
1.144120350	52	19	63	5	80	77	138	124	0	-71.3323	70.8151
1.144120379	52	5	63	9	81	57	138	88	0	-54.0361	55.1187
1.144120396	52	10	63	6	81	66	138	117	0	-69.6486	68.7548
1.144120403	52	12	63	13	80	61	138	121	0	-61.7471	60.1097
1.144120407	52	17	63	11	81	78	138	115	0	-63.78	64.7385
1.144120436	49	6	59	9	77	65	133	120	0	-74.2063	73.571
1.144120443	49	12	60	11	77	67	132	120	0	-68.3728	67.5495
1.144120456	71	27	116	39	110	95	144	129	0	-52.8949	52.1491
1.144120467	55	11	85	13	67	61	75	68	0	-73.7022	73.2087
1.144120478	55	10	85	15	67	56	75	58	0	-62.4245	62.5433
1.144120503	54	4	85	6	67	43	75	54	0	-61.1156	60.8564
1.144120712	37	5	44	3	45	37	53	36	0	-64.6133	64.9075
1.144121624	80	8	22	3	40	34	23	16	0	-68.5808	65.4644
1.144121641	81	14	22	4	39	33	23	19	0	-66.3952	65.8792
1.144121652	81	25	22	3	38	36	23	22	0	-67.8975	72.9442
1.144121704	67	31	39	11	40	39	53	50	0	-56.0763	58.6829
1.144121715	52	9	65	9	30	25	48	40	0	-67.9487	67.7564
1.144121726	52	8	65	11	30	27	48	38	0	-67.094	68.4295
1.144121791	95	58	134	66	79	77	85	80	0	-41.5832	40.6398
1.144121795	95	45	134	70	79	74	85	81	0	-44.2939	44.6789
1.144121821	101	17	145	23	79	70	85	73	0	-70.935	70.8981
1.144121960	71	5	92	7	73	54	51	36	0	-65.2187	64.9549
1.144122198	42	3	25	1	38	35	14	9	0	-78.6452	72.6241
1.144122204	48	7	28	1	50	47	21	17	0	-79.6145	78.3988
1.144122250	48	4	27	3	52	46	21	18	0	-78.3379	77.3657
1.144122321	49	2	31	4	54	53	22	18	0	-85.9211	81.4907
1.144122324	49	1	32	2	54	34	24	17	0	-61.6809	62.7527
1.144122331	49	5	32	3	55	50	24	22	0	-81.2627	81.4983
1.144122342	49	6	32	7	55	45	26	22	0	-66.6667	66.1568
1.144122362	51	1	32	0	55	46	26	22	0	-82.7458	83.1455
1.144124008	252	13	223	19	238	210	80	71	0	-81.6279	81.6532
1.144124014	252	32	223	32	238	219	80	78	0	-79.9225	81.2343
1.144124031	252	55	223	63	238	201	80	66	0	-59.1202	58.4386
1.144124040	253	49	224	43	240	163	80	56	0	-49.1503	49.6763
1.144124060	252	22	223	18	235	205	80	70	0	-78.8805	78.9661
1.144124131	253	24	224	18	236	210	81	68	0	-78.8921	77.7059
1.144124134	253	9	224	12	237	120	81	39	0	-45.5975	44.9333
1.144124141	253	24	224	17	238	220	81	73	0	-83.2541	82.7425
1.144124152	253	50	224	41	238	205	81	72	0	-67.7563	68.4785
1.144124172	253	5	224	11	241	210	81	66	0	-82.36	80.8657
1.144124447	64	2	85	3	30	26	56	43	0	-76.8769	78.399
1.144124491	65	9	97	11	31	26	58	40	0	-61.8116	63.8251
1.144124517	65	8	97	14	31	20	58	43	0	-57.2063	55.9567
1.144124534	64	19	96	16	31	30	58	54	0	-72.507	71.7617
1.144125852	41	6	56	7	60	54	83	70	0	-73.3112	73.6016
1.144125882	74	5	99	9	104	75	100	70	0	-62.9859	63.1339
1.144125913	74	3	99	7	105	47	100	45	0	-39.0977	39.3186
1.144126090	82	4	109	11	114	93	110	75	0	-67.1466	67.3955
1.144126115	82	25	109	22	114	91	110	92	0	-57.0891	56.3948
1.144126126	82	16	109	11	114	96	110	104	0	-75.1496	74.576
1.144126137	52	27	71	30	68	66	39	38	0	-50.8548	50.1591
1.144126383	139	13	219	21	154	124	58	47	0	-71.1632	71.3062
1.144126414	137	6	214	9	152	78	58	33	0	-48.5836	49.8136
1.144127934	38	12	85	18	37	33	21	20	0	-66.9891	65.8359
1.144127941	38	7	85	9	37	35	22	19	0	-78.5173	75.9745
1.144127971	39	12	84	9	37	35	22	21	0	-77.8421	74.2828
1.144127982	39	9	84	11	37	35	22	20	0	-76.9602	74.6658
1.144127999	38	4	81	8	34	21	20	19	0	-63.99	68.1809
1.144128028	38	11	82	11	34	29	21	20	0	-70.7576	69.0851
1.144128047	51	14	84	18	25	24	55	47	0	-65.0463	66.2875
1.144128077	52	15	86	8	38	33	76	65	0	-69.2982	67.11
1.144128106	51	6	84	4	36	30	75	54	0	-68.2683	69.4034
1.144128114	51	6	84	9	36	27	75	48	0	-56.4565	58.2605
1.144128129	51	15	84	13	36	33	75	67	0	-69.3493	68.056
1.144129036	26	5	26	3	26	24	31	28	0	-75.8435	75.9305
1.144129275	30	0	37	0	25	15	33	27	0	-72.4138	70.9091
1.144129300	30	2	37	6	25	20	33	29	0	-72.5425	72.498
1.144129311	30	1	37	2	25	21	33	31	0	-85.1776	84.6003
1.144129470	369	62	453	69	277	262	226	208	0	-77.5026	77.2931
1.144129507	75	3	33	3	10	9	18	16	0	-83.7302	82.899
1.144129652	29	9	69	12	49	45	65	60	0	-70.6767	67.8593
1.144130531	29	2	64	2	26	15	45	30	0	-59.0792	57.1687
1.144130701	70	21	79	20	67	63	58	55	0	-66.8832	66.7705
1.144130730	70	5	79	3	64	47	58	45	0	-70.0407	70.0417
1.144130747	71	18	80	8	67	62	58	56	0	-77.1815	76.8685
1.144130758	71	17	80	13	67	63	57	56	0	-76.1002	76.0409
1.144130788	70	13	80	12	66	61	57	53	0	-76.0163	75.9176
1.144130795	71	18	80	23	66	61	57	55	0	-67.1566	67.4067
1.144339389	32	0	35	0	18	15	27	26	0	-91.1111	89.8148
1.144339395	33	1	35	0	18	16	27	26	0	-91.8627	91.0774
1.144339418	33	0	32	0	18	17	27	22	0	-86.6667	87.963
1.144428385	22	20	23	22	30	2	34	1	0	88.6458	-88.4767
1.144428411	22	22	19	19	33	5	33	8	0	80.303	-80.303
1.144428418	22	22	19	19	33	4	33	3	0	89.3939	-89.3939
1.144428431	22	22	19	19	33	2	33	1	0	95.4545	-95.4545
1.144428454	22	22	23	23	35	3	20	3	0	89.0909	-88.2143
1.144428470	20	20	30	30	36	5	19	3	0	85.4545	-85.1608
1.144428522	20	19	30	29	36	2	19	2	0	88.7273	-87.7924
1.144428528	20	20	30	28	36	2	19	0	0	92.3636	-93.8889
1.144428535	20	19	30	30	36	2	19	0	0	94.3636	-94.7222
1.144428552	10	10	16	16	20	0	8	0	0	100	-100
1.144479340	18	16	33	30	28	0	36	0	0	90.1961	-89.899
1.144479368	18	17	33	30	28	0	36	2	0	89.0319	-89.899
1.144554686	25	25	34	34	27	9	25	2	0	78.8462	-79.3333
1.144895734	14	14	16	15	15	0	18	0	0	96.6667	-96.875
1.144895760	14	14	16	16	13	0	15	0	0	100	-100
1.144895769	14	14	16	16	14	0	18	0	0	100	-100
1.144895825	14	14	16	16	15	0	19	0	0	100	-100
1.144895963	22	21	29	29	32	0	21	0	0	98.0392	-97.7273
1.144895990	23	22	28	28	32	0	21	0	0	98.0392	-97.8261
1.144896000	23	23	28	28	32	0	21	0	0	100	-100
1.144896059	21	21	18	18	17	0	17	0	0	100	-100
1.144896072	20	20	17	17	17	1	17	0	0	97.0588	-97.0588
1.144896095	20	20	17	17	17	1	17	0	0	97.0588	-97.0588
1.144900928	11	11	17	17	11	0	15	0	0	100	-100
1.144960113	15	15	26	26	23	3	19	1	0	90.4762	-90.8467
1.144960135	15	15	26	26	23	0	19	1	0	97.619	-97.3684
1.144960139	15	15	26	26	23	0	19	0	0	100	-100
1.144960149	15	15	26	24	23	1	19	1	0	90.36	-91.3484
1.144960169	15	15	26	26	23	0	19	0	0	100	-100
1.144960179	15	15	26	26	23	0	19	1	0	97.619	-97.3684
1.144960187	14	14	15	15	17	0	20	1	0	97.2973	-97.5
1.144960797	6	6	17	17	24	0	10	0	0	100	-100
1.145054454	14	1	25	0	27	25	20	19	0	-91.0529	90.2249
1.145054486	18	0	42	0	35	35	22	22	0	-100	100
1.145054548	18	0	42	0	35	34	22	22	0	-98.2456	98.5714
1.145054563	18	3	42	8	35	32	22	22	0	-76.4035	77.8571
1.145102326	28	1	43	1	34	33	31	28	0	-91.0293	90.7422
1.145102334	28	0	43	0	34	33	31	29	0	-95.3846	95.3036
1.145102392	28	0	43	0	33	29	31	21	0	-78.125	77.8104
1.145106800	14	0	33	0	11	11	14	14	0	-100	100
1.145106810	14	0	33	0	11	11	14	14	0	-100	100
1.145107152	14	1	24	0	29	27	18	18	0	-93.1131	92.9803
1.145107160	14	1	24	0	29	29	18	17	0	-95.2408	93.6508
1.145107164	14	0	24	0	29	28	18	18	0	-97.8723	98.2759
1.145107169	14	0	24	0	29	28	18	18	0	-97.8723	98.2759
1.145107184	14	0	24	0	29	29	18	18	0	-100	100
1.145107199	14	0	24	0	29	27	18	17	0	-93.617	93.7739
1.145107228	14	0	24	0	29	29	18	18	0	-100	100
1.145107680	16	0	25	0	16	15	10	10	0	-96.1538	96.875
1.145107693	21	0	32	0	21	21	19	19	0	-100	100
1.145107711	21	0	32	0	21	21	20	19	0	-97.561	97.5
1.145107716	21	0	32	0	21	21	20	19	0	-97.561	97.5
1.145107732	21	0	32	0	21	21	20	20	0	-100	100
1.145107739	21	0	31	0	21	21	20	20	0	-100	100
1.145108113	42	1	37	0	27	26	17	16	0	-94.1887	94.0165
1.145108118	42	0	37	1	27	27	17	17	0	-98.7342	98.6486
1.145108137	42	0	37	0	27	26	17	16	0	-95.4545	95.207
1.145108140	42	1	37	0	27	27	17	17	0	-98.7342	98.8095
1.145108150	42	0	37	0	27	26	17	17	0	-97.7273	98.1481
1.145108161	42	2	35	0	27	27	17	16	0	-95.1299	94.6779
1.145108164	42	1	37	0	27	27	17	17	0	-98.7342	98.8095
1.145108176	42	0	37	0	27	27	17	17	0	-100	100
1.145108188	42	0	37	0	27	27	17	17	0	-100	100
1.145108193	44	1	34	0	18	18	28	28	0	-98.7179	98.8636
1.145108206	26	1	10	0	15	15	31	31	0	-97.2222	98.0769
1.145108223	26	1	10	0	15	15	31	31	0	-97.2222	98.0769
1.145108227	26	2	10	0	15	15	31	29	0	-90.0966	92.928
1.145108234	26	2	10	0	15	15	31	31	0	-94.4444	96.1538
1.145108240	26	1	10	0	15	15	31	31	0	-97.2222	98.0769
1.145108252	26	1	10	0	15	15	31	31	0	-97.2222	98.0769
1.145162888	21	20	18	15	21	1	16	0	0	87.0409	-86.9048
1.145162906	14	14	17	17	17	0	21	0	0	100	-100
1.145229533	19	19	25	25	20	2	18	3	0	86.8421	-86.6667
1.145282037	16	0	14	0	27	23	15	15	0	-90.4762	92.5926
1.145322991	146	55	63	21	74	70	11	11	0	-58.9305	61.795
1.145323049	145	29	63	7	74	60	10	6	0	-61.2637	54.985
1.145323338	114	67	120	70	109	104	118	116	0	-38.3693	38.3063
1.145323348	260	107	194	90	122	110	143	129	0	-46.7966	46.4141
1.145323406	251	33	182	14	128	81	142	74	0	-46.5529	47.2771
1.145323657	50	6	76	5	51	34	83	43	0	-48.7325	49.9475
1.145323679	50	5	69	6	51	36	67	42	0	-56.858	57.2896
1.145323709	121	35	119	37	82	77	113	101	0	-61.2821	61.6325
[truncated: 296,902+ more rows]

## Sheet: Fibroblasts vs sperm
DMC position (chr.coordinate)	Cov_sperm32	FreqC_sperm32	Cov_sperm34	FreqC_sperm34	Cov_F5538	FreqC_F5538	Cov_F029	FreqC_F029	qvalue	Methylation difference (methylKit)	Difference fibroblasts-sperm
1.404613	13	13	17	17	30	0	18	3	0	93.75	-91.6667
1.680436	19	19	21	21	17	2	25	3	0	88.0952	-88.1176
1.680454	19	18	21	21	17	1	25	2	0	90.3571	-90.4272
1.680466	19	19	21	21	17	1	25	3	0	90.4762	-91.0588
1.680493	19	18	12	12	25	0	23	0	0	96.7742	-97.3684
1.681685	11	11	19	19	28	1	9	1	0	94.5946	-92.6587
1.933235	22	20	32	32	31	9	40	4	0	77.9864	-75.9384
1.1709528	25	25	32	31	40	9	43	8	0	77.7637	-77.8852
1.1709564	25	25	31	31	40	20	43	8	0	66.2651	-65.6977
1.1709573	25	24	31	30	39	7	43	7	0	79.3554	-79.2732
1.1709580	25	24	31	31	40	10	43	6	0	78.9372	-78.5233
1.1709613	25	25	32	31	40	10	43	15	0	68.1251	-68.4956
1.1711995	18	18	20	19	22	0	41	4	0	91.0192	-92.622
1.1712048	18	18	20	19	21	3	40	1	0	90.811	-89.1071
1.1712054	18	18	20	20	21	0	41	2	0	96.7742	-97.561
1.1712072	18	18	20	20	22	5	41	5	0	84.127	-82.5388
1.1712092	18	17	20	20	22	1	41	4	0	89.4319	-90.0714
1.1712116	20	20	23	23	25	4	50	3	0	90.6667	-89
1.1712124	22	20	17	16	27	2	54	3	0	86.1349	-86.0319
1.1712171	22	21	17	16	27	3	54	1	0	89.9335	-88.3046
1.1712186	22	22	18	18	25	2	48	0	0	97.2603	-96
1.1712192	10	10	13	13	17	0	22	0	0	100	-100
1.1712350	16	16	37	37	38	8	26	9	0	73.4375	-72.166
1.1712366	16	16	37	35	38	8	26	8	0	71.2264	-71.3864
1.1735743	7	7	19	19	12	0	25	0	0	100	-100
1.1735775	7	6	18	18	12	0	25	0	0	96	-92.8571
1.1735876	7	7	17	17	12	0	25	0	0	100	-100
1.1735883	7	7	18	17	12	0	24	0	0	96	-97.2222
1.1735914	7	7	19	19	12	0	25	0	0	100	-100
1.1735961	12	12	16	16	21	0	22	0	0	100	-100
1.1735968	20	20	21	20	26	0	34	0	0	97.561	-97.619
1.1735983	20	20	21	20	26	1	34	0	0	95.8943	-95.696
1.1735999	20	20	21	20	25	0	34	0	0	97.561	-97.619
1.1736003	20	19	21	20	26	1	34	0	0	93.4553	-93.196
1.1736059	20	20	14	13	32	1	33	0	0	95.5204	-94.8661
1.1736091	19	19	15	13	49	2	38	2	0	89.5199	-88.6609
1.1736101	19	19	15	15	49	3	38	0	0	96.5517	-96.9388
1.1736156	9	9	17	17	15	0	14	0	0	100	-100
1.1736191	10	10	24	23	15	0	13	0	0	97.0588	-97.9167
1.1736199	11	11	24	23	16	0	18	0	0	97.1429	-97.9167
1.1736222	12	12	25	24	16	1	17	0	0	94.267	-94.875
1.1805044	12	12	34	33	32	10	34	5	0	75.0988	-75.5515
1.1831493	17	16	14	14	31	2	28	2	0	89.9945	-90.2616
1.1865533	39	37	31	31	33	7	41	12	0	71.4672	-72.1957
1.1937669	28	4	31	5	29	26	29	28	0	-77.8492	77.8961
1.1937709	28	7	31	6	29	28	29	29	0	-76.242	76.0984
1.1937717	28	5	31	4	29	27	29	29	0	-81.2975	81.1715
1.1988389	28	2	34	0	36	30	40	26	0	-70.4584	70.5952
1.2230834	10	10	24	24	19	4	29	4	0	83.3333	-82.5771
1.2312902	28	28	32	30	36	8	42	3	0	82.5641	-82.1925
1.2336790	23	22	29	29	34	5	43	6	0	83.7912	-83.4964
1.2343076	14	0	13	0	17	17	14	13	0	-96.7742	96.4286
1.2343081	14	0	13	0	17	16	15	15	0	-96.875	97.0588
1.2343085	14	0	13	0	17	17	15	15	0	-100	100
1.2343089	14	0	13	0	17	17	15	15	0	-100	100
1.2343110	14	0	13	0	17	16	15	15	0	-96.875	97.0588
1.2343120	23	0	35	0	28	26	29	25	0	-89.4737	89.532
1.2343126	23	0	35	1	28	27	29	29	0	-96.5215	96.7857
1.2343139	23	0	35	0	28	28	29	27	0	-96.4912	96.5517
1.2343150	23	0	35	0	28	28	29	29	0	-100	100
1.2343164	23	0	35	1	28	27	29	21	0	-82.4864	82.9926
1.2343174	23	0	35	0	28	23	29	24	0	-82.4561	82.4507
1.2407165	17	0	20	0	13	6	29	29	0	-83.3333	73.0769
1.2424345	11	0	23	1	19	18	28	27	0	-92.8035	93.4088
1.2453884	20	2	27	3	23	22	38	38	0	-87.7224	87.2705
1.2453899	20	2	27	2	23	22	38	38	0	-89.85	89.1224
1.2453920	20	1	27	7	23	22	38	37	0	-79.7	81.0473
1.2453954	20	0	27	4	23	23	38	36	0	-88.2107	89.961
1.2453974	20	2	27	9	23	21	38	38	0	-73.3171	73.9855
1.2459374	17	0	15	0	17	17	32	31	0	-97.9592	98.4375
1.2570648	25	25	29	28	24	11	29	3	0	71.7331	-70.1868
1.2635026	14	14	27	27	22	1	25	1	0	95.7447	-95.7273
1.2635083	14	14	27	27	22	1	25	0	0	97.8723	-97.7273
1.2635093	14	13	27	22	22	1	25	0	0	83.2382	-84.8966
1.2635101	14	14	27	27	22	0	25	0	0	100	-100
1.2635109	9	9	14	14	14	0	15	0	0	100	-100
1.2674135	15	15	30	27	20	2	21	0	0	88.4553	-90
1.2674157	15	14	30	23	20	0	21	0	0	82.2222	-85
1.2714593	14	14	22	22	24	3	18	2	0	88.0952	-88.1944
1.2783269	14	14	16	16	19	1	27	1	0	95.6522	-95.5166
1.2832235	22	0	17	0	23	19	23	22	0	-89.1304	89.1304
1.2832260	20	1	16	0	23	21	23	22	0	-90.7005	90.9783
1.2832290	21	0	17	1	23	22	23	21	0	-90.8467	90.5371
1.2832297	21	1	16	0	23	22	23	22	0	-92.9495	93.2712
1.2925338	9	9	19	19	26	2	17	2	0	90.6977	-90.2715
1.2925348	9	9	19	19	26	0	17	0	0	100	-100
1.2965932	13	13	32	31	28	2	46	4	0	89.6697	-90.5182
1.2996197	18	18	20	20	14	3	22	0	0	91.6667	-89.2857
1.3187796	18	16	28	14	51	1	54	0	0	64.265	-68.4641
1.3493933	8	8	42	41	25	0	24	4	0	89.8367	-90.4762
1.3721772	28	3	23	2	26	23	33	31	0	-81.7215	81.4955
1.3721792	41	1	40	2	39	36	42	40	0	-90.1235	90.0534
1.3721799	41	0	40	1	39	38	42	42	0	-97.5309	97.4679
1.3721825	41	0	38	1	39	30	42	40	0	-85.1539	84.7648
1.3721833	41	0	40	1	39	30	42	41	0	-86.4198	86.0211
1.3721843	41	0	40	0	39	37	42	42	0	-97.5309	97.4359
1.3734153	21	8	26	0	31	31	36	33	0	-78.5011	76.7857
1.3734156	21	3	26	1	31	28	36	29	0	-76.564	76.3731
1.3753444	31	3	33	3	38	36	36	35	0	-86.5709	86.5954
1.3753452	31	2	33	1	38	37	36	35	0	-92.6098	92.5544
1.3753458	31	1	33	1	38	27	36	24	0	-65.7939	65.7316
1.3753466	31	4	33	0	38	38	36	29	0	-84.2905	83.8262
1.4524300	21	21	30	30	23	4	27	2	0	88	-87.6006
1.5036180	26	0	27	0	40	31	22	15	0	-74.1935	72.8409
1.5036214	38	0	39	0	47	38	31	25	0	-80.7692	80.7481
1.5036219	38	0	39	0	47	26	31	23	0	-62.8205	64.7563
1.5036246	38	0	39	0	47	31	31	16	0	-60.2564	58.7852
1.5036250	38	1	39	0	47	29	31	26	0	-69.2141	71.4708
1.5036256	38	0	39	0	47	25	31	19	0	-56.4103	57.2409
1.5036277	38	0	39	0	47	42	31	26	0	-87.1795	86.6163
1.5233914	40	12	105	30	57	47	70	54	0	-50.562	50.5138
1.5233936	65	11	119	23	64	46	90	57	0	-48.4049	49.4788
1.5236197	84	9	89	8	137	67	200	108	0	-42.1022	41.601
1.5236227	106	7	116	5	152	54	214	76	0	-30.1137	30.0631
1.5236436	105	5	159	9	148	50	212	71	0	-28.3081	28.426
1.5236461	105	19	158	29	150	96	214	135	0	-45.2106	45.3172
1.5236472	105	20	158	31	150	94	215	131	0	-42.2522	42.4645
1.5237883	337	150	353	134	267	196	361	263	0	-31.9298	31.8953
1.5238212	200	58	391	86	361	176	250	158	0	-30.299	30.4793
1.5242786	82	15	114	23	63	40	87	57	0	-45.2789	45.2706
1.5242797	82	20	114	14	63	47	87	60	0	-53.9864	53.4489
1.5243061	54	7	67	4	66	44	87	49	0	-51.6934	52.0277
1.5243967	61	21	42	5	91	82	109	91	0	-61.2573	63.6326
1.5243990	61	10	42	8	91	60	109	82	0	-53.5243	52.8612
1.5243994	60	21	41	6	86	77	101	74	0	-54.016	56.584
1.5244009	60	29	42	19	91	90	109	102	0	-48.9412	49.4538
1.5244019	61	20	42	10	91	82	108	86	0	-55.2959	56.5716
1.5245157	64	17	106	27	86	69	45	37	0	-55.0337	55.2103
1.5245169	146	59	179	72	191	182	97	89	0	-53.7895	53.2031
1.5245178	145	37	191	54	191	154	96	61	0	-47.8296	45.1902
1.5245198	146	12	191	18	191	135	97	40	0	-51.8618	47.1372
1.5245214	146	28	186	33	191	118	97	55	0	-41.696	40.7806
1.5245218	146	37	191	24	191	171	97	83	0	-70.0936	68.5939
1.5245225	146	42	191	56	191	175	97	83	0	-60.5032	59.5518
1.5246442	176	24	175	23	57	35	45	28	0	-48.3744	48.4233
1.5246569	92	23	136	14	95	60	97	51	0	-41.5844	40.2205
1.5247881	172	38	190	33	239	161	329	213	0	-46.2318	46.3221
1.5248000	307	132	294	114	254	184	407	331	0	-36.9805	35.9977
1.5248287	46	5	75	13	49	34	71	47	0	-52.624	53.691
1.5250028	309	87	237	54	228	175	327	221	0	-45.5272	46.6992
1.5253449	83	20	203	49	258	192	211	154	0	-49.6481	49.585
1.5253461	261	104	489	153	490	407	420	350	0	-48.9201	47.6297
1.5253490	260	34	487	59	486	311	424	283	0	-52.8249	52.7726
1.5253507	258	63	486	64	489	403	428	367	0	-66.8996	65.2867
1.5253514	259	129	485	233	488	445	427	389	0	-42.4916	42.2205
1.5253518	258	82	484	117	489	441	428	384	0	-63.1479	61.9736
1.5253549	261	65	488	95	488	392	426	332	0	-57.8504	56.9454
1.5253556	261	106	489	147	492	416	428	343	0	-48.7667	47.0093
1.5253569	184	76	298	117	255	198	261	199	0	-36.8965	36.6631
1.5258376	286	115	199	79	239	198	491	407	0	-42.8767	42.9145
1.5259530	33	6	43	3	326	208	109	85	0	-55.5142	58.3134
1.5260436	94	22	118	27	81	59	75	58	0	-51.8868	51.9436
1.5260448	96	31	121	36	82	65	77	69	0	-53.4012	53.4175
1.5260477	96	4	120	12	81	48	76	47	0	-53.1021	53.4673
1.5260494	96	18	121	21	82	62	77	67	0	-63.1597	63.2587
1.5260501	95	45	121	48	81	73	77	70	0	-47.4508	46.9974
1.5260505	96	22	120	32	81	73	76	68	0	-64.8089	65.0069
1.5260536	96	18	121	26	82	64	77	66	0	-61.4845	61.7627
1.5260543	96	30	121	43	82	69	77	68	0	-52.523	52.8354
1.5263646	130	47	199	79	133	124	111	98	0	-52.6857	52.8345
1.5264482	93	24	163	34	121	85	125	76	0	-42.7909	42.1913
1.5264601	247	116	365	144	244	195	318	251	0	-36.8758	36.2166
1.5266965	71	30	82	32	53	51	43	40	0	-54.2688	53.9859
1.5266973	71	14	83	9	53	42	44	40	0	-69.601	69.7963
1.5266988	71	5	83	5	53	38	43	29	0	-63.2982	63.0368
1.5266996	71	4	83	4	53	36	43	26	0	-59.3885	58.9683
1.5268461	57	2	52	13	38	27	61	47	0	-60.986	59.7965
1.5268468	117	34	151	41	214	152	180	133	0	-44.35	44.3524
1.5268480	138	52	210	61	231	182	225	192	0	-49.5463	48.6962
1.5268509	135	16	210	23	222	127	194	128	0	-49.9937	50.1912
1.5268526	137	30	210	35	228	169	221	163	0	-55.2101	54.657
1.5268537	136	32	204	33	229	189	223	195	0	-65.8381	65.1354
1.5268568	138	36	209	36	225	166	215	157	0	-52.6598	51.7446
1.5268575	137	55	206	47	226	157	225	183	0	-45.6504	43.9204
1.5268588	65	24	100	29	64	51	105	84	0	-47.7604	46.8822
1.5269083	206	47	336	76	410	298	484	310	0	-45.3152	45.649
1.5269214	145	31	171	23	128	76	232	142	0	-43.4669	42.8761
1.5269225	145	32	171	27	128	91	231	163	0	-52.0812	51.899
1.5269250	145	5	171	6	127	38	230	75	0	-28.1716	27.7865
1.5269320	107	27	107	20	83	66	183	144	0	-56.9848	57.1407
1.5272199	79	25	122	28	84	62	68	53	0	-49.2897	48.5772
1.5272211	76	33	123	37	85	67	68	57	0	-45.8699	44.5724
1.5272240	77	9	123	16	85	59	66	44	0	-55.7119	55.691
1.5272257	80	27	125	32	86	75	68	56	0	-56.2844	55.1061
1.5272264	79	44	125	62	87	81	68	61	0	-39.6521	38.7566
1.5272268	81	23	124	40	87	79	68	61	0	-59.5909	59.9287
1.5272299	80	28	126	23	87	64	69	53	0	-50.2427	48.5604
1.5272306	80	20	126	38	87	70	69	61	0	-55.819	56.8534
1.5274006	103	35	178	36	199	158	331	284	0	-58.1293	55.4961
1.5274035	103	15	178	16	185	110	321	190	0	-48.2565	47.5488
1.5274052	102	27	179	45	199	159	333	278	0	-56.5201	55.8864
1.5274059	102	42	178	96	199	187	322	293	0	-42.8448	44.9273
1.5274063	101	21	178	45	198	175	333	301	0	-65.9863	66.3506
1.5276443	171	59	455	155	264	187	130	100	0	-38.6573	39.5938
1.5277957	67	12	177	29	260	182	164	117	0	-53.7156	53.5234
1.5277969	99	42	209	64	291	225	211	173	0	-44.8673	43.1319
1.5277998	99	11	208	21	284	182	206	125	0	-52.2296	51.7784
1.5278015	98	25	208	35	288	239	210	174	0	-63.3239	61.7531
1.5278022	97	40	208	71	288	254	210	176	0	-49.9519	48.3161
1.5278026	97	21	206	50	288	250	210	182	0	-63.3146	63.7754
1.5278058	94	26	206	37	287	218	208	163	0	-55.9697	54.3514
1.5278065	94	27	205	59	287	215	208	166	0	-48.2072	48.6083
1.5279000	39	2	54	6	40	28	27	20	0	-63.0396	63.9174
1.5279728	66	13	131	19	67	33	114	82	0	-47.2923	43.4914
1.5279739	66	16	131	17	67	47	114	79	0	-52.862	51.114
1.5279834	31	6	60	10	26	25	55	47	0	-71.3065	72.7934
1.5282517	76	16	78	7	21	13	60	45	0	-56.6699	53.4389
1.5282566	304	78	152	22	366	252	373	231	0	-43.4288	45.3256
1.5282595	303	34	153	10	361	245	371	232	0	-55.5148	56.3218
1.5282612	304	68	153	28	368	303	372	295	0	-59.8042	60.4845
1.5282619	304	133	152	70	367	319	372	325	0	-42.6272	42.242
1.5282623	304	90	153	29	367	312	372	320	0	-59.4816	61.2378
1.5282654	304	60	156	30	366	302	371	295	0	-61.4389	61.5304
1.5282661	304	96	156	53	363	298	359	306	0	-51.2652	50.8886
1.5282674	220	92	147	61	338	288	345	292	0	-43.2301	43.265
1.5283897	45	7	115	14	20	17	37	28	0	-65.8224	66.4731
1.5284152	352	51	451	53	391	213	318	181	0	-42.6198	42.5768
1.5284163	352	66	451	64	392	251	318	225	0	-50.853	50.9223
1.5284188	352	19	451	26	392	122	318	104	0	-26.227	26.3321
1.5284395	353	28	452	33	397	136	322	109	0	-26.4975	26.4375
1.5285986	102	35	116	28	122	83	97	74	0	-42.7904	42.9349
1.5286069	107	25	118	23	126	94	105	84	0	-55.7229	55.8736
1.5286072	107	15	119	23	126	86	105	71	0	-51.1512	51.2633
1.5286195	143	37	181	40	121	96	137	88	0	-47.5524	47.7994
1.5291139	32	1	61	4	31	19	32	23	0	-61.2903	61.7415
1.5291156	31	5	61	7	30	26	34	31	0	-76.019	75.1193
1.5291167	30	7	61	11	31	28	34	32	0	-72.5275	71.5371
1.5291197	24	2	61	6	31	23	33	25	0	-65.5882	65.8909
1.5291204	24	3	60	9	31	26	33	26	0	-66.9643	67.5794
1.5292011	59	5	175	27	39	32	34	27	0	-67.1467	68.7799
1.5292022	60	18	188	69	47	43	44	40	0	-56.1281	57.8482
1.5292029	60	2	189	21	47	38	44	30	0	-65.4883	67.2942
1.5292082	62	4	192	9	49	39	44	33	0	-72.3012	71.7264
1.5292204	60	6	194	23	52	29	49	31	0	-47.9886	48.5894
1.5292247	59	13	194	41	52	45	50	43	0	-64.9306	64.6853
1.5305677	196	8	264	6	128	41	155	50	0	-29.112	28.9675
1.5305747	77	29	116	51	60	55	64	55	0	-47.2589	47.9882
1.5518414	15	13	22	21	33	2	24	0	0	88.3831	-88.0303
1.6173975	14	0	8	0	18	17	32	32	0	-98	97.2222
1.6174008	14	0	8	0	18	18	32	32	0	-100	100
1.6174015	14	0	8	0	18	17	32	32	0	-98	97.2222
1.6174053	23	0	33	2	11	11	10	10	0	-96.4286	96.9697
1.6174062	23	0	33	0	11	11	10	10	0	-100	100
1.6174073	23	1	33	0	11	11	10	10	0	-98.2143	97.8261
1.6174080	23	1	33	2	11	11	10	10	0	-94.6429	94.7958
1.6174091	23	1	33	0	11	11	10	10	0	-98.2143	97.8261
1.6174098	23	0	33	1	12	12	11	10	0	-93.8665	93.9394
1.6174107	23	0	33	1	12	12	11	11	0	-98.2143	98.4848
1.6174114	23	0	33	0	12	11	11	11	0	-95.6522	95.8333
1.6174117	23	0	33	1	12	12	11	11	0	-98.2143	98.4848
1.6174122	23	1	33	1	12	12	11	11	0	-96.4286	96.3109
1.6174128	23	0	33	2	12	12	11	11	0	-96.4286	96.9697
1.6174137	23	1	33	1	12	11	11	11	0	-92.0807	92.1443
1.6174160	23	1	33	0	12	12	11	11	0	-98.2143	97.8261
1.6311715	21	20	20	18	24	5	29	0	0	83.249	-82.2024
1.9043054	28	28	34	34	20	13	48	0	0	80.8824	-67.5
1.11270236	210	43	112	26	125	71	126	84	0	-40.3244	39.8881
1.11270258	240	17	123	12	152	56	142	44	0	-26.0246	25.4943
1.11270289	239	44	123	17	152	82	142	63	0	-32.4689	33.0412
1.11270293	238	78	122	17	152	106	142	92	0	-40.958	43.909
1.11270299	306	31	249	31	263	148	277	135	0	-41.2362	41.2149
1.11270316	174	25	255	31	145	68	170	88	0	-36.4702	36.0683
1.11270331	172	21	253	23	145	64	169	76	0	-34.233	33.9041
1.11270368	173	42	249	33	143	96	164	93	0	-43.791	43.1549
1.11270480	163	25	245	30	128	59	152	61	0	-29.3768	29.3215
1.11270514	160	45	242	59	128	83	157	102	0	-39.0416	38.6534
1.11270527	159	51	242	70	128	94	156	100	0	-38.1353	38.2695
1.11270530	159	70	241	96	128	104	156	123	0	-38.4296	38.1185
1.11270534	159	43	242	70	128	108	155	105	0	-47.0855	48.0736
1.11272865	285	78	356	105	222	177	230	170	0	-48.2208	48.39
1.11272869	284	119	357	138	224	184	230	177	0	-39.4218	39.2713
1.11272872	285	73	357	99	224	168	230	150	0	-43.2528	43.4361
1.11272885	284	79	356	76	225	152	229	139	0	-39.8782	39.5445
1.11273031	275	52	348	41	206	136	221	112	0	-43.1519	43.0037
1.11273068	278	23	352	34	221	82	227	87	0	-28.6756	28.7488
1.11273083	279	39	353	47	223	113	226	101	0	-34.0539	34.035
1.11273100	125	15	178	24	90	46	125	61	0	-36.8962	37.214
1.11273675	453	70	136	10	397	208	271	151	0	-40.1602	42.6535
1.11273679	420	59	113	17	338	208	118	63	0	-45.1709	42.9182
1.11273685	423	73	114	18	338	182	119	53	0	-34.4763	32.6684
1.11273738	423	109	114	23	335	205	120	79	0	-37.8366	40.5418
1.11273742	167	23	135	19	174	96	135	80	0	-43.0506	43.2926
1.11273758	166	50	140	36	154	127	137	100	0	-49.9023	49.8127
1.11273768	162	74	140	60	154	130	138	117	0	-40.2182	40.331
1.11273784	165	35	136	35	148	104	136	92	0	-45.7583	45.485
1.11273937	109	29	80	15	116	83	219	132	0	-40.8987	43.2351
1.11273942	109	29	75	22	116	92	219	151	0	-44.8199	46.1606
1.11273964	104	19	76	10	116	79	219	121	0	-43.5904	45.9637
1.11273979	84	16	56	11	82	63	174	111	0	-48.683	50.9659
1.11274523	82	11	131	12	81	55	491	308	0	-52.6634	54.0277
1.11274622	268	95	144	51	191	139	363	239	0	-32.7942	33.8753
1.11274627	268	81	143	44	191	149	363	249	0	-41.4275	42.8062
1.11274649	269	48	143	20	190	127	365	232	0	-48.1798	49.2869
1.11274664	265	68	140	36	191	131	363	240	0	-41.2885	41.6637
1.11274691	268	31	144	10	190	82	364	158	0	-33.3698	34.0264
1.11274716	171	53	110	19	137	90	305	187	0	-37.0469	39.369
1.12168131	18	18	37	37	55	4	26	1	0	93.8272	-94.4406
1.13548248	193	42	313	51	351	264	481	397	0	-61.0677	59.8472
1.13548258	198	106	311	152	351	312	481	430	0	-38.4951	37.938
1.13548263	185	46	312	49	313	209	465	333	0	-50.5511	48.908
1.13548277	198	24	313	38	351	205	481	327	0	-51.8092	51.0631
1.13548285	198	27	313	45	351	204	481	316	0	-48.41	47.9014
1.13548297	198	35	312	48	352	232	481	347	0	-53.2333	52.4945
1.13548300	198	36	313	60	348	256	481	360	0	-55.5197	55.5281
1.13549492	60	11	107	14	31	24	24	21	0	-66.8481	66.751
1.13549503	64	11	113	11	31	21	24	22	0	-65.7524	66.2433
1.13549549	64	20	112	23	31	30	24	21	0	-68.2955	66.2442
1.13549680	108	61	95	46	60	56	81	77	0	-41.6169	41.7463
1.13549688	157	19	165	15	71	42	87	50	0	-47.6688	47.7167
1.13549793	60	10	43	7	19	18	26	23	0	-74.6063	75.1263
1.13552337	180	85	123	52	191	162	247	223	0	-42.685	42.8008
1.13552428	325	70	227	59	414	327	360	235	0	-49.2403	48.3668
1.13552438	125	8	61	7	59	45	138	77	0	-53.8644	57.0964
1.14437775	25	25	33	32	41	7	17	6	0	75.8621	-72.3012
1.15091504	20	20	27	27	26	1	30	5	0	89.2857	-89.7436
1.16722271	32	0	36	1	30	28	45	40	0	-89.1961	89.7222
1.16722285	32	0	36	0	30	29	45	39	0	-90.6667	91.6667
1.16722399	27	0	32	3	43	25	58	44	0	-63.2321	62.3133
1.16722460	25	6	18	2	35	31	42	40	0	-73.6031	74.3492
1.17716466	17	17	24	23	33	3	40	9	0	81.1226	-82.1212
1.21503554	19	17	12	11	19	0	28	1	0	88.1949	-88.7845
1.21503613	31	31	28	28	34	17	52	14	0	63.9535	-61.5385
1.21604138	13	11	26	26	34	2	25	1	0	89.787	-87.3665
1.21604213	21	21	45	44	41	12	44	16	0	65.5437	-66.0729
1.21604233	8	8	19	19	10	1	20	0	0	96.6667	-95
1.21932024	145	30	137	26	101	78	158	126	0	-58.9063	58.6534
1.21932036	190	60	206	49	136	108	251	197	0	-51.2861	51.2662
1.21932044	186	17	202	16	136	91	247	181	0	-62.5131	61.5653
1.21932065	193	21	206	14	137	93	250	159	0	-56.3443	56.9031
1.21932082	193	33	206	17	136	96	252	176	0	-57.5718	57.5393
1.21932089	192	98	206	101	136	114	250	191	0	-29.0155	30.0764
1.21932093	192	37	206	39	136	115	252	210	0	-64.6674	64.8446
1.21932123	194	37	205	37	134	93	249	162	0	-48.0333	48.6711
1.21932130	193	60	204	47	135	104	252	177	0	-45.6577	46.5739
1.22412156	14	0	23	1	12	11	28	26	0	-89.7973	90.088
1.22412208	21	2	36	2	27	24	48	48	0	-88.9825	86.9048
1.22412221	21	1	36	2	27	26	48	48	0	-93.4035	92.9894
1.22412244	20	0	35	1	33	28	40	35	0	-84.4832	84.7457
1.22412271	22	1	48	2	31	30	38	36	0	-91.3665	91.3995
1.22412298	22	0	48	1	31	28	38	25	0	-75.383	77.0144
1.22412324	22	2	48	1	31	26	38	36	0	-85.5694	83.7168
1.24745380	22	22	23	23	34	12	27	5	0	72.1311	-73.0937
1.24749998	23	0	28	1	29	23	25	21	0	-79.5207	79.8695
1.24750017	23	0	28	0	28	21	25	21	0	-79.2453	79.5
1.24750023	23	0	28	0	29	21	25	21	0	-77.7778	78.2069
1.24750046	23	3	28	0	29	29	25	25	0	-94.1176	93.4783
1.24750064	23	0	28	0	29	27	25	24	0	-94.4444	94.5517
1.26474007	67	26	72	37	86	79	118	107	0	-45.8527	46.1718
1.26474055	66	34	73	29	86	84	118	112	0	-50.7547	50.6742
1.26474225	76	38	83	32	39	36	88	81	0	-48.1008	47.8995
1.29209760	253	74	279	73	117	84	149	114	0	-46.8045	46.4455
1.29209789	252	26	278	22	116	73	148	73	0	-46.2464	47.0121
1.29209806	252	52	277	56	118	88	149	112	0	-54.4905	54.4463
1.29209813	253	125	278	123	118	96	149	121	0	-34.5691	34.4561
1.29209817	253	51	278	39	118	101	149	118	0	-65.0733	65.3005
1.29209847	254	58	279	65	118	102	149	132	0	-64.5635	64.4496
1.29209854	252	77	278	83	118	104	149	122	0	-54.4555	54.8016
1.29210967	190	10	179	14	56	17	105	52	0	-36.3531	33.3983
1.29210979	197	4	181	12	56	13	106	39	0	-27.866	25.6732
1.29211010	198	16	182	14	56	25	106	49	0	-37.7843	37.5481
1.31243207	35	0	27	0	34	28	24	18	0	-79.3103	78.6765
1.31243254	35	0	27	0	34	19	24	21	0	-68.9655	71.6912
1.32837350	28	1	28	0	20	16	34	26	0	-75.9921	76.4496
1.32837354	28	0	28	0	20	13	34	23	0	-66.6667	66.3235
1.33691499	18	0	23	3	19	18	16	16	0	-89.8258	90.8467
1.33691534	17	0	20	0	10	8	33	31	0	-90.6977	86.9697
1.34683711	17	0	23	0	22	22	28	28	0	-100	100
1.34683717	17	0	23	0	22	22	28	28	0	-100	100
1.34830636	154	40	283	62	228	167	281	209	0	-50.5294	49.8703
1.34830648	155	43	294	78	236	184	285	227	0	-51.938	51.6713
1.34830677	154	15	294	34	232	142	282	162	0	-48.2065	48.6744
1.34830694	155	35	294	53	236	183	284	215	0	-56.9394	56.3194
1.34830701	153	75	293	146	236	205	285	249	0	-37.5885	37.6919
1.34830705	152	48	292	73	236	205	285	246	0	-59.312	58.3006
1.34830736	155	28	293	47	235	186	285	215	0	-60.3743	60.241
1.34830743	155	53	293	83	235	203	285	239	0	-54.6429	53.8607
1.34832083	76	27	76	19	85	67	148	116	0	-48.2776	48.3378
1.34832087	77	17	77	10	90	74	153	126	0	-64.7721	64.7551
1.34832116	77	28	77	21	90	77	153	131	0	-53.7785	53.7701
1.34832123	72	22	77	21	86	69	153	116	0	-48.5468	49.1106
1.34832135	203	83	194	63	143	113	215	170	0	-42.2745	42.3649
1.34832146	161	30	158	30	79	52	109	71	0	-46.6168	46.6698
1.34832157	157	21	155	19	81	56	111	78	0	-56.9712	56.8861
1.34832391	343	44	406	37	296	135	365	147	0	-31.8482	31.9704
1.34922368	61	15	88	19	131	112	128	103	0	-60.1928	59.8919
1.34922463	113	22	170	25	201	137	217	155	0	-53.2487	52.7064
1.34922474	113	22	170	23	201	123	217	150	0	-49.4099	48.66
1.34922485	157	65	216	91	251	192	331	272	0	-37.902	37.5692
1.35009847	11	11	27	27	24	4	31	1	0	90.9091	-90.0538
1.35837459	22	1	23	1	13	12	14	14	0	-91.8519	91.7072
1.35837462	22	0	23	1	13	12	14	13	0	-90.3704	90.4085
1.35837509	22	0	23	0	13	12	14	14	0	-96.2963	96.1538
1.35837516	22	0	23	0	13	12	14	14	0	-96.2963	96.1538
1.37691029	31	0	26	0	16	15	29	27	0	-93.3333	93.4267
1.37691037	31	0	26	0	16	12	29	29	0	-91.1111	87.5
1.37691040	31	0	26	0	16	12	29	29	0	-91.1111	87.5
1.37691045	31	0	26	0	16	16	29	29	0	-100	100
1.37691050	30	0	26	0	16	11	29	29	0	-88.8889	84.375
1.37691059	31	0	26	0	16	16	29	29	0	-100	100
1.37691063	31	0	26	0	16	16	29	28	0	-97.7778	98.2759
1.37691072	31	0	26	0	16	16	29	29	0	-100	100
1.37691081	31	0	25	0	16	16	29	28	0	-97.7778	98.2759
1.37691085	30	0	26	0	16	16	29	27	0	-95.5556	96.5517
1.37691092	31	0	26	0	16	16	29	29	0	-100	100
1.37691109	31	0	26	1	16	16	29	29	0	-98.2456	98.0769
1.37691182	18	0	23	0	26	20	32	30	0	-86.2069	85.3365
1.37691242	18	0	23	0	26	25	32	32	0	-98.2759	98.0769
1.37691246	18	0	23	0	26	25	32	32	0	-98.2759	98.0769
1.37691283	18	0	23	0	26	23	32	29	0	-89.6552	89.5433
1.39634645	23	23	30	29	52	3	37	8	0	85.7537	-84.6379
1.41699167	13	0	37	1	35	35	26	26	0	-98	98.6486
1.41699170	13	0	37	0	35	29	26	16	0	-73.7705	72.1978
1.41699182	13	0	37	0	35	34	26	26	0	-98.3607	98.5714
1.41699188	13	0	37	1	35	35	26	26	0	-98	98.6486
1.42678389	12	12	17	17	15	0	24	0	0	100	-100
1.42678442	25	25	32	31	30	0	47	1	0	96.9469	-97.3737
1.43219040	25	24	21	20	24	0	27	2	0	91.7306	-91.9153
1.43540294	26	5	42	19	52	50	55	55	0	-62.8367	65.8425
1.43647954	28	0	38	0	28	27	38	35	0	-93.9394	94.2669
1.43647964	28	0	38	1	28	25	38	38	0	-93.9394	93.3271
1.43647967	28	0	38	0	28	26	38	37	0	-95.4545	95.1128
1.43647970	28	0	38	0	28	27	38	38	0	-98.4848	98.2143
1.43647992	27	0	38	0	28	28	38	36	0	-96.9697	97.3684
1.43647998	28	0	38	0	28	27	38	37	0	-96.9697	96.8985
1.43648003	28	0	38	0	28	28	38	34	0	-93.9394	94.7368
1.43648032	27	1	27	0	28	23	35	31	0	-83.8624	83.5053
1.43648206	31	0	28	0	24	23	27	26	0	-96.0784	96.0648
1.43648221	37	3	22	1	26	25	39	36	0	-87.0665	87.904
1.43648248	37	1	22	2	26	26	39	39	0	-94.9153	94.1032
1.43648271	37	1	22	0	26	23	39	39	0	-93.6897	92.8794
1.43714518	18	2	13	0	15	14	34	33	0	-89.4668	89.6405
1.43714527	18	1	13	0	15	15	34	33	0	-94.7334	95.7516
1.43714536	18	2	13	1	15	15	34	34	0	-90.3226	90.5983
1.43714547	18	2	13	1	15	15	34	33	0	-88.2818	89.1277
1.43714563	18	2	13	1	15	14	34	34	0	-88.2818	87.265
1.44661799	33	0	24	3	25	21	21	17	0	-77.3455	76.2262
1.44667927	10	0	28	1	31	24	35	30	0	-79.1866	79.7811
1.44667945	10	1	28	2	31	30	35	33	0	-87.5598	86.9585
1.44857728	32	1	36	2	28	28	28	28	0	-95.5882	95.6597
1.44857775	31	0	36	1	28	28	28	26	0	-94.936	95.0397
1.44858068	16	1	20	0	16	15	21	20	0	-91.8168	91.369
1.44858087	16	0	20	0	16	13	21	21	0	-91.8919	90.625
1.44858131	16	0	20	0	15	14	21	21	0	-97.2222	96.6667
1.44858136	16	0	20	0	15	15	21	21	0	-100	100
1.44858730	9	0	14	0	20	20	14	14	0	-100	100
1.44889710	19	0	20	1	16	15	26	24	0	-90.293	90.5288
1.44902251	12	12	8	8	7	0	26	0	0	100	-100
1.44919711	23	7	26	7	34	34	27	26	0	-69.7892	69.4692
1.44919759	23	7	26	9	34	34	26	26	0	-67.3469	67.4749
1.44922550	24	2	47	2	27	26	35	34	0	-91.1404	90.4253
1.44922560	24	1	47	5	27	27	35	35	0	-91.5493	92.5975
1.44922568	24	2	47	7	27	26	35	35	0	-85.711	86.5347
1.44922572	24	3	47	4	27	26	35	35	0	-88.5279	87.6428
1.44922576	24	1	47	4	27	27	35	33	0	-89.7319	90.8042
1.44922589	24	2	47	2	27	27	35	34	0	-92.7533	92.2771
1.44922599	24	0	47	1	27	27	35	35	0	-98.5915	98.9362
1.44922613	24	1	46	0	27	27	35	35	0	-98.5714	97.9167
1.44922626	24	2	47	2	27	26	35	35	0	-92.7533	91.8538
1.44922641	17	0	36	0	19	14	19	15	0	-76.3158	76.3158
1.45091022	24	0	23	0	29	20	41	28	0	-68.5714	68.6291
1.45091067	24	0	23	0	29	22	41	32	0	-77.1429	76.9554
1.45091262	20	0	25	0	24	24	21	20	0	-97.7778	97.619
1.45142521	151	27	216	42	99	53	139	81	0	-37.5014	37.2417
1.45142532	151	29	216	41	99	66	139	99	0	-50.2542	49.8515
1.45142766	226	29	282	23	179	82	242	105	0	-34.1818	34.1053
1.45144959	377	62	478	76	132	99	159	134	0	-63.9284	63.4658
1.45145411	262	99	334	88	237	180	249	180	0	-42.6982	42.0525
1.45145544	267	36	338	29	242	103	263	105	0	-30.4443	30.2115
1.45423167	36	2	49	0	22	18	47	37	0	-77.3572	77.493
1.45423194	36	1	49	1	22	15	47	35	0	-70.1108	68.9157
1.45423226	35	2	35	0	18	13	39	32	0	-76.0902	74.2796
1.45726716	72	27	151	56	215	193	178	150	0	-50.0576	49.7255
1.45726729	87	22	161	29	181	145	113	82	0	-56.6464	54.6885
1.45726736	87	9	161	16	180	127	113	86	0	-62.6156	63.1895
1.45726766	88	17	163	29	181	147	113	93	0	-63.306	63.2034
1.45726770	88	40	162	65	181	140	113	92	0	-36.9116	36.593
1.45726777	88	17	163	27	181	138	113	88	0	-59.3409	59.1183
1.45726794	88	7	163	12	181	100	110	58	0	-46.7258	46.3297
1.45726823	87	23	162	26	180	121	110	72	0	-46.873	45.0953
1.45729930	95	43	230	79	101	70	122	103	0	-40.04	37.0611
1.45731515	323	31	110	11	43	23	35	23	0	-49.2746	49.8026
1.45731523	323	37	109	11	43	25	35	24	0	-51.7094	52.5821
1.45731538	323	106	109	20	43	34	35	31	0	-54.1667	58.2376
1.45732849	150	34	263	68	115	84	101	61	0	-42.4323	42.4587
1.45733091	28	12	206	81	51	47	97	88	0	-51.4726	50.3505
1.45733099	53	23	428	102	92	84	187	167	0	-63.9766	56.6906
1.45733116	53	5	428	49	92	51	187	113	0	-47.5548	47.49
1.45733142	52	9	425	48	91	60	187	104	0	-47.0431	46.4736
1.45733159	52	2	424	21	91	31	187	61	0	-28.2616	28.9436
1.45733264	55	4	427	31	93	80	190	161	0	-77.8976	78.1128
1.45733317	55	5	429	47	92	76	187	143	0	-67.7508	69.5163
1.45733324	55	15	429	165	92	88	187	175	0	-57.0752	61.7504
1.45733335	28	4	228	40	43	34	99	81	0	-63.7984	64.5292
1.45734130	65	39	72	25	237	206	152	132	0	-40.1741	39.5199
1.45734143	106	41	122	46	288	244	174	152	0	-47.5564	47.8472
1.45734150	104	46	121	49	289	218	174	140	0	-35.0996	35.5828
1.45734180	105	25	121	27	285	215	168	120	0	-50.9426	50.3718
1.45734191	99	17	120	20	291	208	174	122	0	-54.0728	53.8771
1.45734208	106	16	120	18	235	142	147	81	0	-43.3327	42.7166
1.45734237	106	41	121	42	278	208	160	117	0	-37.637	37.2776
1.45735311	94	27	130	45	140	115	178	139	0	-47.7314	48.447
1.45735324	186	44	241	45	278	235	313	267	0	-64.0977	63.7539
1.45735331	187	27	242	35	279	235	313	251	0	-67.6424	67.7599
1.45735361	187	47	241	67	278	254	311	284	0	-64.7057	64.8754
1.45735365	184	121	241	150	277	250	311	279	0	-26.2013	25.9809
1.45735389	187	11	242	30	278	150	311	170	0	-44.7723	45.1701
1.45735418	187	64	243	70	278	222	311	221	0	-44.0494	43.943
1.45735430	120	25	161	29	184	116	175	95	0	-39.5573	39.2417
1.45735544	236	37	181	37	171	106	152	90	0	-42.9353	42.5394
1.45735556	329	37	380	48	164	92	252	129	0	-41.1363	41.7051
1.45735679	56	17	142	41	107	93	128	118	0	-60.4943	59.9365
1.45735696	56	11	142	23	107	71	128	83	0	-48.3602	47.6794
1.45735722	56	9	142	15	107	54	128	65	0	-38.5171	37.3069
1.45735739	56	3	142	5	107	45	127	58	0	-39.9767	39.4235
1.45735758	53	3	137	8	91	41	111	41	0	-34.8046	35.246
1.45735844	18	4	40	5	39	33	77	71	0	-74.1379	71.0505
1.47066198	41	4	31	1	39	37	27	22	0	-82.4495	81.6857
1.47066202	41	3	31	0	39	35	27	26	0	-88.2576	89.3614
1.47066213	41	3	31	0	39	39	27	27	0	-95.8333	96.3415
1.47066220	41	5	31	0	39	39	27	27	0	-93.0556	93.9024
1.47068793	23	0	25	0	46	34	45	36	0	-76.9231	76.9565
1.47068952	24	1	24	1	25	15	45	39	0	-72.9762	69.1667
1.47068956	25	0	24	0	25	13	45	37	0	-71.4286	67.1111
1.47068980	25	0	24	0	25	19	45	33	0	-74.2857	74.6667
1.47068983	25	0	24	0	25	18	44	39	0	-82.6087	80.3182
1.47069001	24	0	24	0	25	22	45	34	0	-80	81.7778
1.54450109	25	25	26	26	40	15	48	16	0	64.7727	-64.5833
1.54518692	18	0	40	2	26	24	18	18	0	-92.0063	93.6538
1.54518707	18	1	40	4	26	26	18	18	0	-91.3793	92.2222
1.56720263	12	12	17	17	14	1	17	0	0	96.7742	-96.4286
1.56720274	24	24	34	34	33	1	32	1	0	96.9231	-96.9223
1.56720284	24	24	34	34	33	4	32	1	0	92.3077	-92.3769
1.56720289	24	24	34	33	33	2	32	0	0	95.1989	-95.4991
1.56720321	24	24	34	31	33	6	32	2	0	82.5199	-83.3723
1.56720351	20	20	29	27	43	5	37	2	0	87.1684	-88.0351
1.56720362	23	23	24	24	27	1	42	2	0	95.6522	-95.7672
1.57219374	318	35	337	39	61	30	65	29	0	-35.5277	35.6084
1.57219513	246	93	422	123	255	216	259	221	0	-52.6841	51.5411
1.57219542	246	34	422	56	251	155	257	154	0	-47.3537	47.2919
1.57219559	246	51	424	86	253	215	260	208	0	-62.0084	61.9828
1.57219566	246	116	424	172	254	234	259	230	0	-47.4633	46.6043
1.57219570	246	65	422	110	253	231	260	226	0	-62.8862	62.8692
1.57219601	242	63	422	81	253	214	258	192	0	-57.7653	56.8881
1.57219608	241	91	423	148	253	211	258	207	0	-45.8064	45.4421
1.57442364	27	5	23	2	239	180	377	271	0	-59.2143	59.9915
1.57443620	210	56	168	39	161	127	198	151	0	-52.3051	52.6318
1.57443632	322	93	293	69	208	171	277	207	0	-51.5967	52.2547
1.57443678	322	49	293	40	208	168	277	221	0	-65.7346	65.8417
1.57443685	322	185	292	143	208	180	277	250	0	-35.2396	35.1826
1.57443689	320	63	291	49	208	182	277	248	0	-70.3292	70.2523
1.57443719	318	68	292	51	208	162	277	224	0	-60.0794	59.9508
1.57443726	317	99	291	82	208	172	277	225	0	-52.0859	52.2554
1.57443739	134	54	167	59	116	87	137	111	0	-40.7193	40.197
1.57445217	20	3	50	3	27	25	12	11	0	-83.7363	81.6296
1.57448248	91	13	85	12	43	33	67	41	0	-53.0682	54.7674
1.57448259	91	17	85	14	40	34	64	42	0	-55.4633	57.7365
1.57449823	111	19	116	24	96	65	115	80	0	-49.7776	49.7334
1.57449834	111	27	116	17	96	71	115	76	0	-50.285	50.5329
1.57450068	105	7	108	3	87	34	101	36	0	-32.5392	32.6398
1.57455475	218	59	260	52	296	227	194	135	0	-50.6558	49.6063
1.57455487	405	123	435	111	463	383	321	250	0	-52.8827	52.3577
1.57455516	408	46	435	40	455	271	315	197	0	-50.5776	50.8151
1.57455533	398	90	428	65	445	333	298	217	0	-55.2591	54.9251
1.57455540	408	235	436	226	463	377	321	266	0	-27.3945	27.4293
1.57455544	408	77	436	82	464	395	320	275	0	-66.6203	66.6935
1.57455574	407	75	436	65	438	285	305	178	0	-45.7076	45.0467
1.57455581	407	138	395	94	456	342	309	202	0	-42.1834	41.334
1.57455594	201	87	193	56	209	164	164	110	0	-37.164	36.6215
1.57457701	50	8	69	8	54	36	81	55	0	-53.962	53.4868
1.57459045	43	6	123	14	44	33	26	24	0	-69.3804	70.986
1.57459063	42	5	121	8	44	30	25	20	0	-64.4883	64.8327
1.57459116	44	6	122	15	49	41	25	23	0	-73.8359	74.871
1.57459281	43	8	121	17	47	40	24	23	0	-73.4885	74.1427
1.57460748	108	13	342	56	94	68	80	60	0	-58.2299	59.4646
1.57460759	115	47	358	146	101	94	90	77	0	-48.7254	48.4866
1.57460766	115	12	358	26	101	78	90	66	0	-67.3588	66.4319
1.57460819	111	11	354	26	102	86	89	71	0	-74.242	73.4172
1.57460941	113	19	359	47	108	55	91	44	0	-35.7657	34.6857
1.57460967	113	15	360	47	108	51	92	51	0	-37.8922	38.1636
1.57460984	113	32	360	75	108	97	92	76	0	-63.8784	61.6358
1.57466813	35	1	124	12	28	12	192	120	0	-51.8239	46.4113
1.57466825	52	2	220	15	38	29	279	158	0	-52.7405	61.1411
1.57466844	52	6	220	19	38	23	278	137	0	-41.4417	44.816
1.57466875	52	8	220	26	36	26	279	138	0	-39.5635	47.2409
1.57466887	52	3	220	10	38	22	279	168	0	-55.1575	53.8976
1.57466899	51	6	219	27	38	31	279	187	0	-56.5475	62.2553
1.57466906	48	9	185	23	33	30	240	206	0	-72.713	72.78
1.57466918	49	6	219	17	38	31	275	192	0	-62.6639	65.6948
1.57470123	39	12	54	8	45	39	97	74	0	-58.0721	58.6856
1.57474746	38	5	44	3	106	68	88	59	0	-55.7078	55.6102
1.57474763	37	11	43	8	111	93	89	76	0	-60.75	60.4213
1.57474774	37	11	43	9	111	99	89	82	0	-65.5	65.332
1.57474811	37	8	42	7	110	82	87	70	0	-58.17	58.3585
1.57476101	46	10	102	21	92	64	66	48	0	-49.9401	49.9826
1.57476113	105	36	100	27	190	172	158	140	0	-58.9235	58.9241
1.57476142	104	11	99	9	190	92	158	82	0	-40.1478	40.326
1.57476159	105	16	99	11	190	139	158	112	0	-58.8911	58.8474
1.57476166	104	58	98	42	189	160	158	135	0	-35.5095	35.7364
1.57476170	105	17	98	16	190	165	158	135	0	-69.9507	69.8841
1.57476207	104	24	97	20	190	125	158	113	0	-46.5003	46.8065
1.57476506	38	2	51	5	49	33	45	29	0	-58.0923	58.3622
1.57477789	211	63	281	72	237	153	285	198	0	-39.8024	39.275
1.57477919	193	41	307	55	188	120	248	165	0	-46.167	45.6016
1.57477930	196	37	307	59	188	110	248	143	0	-38.942	39.0381
1.57477955	187	9	294	26	179	60	237	78	0	-25.8966	26.3873
1.57478164	168	11	233	20	188	66	230	90	0	-29.5899	29.5528
1.57478194	108	14	146	17	159	108	196	122	0	-52.584	52.7813
1.57478918	91	21	212	50	78	64	74	65	0	-61.4361	61.6136
1.57479083	85	4	210	15	76	65	73	62	0	-78.7942	79.3045
1.57479136	88	9	211	19	76	56	71	53	0	-64.7851	64.55
1.57479143	88	30	210	76	76	67	68	57	0	-50.5406	50.85
1.57479154	87	8	198	25	67	55	61	52	0	-72.0148	72.7569
1.57479962	56	12	138	36	105	87	154	116	0	-53.6361	55.3331
1.57479969	56	8	137	24	105	76	154	108	0	-54.4622	55.3534
1.57479999	62	15	145	17	105	90	158	123	0	-65.5297	63.8224
1.57480010	62	12	145	20	106	82	157	106	0	-56.024	55.8632
1.57480027	62	6	145	15	106	58	158	101	0	-50.0823	49.3094
1.57480056	62	24	144	35	106	81	159	136	0	-53.246	49.4672
1.57484454	112	32	94	23	119	90	172	118	0	-44.7786	45.5977
1.57484466	122	28	119	30	134	113	185	155	0	-59.9461	59.9756
1.57484495	120	8	117	9	133	69	180	101	0	-47.1401	46.8159
1.57484512	123	12	119	19	134	100	185	134	0	-60.5443	60.6684
1.57484523	120	24	119	17	134	116	185	163	0	-70.306	70.1948
1.57484553	121	13	116	10	134	96	183	139	0	-64.4279	64.1168
1.57484560	120	31	116	22	133	95	185	136	0	-50.1839	50.0716
1.57553388	309	53	422	58	319	210	404	245	0	-47.7475	47.7891
1.57553400	308	57	422	49	319	242	404	298	0	-60.1682	59.7533
1.58414068	7	7	27	27	11	2	34	5	0	84.4444	-83.5561
1.58448701	20	0	27	0	19	19	13	13	0	-100	100
1.58448729	20	0	27	0	19	19	13	12	0	-96.875	96.1538
1.58448739	20	0	27	0	19	18	13	12	0	-93.75	93.5223
1.58448745	20	0	27	0	19	19	13	13	0	-100	100
1.58448748	20	0	27	0	19	19	13	13	0	-100	100
1.58448757	20	0	27	0	19	19	13	13	0	-100	100
1.58448764	20	0	27	0	19	18	13	11	0	-90.625	89.6761
1.58448776	20	0	27	0	19	19	13	13	0	-100	100
1.58448782	20	0	27	0	19	19	13	13	0	-100	100
1.58448798	22	0	33	0	22	14	40	28	0	-67.7419	66.8182
1.58448805	44	0	47	0	31	30	48	28	0	-73.4177	77.5538
1.58448816	44	0	47	0	30	26	48	39	0	-83.3333	83.9583
1.58448819	43	1	47	0	31	31	48	45	0	-95.0914	95.7122
1.58448866	44	0	47	0	31	18	48	25	0	-54.4304	55.0739
1.58689077	21	21	15	15	37	7	59	9	0	83.3333	-82.9134
1.58689145	22	21	24	24	49	16	62	18	0	67.1955	-66.8846
1.58775375	19	1	27	0	33	24	33	27	0	-75.0988	74.6411
1.58775427	25	1	34	1	35	30	42	36	0	-82.3245	82.2437
1.58775446	25	2	34	0	35	33	42	35	0	-84.9219	84.8095
1.58775458	25	0	34	0	35	29	42	41	0	-90.9091	90.2381
1.59420383	36	10	31	3	21	18	28	28	0	-74.4746	74.1295
1.59420392	36	11	31	3	21	21	28	28	0	-79.1045	79.8835
1.59420407	36	11	31	3	21	21	28	26	0	-75.0228	76.3121
1.59420412	36	11	31	3	21	21	28	28	0	-79.1045	79.8835
1.59420473	36	12	31	3	21	21	28	27	0	-75.5711	76.7089
1.59432543	11	1	15	0	20	20	15	15	0	-96.1538	95.4545
1.59432565	11	0	14	1	20	20	15	15	0	-96	96.4286
1.59432597	26	2	25	1	35	28	30	28	0	-80.2715	80.8205
1.59432675	35	0	37	0	28	26	34	32	0	-93.5484	93.4874
1.59432682	35	0	37	0	28	28	34	34	0	-100	100
1.59432994	16	0	19	1	16	16	32	30	0	-92.9762	94.2434
1.59433020	16	0	19	0	16	16	32	30	0	-95.8333	96.875
1.59433034	16	0	19	0	16	16	32	31	0	-97.9167	98.4375
1.59433039	16	0	19	0	16	16	32	32	0	-100	100
1.59433584	19	0	12	0	18	17	25	23	0	-93.0233	93.2222
1.59433595	19	0	12	0	18	18	25	25	0	-100	100
1.59433600	19	1	12	0	18	18	25	25	0	-96.7742	97.3684
1.59465364	16	16	29	29	10	0	19	0	0	100	-100
1.59465418	30	30	25	24	35	2	28	0	0	95.0072	-95.1429
1.59465427	26	25	19	19	39	1	28	0	0	96.2852	-96.7949
1.59465431	26	26	19	19	39	0	28	0	0	100	-100
1.59721482	19	19	19	19	21	0	18	1	0	97.4359	-97.2222
1.59721523	19	19	24	22	21	0	18	1	0	92.7847	-93.0556
1.60951933	7	7	18	16	26	0	34	0	0	92	-94.4444
1.60951963	16	16	41	41	33	0	55	0	0	100	-100
1.62564801	31	31	30	29	49	7	51	12	0	79.3607	-79.4258
1.63203172	18	17	25	25	33	5	28	3	0	84.5597	-84.2893
1.63327659	9	9	12	12	17	1	33	1	0	96	-95.5437
1.63932102	23	0	29	5	28	28	36	33	0	-85.6971	87.2126
1.63932141	22	0	28	1	28	24	36	36	0	-91.75	91.0714
1.63932153	23	0	29	0	28	22	36	26	0	-75	75.3968
1.64357336	7	7	13	13	20	0	22	0	0	100	-100
1.64357517	8	8	24	23	19	0	18	0	0	96.875	-97.9167
1.64357522	21	20	36	35	26	2	28	2	0	89.0838	-88.8126
1.64357553	21	21	36	36	26	4	28	1	0	90.7407	-90.522
1.64357556	21	21	36	35	26	1	28	3	0	90.8382	-91.3309
1.64357561	21	20	36	35	26	1	28	4	0	87.232	-87.1642
1.64357583	21	21	36	35	26	3	28	9	0	76.0234	-76.7705
1.64357608	21	21	36	35	26	2	28	3	0	88.9864	-89.4078
1.64357617	21	21	36	36	26	3	28	10	0	75.9259	-76.3736
1.64552435	18	2	31	1	39	32	31	24	0	-73.8776	72.5669
1.64552455	18	0	31	0	39	27	31	21	0	-68.5714	68.4864
1.64793753	18	4	25	1	32	32	32	32	0	-88.3721	86.8889
1.64884700	29	27	22	22	21	0	31	1	0	94.1554	-94.9388
1.65325106	159	34	190	37	139	92	261	155	0	-41.4062	42.3583
1.65325224	237	102	84	33	59	42	418	359	0	-42.011	37.374
1.66036768	25	1	24	0	34	29	49	43	0	-84.7062	84.5246
1.67341968	29	0	35	0	34	26	32	25	0	-77.2727	77.2978
1.67342001	20	0	34	0	29	22	25	22	0	-81.4815	81.931
1.67342024	20	0	34	0	29	28	25	23	0	-94.4444	94.2759
1.67343170	27	0	33	0	34	33	30	30	0	-98.4375	98.5294
1.67842612	14	0	16	0	21	21	9	9	0	-100	100
1.67842615	14	0	16	0	21	21	9	9	0	-100	100
1.67842627	14	0	16	0	21	21	9	8	0	-96.6667	94.4444
1.67842642	14	0	16	1	21	21	9	9	0	-96.6667	96.875
1.67842647	14	0	16	0	21	21	9	9	0	-100	100
1.67842654	14	0	16	0	21	21	9	9	0	-100	100
1.67843550	21	0	34	0	27	14	25	24	0	-73.0769	73.9259
1.67843553	21	0	34	0	27	15	25	24	0	-75	75.7778
1.67843788	39	0	22	0	37	22	40	39	0	-79.2208	78.4797
1.67843797	39	0	22	0	37	25	40	39	0	-83.1169	82.5338
1.67843811	39	0	22	0	37	31	40	39	0	-90.9091	90.6419
1.67843842	38	0	22	0	37	37	39	39	0	-100	100
1.67852346	28	1	18	0	20	20	13	13	0	-97.8261	98.2143
1.67852357	28	1	18	0	20	20	13	13	0	-97.8261	98.2143
1.67852362	28	1	18	0	20	19	13	12	0	-91.7655	91.8681
1.67852365	28	1	18	0	20	19	13	12	0	-91.7655	91.8681
1.67852516	13	0	18	0	14	13	14	14	0	-96.4286	96.4286
1.67852522	27	1	39	0	35	31	27	26	0	-90.4203	90.582
1.67852534	27	1	39	0	35	32	27	25	0	-90.4203	90.1587
1.67852573	27	1	39	0	35	29	27	24	0	-83.9687	84.0212
1.67852587	27	1	39	1	35	34	27	27	0	-95.3568	95.4375
1.67852591	27	1	38	0	35	32	27	26	0	-92.0099	92.0106
1.67852606	27	2	39	0	35	35	27	27	0	-96.9697	96.2963
1.67852639	23	0	35	0	41	37	29	27	0	-91.4286	91.6737
1.67852656	23	0	34	0	41	38	29	29	0	-95.7143	96.3415
1.67852663	23	1	35	0	41	39	29	29	0	-95.4187	95.3871
1.67852677	22	1	35	1	41	41	29	29	0	-96.4912	96.2987
1.67852682	23	1	35	1	41	38	29	28	0	-90.8374	91.0148
1.67947204	15	15	15	15	20	1	19	0	0	97.4359	-97.5
1.67974088	25	25	25	23	49	5	22	1	0	87.5493	-88.6252
1.67974112	25	25	25	25	49	16	22	6	0	69.0141	-70.0371
1.68003853	13	13	26	26	23	7	39	5	0	80.6452	-78.3724
1.68306459	15	1	24	1	25	24	28	23	0	-83.551	83.6548
1.68363056	15	15	26	26	32	6	30	7	0	79.0323	-78.9583
1.68400171	10	10	19	17	23	0	22	0	0	93.1034	-94.7368
1.68400175	15	15	34	34	41	0	40	0	0	100	-100
1.68400228	15	14	34	32	41	0	41	0	0	93.8776	-93.7255
1.68400243	15	15	34	33	40	4	41	11	0	79.4407	-80.1148
1.68400263	15	15	24	23	38	1	43	1	0	94.9668	-95.4381
1.68420621	30	0	35	0	26	19	59	38	0	-67.0588	68.7419
1.68644338	17	17	15	15	12	0	16	1	0	96.4286	-96.875
1.68644475	18	18	17	17	16	1	22	1	0	94.7368	-94.6023
1.68689010	26	26	8	8	31	0	32	5	0	92.0635	-92.1875
1.68690456	17	17	23	22	38	2	36	0	0	94.7973	-95.1945
1.69802035	32	32	28	28	40	8	34	19	0	63.5135	-62.0588
1.69802044	32	32	28	27	40	9	34	6	0	78.0631	-78.1408
1.69818361	16	15	17	15	27	1	54	2	0	87.2054	-87.2889
1.69818373	13	13	13	12	22	0	37	0	0	96.1538	-96.1538
1.70276222	25	1	13	0	17	17	29	27	0	-93.0206	94.5517
1.70276238	25	0	13	0	17	15	29	25	0	-86.9565	87.2211
1.70276263	25	0	13	0	15	15	26	26	0	-100	100
1.70276278	25	0	13	0	17	12	29	27	0	-84.7826	81.8458
1.71095976	28	0	23	0	33	21	35	30	0	-75	74.6753
1.71095987	27	1	23	0	33	21	35	28	0	-70.0588	69.9663
1.71096002	28	0	23	0	33	19	35	28	0	-69.1176	68.7879
1.71096409	17	0	27	0	20	14	30	24	0	-76	75
1.71096445	17	0	25	0	20	19	30	29	0	-96	95.8333
1.71224956	34	33	32	32	36	15	40	13	0	61.6427	-61.4461
1.71885849	9	9	9	9	18	0	23	0	0	100	-100
1.71885891	23	22	19	15	35	0	43	0	0	88.0952	-87.2998
1.72085584	15	15	23	23	12	2	14	0	0	92.3077	-91.6667
1.72458884	22	21	14	13	31	0	26	0	0	94.4444	-94.1558
1.72585549	30	30	29	26	43	3	30	3	0	86.6961	-86.3392
1.72585616	30	30	29	29	42	2	30	2	0	94.4444	-94.2857
1.72585626	16	16	17	17	25	0	16	0	0	100	-100
1.73036208	17	17	22	22	38	1	40	5	0	92.3077	-92.4342
1.73036241	26	24	32	31	52	8	43	7	0	79.0381	-78.7595
1.73036277	26	26	32	32	52	6	43	4	0	89.4737	-89.5796
1.73036313	21	21	26	26	37	1	29	1	0	96.9697	-96.9245
1.73104979	12	0	17	0	20	19	36	31	0	-89.2857	90.5556
1.73104990	34	0	38	1	29	26	46	44	0	-91.9444	91.3379
1.73105017	34	1	38	1	29	29	46	45	0	-95.8889	96.1267
1.73105044	34	0	38	0	29	26	46	44	0	-93.3333	92.6537
1.73105066	33	0	31	0	31	28	26	20	0	-84.2105	83.6228
1.73105104	22	0	21	0	24	22	22	20	0	-91.3043	91.2879
1.73105107	22	0	21	1	24	22	22	21	0	-91.1527	91.1797
1.73105113	22	1	21	1	24	23	22	21	0	-91.001	90.9903
1.73105116	22	0	21	0	24	21	22	21	0	-91.3043	91.4773
1.73105126	24	0	30	0	25	20	23	22	0	-87.5	87.8261
1.73105131	28	1	26	0	27	27	28	28	0	-98.1481	98.2143
1.73105140	28	0	26	0	27	25	28	27	0	-94.5455	94.5106
1.73105155	28	0	26	0	27	27	28	25	0	-94.5455	94.6429
1.73105172	28	0	26	1	27	26	28	27	0	-94.5118	94.4394
1.73105193	28	2	26	1	27	26	28	28	0	-92.6263	92.6536
1.73105202	14	0	23	0	18	18	30	30	0	-100	100
1.73105213	14	0	23	0	18	16	30	28	0	-91.6667	91.1111
1.73105230	14	0	23	2	18	16	30	30	0	-90.4279	90.0966
1.73105237	14	0	23	0	18	15	30	30	0	-93.75	91.6667
1.73378761	19	19	29	28	40	5	40	12	0	76.6667	-77.0259
1.73378798	19	19	29	28	40	3	40	13	0	77.9167	-78.2759
1.73378834	19	18	29	29	40	3	40	5	0	87.9167	-87.3684
1.73543712	14	13	19	17	26	0	23	1	0	88.8683	-88.9915
1.73543718	14	14	19	16	26	0	23	1	0	88.8683	-89.9314
1.73543725	14	14	19	18	26	2	23	1	0	90.8472	-91.3484
1.73543729	14	14	19	17	26	0	23	1	0	91.8986	-92.5629
1.73655052	24	0	22	1	22	22	30	30	0	-97.8261	97.7273
1.73655060	24	0	22	0	22	22	30	24	0	-88.4615	90
1.73655088	25	0	22	0	22	22	30	29	0	-98.0769	98.3333
1.73655117	25	0	22	0	22	22	30	29	0	-98.0769	98.3333
1.73655137	25	0	22	0	22	22	30	25	0	-90.3846	91.6667
1.73655151	25	0	21	0	22	18	30	22	0	-76.9231	77.5758
1.73655163	27	0	29	0	29	23	20	15	0	-77.551	77.1552
1.73655259	18	0	34	0	23	23	13	13	0	-100	100
1.73655270	18	0	34	0	23	18	13	12	0	-83.3333	85.2843
1.73655275	18	0	34	0	23	21	13	12	0	-91.6667	91.806
1.73655286	18	0	34	0	23	18	13	12	0	-83.3333	85.2843
1.73742026	23	0	40	0	36	29	44	20	0	-61.25	63.0051
1.73742043	13	0	20	0	24	22	40	30	0	-81.25	83.3333
1.73840632	13	0	11	0	12	12	30	28	0	-95.2381	96.6667
1.73840636	12	0	11	0	12	12	30	28	0	-95.2381	96.6667
1.73840652	18	0	8	0	20	19	26	25	0	-95.6522	95.5769
1.73840655	18	0	8	0	20	20	26	24	0	-95.6522	96.1538
1.73865238	10	9	23	23	23	0	20	0	0	96.9697	-95
1.73865276	10	10	23	23	23	0	20	0	0	100	-100
1.73865323	10	10	23	23	23	0	20	0	0	100	-100
1.73871357	22	22	10	10	18	0	43	0	0	100	-100
1.73871371	22	22	22	22	20	0	54	1	0	98.6486	-99.0741
1.73871386	21	20	27	27	33	0	49	0	0	97.9167	-97.619
1.73871403	21	21	27	27	33	0	49	1	0	98.7805	-98.9796
1.73871435	22	22	27	26	33	0	49	1	0	96.7397	-97.1277
1.73871443	22	22	27	27	33	0	49	1	0	98.7805	-98.9796
1.73871462	22	22	27	27	33	1	49	0	0	98.7805	-98.4848
1.73885734	9	8	13	13	19	0	21	0	0	95.4545	-94.4444
1.73885738	9	9	13	13	19	1	21	0	0	97.5	-97.3684
1.73885873	8	8	16	16	24	1	22	0	0	97.8261	-97.9167
1.73885934	10	10	19	19	21	0	16	0	0	100	-100
1.73886040	10	10	19	19	21	2	16	0	0	94.5946	-95.2381
1.73904401	41	41	31	31	27	7	32	5	0	79.661	-79.2245
1.73920091	18	1	30	0	14	14	36	36	0	-97.9167	97.2222
1.73920098	18	0	30	0	14	14	36	33	0	-94	95.8333
1.73920135	18	0	30	0	14	12	36	36	0	-96	92.8571
1.73920172	16	0	29	0	12	11	36	35	0	-95.8333	94.4444
1.73920178	18	0	30	0	14	13	36	31	0	-88	89.4841
1.73920193	18	0	30	2	14	14	36	32	0	-87.8333	91.1111
1.73920197	18	0	30	2	14	14	36	36	0	-95.8333	96.6667
1.73920209	18	0	30	1	14	13	36	36	0	-95.9167	94.7619
1.73920219	18	0	30	0	14	12	36	30	0	-84	84.5238
1.73920224	18	0	30	1	14	13	36	35	0	-93.9167	93.373
1.74131061	32	32	17	17	33	2	37	6	0	88.5714	-88.8616
1.74153961	18	17	16	16	40	7	23	2	0	82.7731	-84.1244
1.76260429	23	23	25	24	41	8	61	10	0	80.2696	-80.0472
1.79880643	10	10	11	11	14	0	19	0	0	100	-100
1.79880921	18	16	25	25	18	1	28	3	0	86.6532	-86.3095
1.79880939	18	18	25	24	18	0	27	0	0	97.6744	-98
1.80225393	14	0	22	0	23	18	25	25	0	-89.5833	89.1304
1.80225400	28	0	37	1	36	33	34	34	0	-94.1758	94.482
1.80225405	28	0	37	0	36	36	34	34	0	-100	100
1.80225410	28	1	37	1	36	30	34	34	0	-88.3516	88.5296
1.80225415	28	0	37	0	36	34	34	30	0	-91.4286	91.3399
1.80225424	28	3	37	1	36	35	34	32	0	-89.5604	88.9614
1.80225463	28	0	37	0	36	36	34	31	0	-95.7143	95.5882
1.80453133	14	14	17	17	16	4	30	2	0	86.9565	-84.1667
1.80673307	24	1	38	0	24	20	34	32	0	-88.0423	86.6422
1.80673330	24	0	38	0	24	22	34	30	0	-89.6552	89.951
1.80673369	24	4	38	4	24	22	34	29	0	-75.0278	74.8839
1.80673381	24	0	38	0	24	22	34	34	0	-96.5517	95.8333
1.80673389	24	2	38	1	24	23	34	34	0	-93.4372	92.4342
1.80935547	19	1	13	0	37	31	42	38	0	-84.2168	84.4984
1.81029905	29	1	33	0	31	17	42	38	0	-73.7296	70.9333
1.81029925	29	1	33	1	31	21	42	37	0	-76.2262	74.6793
1.81117174	17	3	25	3	24	23	36	34	0	-80.7143	80.3154
1.81209030	32	31	36	35	45	10	46	8	0	77.2786	-77.2418
1.81320791	12	12	24	17	30	1	28	0	0	78.8314	-83.75
1.82133561	29	29	32	32	26	9	41	14	0	65.6716	-65.6191
1.82213259	15	14	17	16	25	2	39	4	0	84.375	-84.5973
1.82213268	15	15	17	17	25	5	39	4	0	85.9375	-84.8718
1.82213359	15	15	17	17	25	0	39	1	0	98.4375	-98.7179
1.82270974	29	0	19	0	19	13	35	30	0	-79.6296	77.0677
1.82270992	29	1	19	0	19	15	35	32	0	-84.9537	83.4638
1.82270997	29	0	19	0	19	12	35	34	0	-85.1852	80.1504
1.82271014	29	0	19	0	19	19	35	27	0	-85.1852	88.5714
1.82739417	20	20	37	36	47	25	50	6	0	66.2869	-66.0529
1.83031185	23	23	40	40	40	11	53	17	0	69.8925	-70.2123
1.83031193	23	23	40	40	40	6	53	21	0	70.9677	-72.6887
1.83031227	23	22	40	40	40	5	53	17	0	74.7568	-75.5384
1.83036066	16	16	34	34	35	3	42	6	0	88.3117	-88.5714
1.83066764	13	13	10	10	15	0	17	0	0	100	-100
1.83066791	13	13	10	10	15	0	16	0	0	100	-100
1.83066809	13	13	10	10	15	0	17	0	0	100	-100
1.83127440	22	22	24	24	27	0	30	2	0	96.4912	-96.6667
1.83127475	22	21	24	24	27	0	30	3	0	92.5629	-92.7273
1.83127508	22	21	24	24	27	5	30	4	0	82.0366	-81.8013
1.83127534	22	22	24	24	27	2	29	5	0	87.5	-87.6756
1.83127539	18	17	15	15	33	1	43	4	0	90.3907	-91.0559
1.83127559	20	20	16	16	37	0	47	4	0	95.2381	-95.7447
1.83127628	20	20	16	15	37	0	47	1	0	96.0317	-95.8112
1.83132142	19	19	14	14	39	11	27	1	0	81.8182	-84.0456
1.83178290	21	1	32	5	33	30	29	29	0	-83.8405	85.2611
1.83178318	19	1	32	1	33	32	29	26	0	-89.6268	89.1184
1.83180475	30	1	26	1	18	18	36	35	0	-94.5767	95.0214
1.83180493	30	0	27	0	18	18	36	36	0	-100	100
1.83180507	30	0	27	1	18	17	36	34	0	-92.6901	92.5926
1.83180529	30	0	27	1	18	16	36	36	0	-94.5419	92.5926
1.83424699	13	0	24	1	16	11	31	30	0	-84.5313	80.6788
1.83424726	13	1	24	0	16	13	31	28	0	-84.5313	81.9401
1.83466226	19	0	22	1	36	28	32	32	0	-85.7963	86.6162
1.83551360	23	23	29	28	33	5	41	8	0	80.5094	-80.944
1.83551509	18	18	23	21	29	8	46	1	0	83.122	-80.7721
1.83554068	15	15	26	24	38	7	34	6	0	77.0664	-78.1198
1.83555169	26	22	29	28	20	1	30	0	0	88.9091	-88.0836
1.85518519	18	18	19	18	22	2	33	5	0	84.57	-85.2472
1.85750344	31	3	32	12	36	35	37	37	0	-74.8206	75.0224
1.85750355	31	3	32	12	36	31	37	37	0	-69.3412	69.4668
1.85750360	31	3	32	10	36	36	37	37	0	-79.3651	79.5363
1.85750376	31	3	32	10	36	35	37	37	0	-77.9952	78.1474
1.85750422	30	5	32	10	36	35	37	37	0	-74.4366	74.6528
1.85750425	28	5	29	9	33	30	41	40	0	-70.0332	69.7892
1.85750444	23	4	18	3	40	36	44	44	0	-78.1649	77.971
1.85750460	23	5	18	7	40	38	44	44	0	-68.3508	67.186
1.85750494	33	5	17	5	55	48	66	62	0	-70.9091	68.3244
1.85750553	26	6	17	3	50	49	54	54	0	-78.1082	78.638
1.85915449	19	18	22	22	15	0	26	3	0	90.2439	-91.5992
1.85951730	31	0	37	0	38	24	46	42	0	-78.5714	77.2311
1.85951773	30	0	36	0	38	25	46	40	0	-77.381	76.373
1.85951778	31	0	37	0	38	17	46	33	0	-59.5238	58.238
1.85951783	31	0	37	0	38	26	46	43	0	-82.1429	80.9497
1.85951793	31	0	36	0	23	19	46	44	0	-91.3043	89.1304
1.85951806	35	0	47	0	25	12	55	30	0	-52.5	51.2727
1.85951835	23	0	35	0	20	10	41	34	0	-72.1311	66.4634
1.85951839	23	0	35	0	20	13	41	34	0	-77.0492	73.9634
1.85951847	23	0	35	0	20	8	41	31	0	-63.9344	57.8049
1.85951886	23	0	35	0	20	20	41	41	0	-100	100
1.85951889	23	0	35	0	20	16	41	41	0	-93.4426	90
1.85951902	23	0	35	0	20	17	41	40	0	-93.4426	91.2805
1.86517944	18	18	42	41	39	13	32	10	0	65.939	-66.5179
1.89123944	16	16	35	35	35	8	24	6	0	76.2712	-76.0714
1.90306953	27	1	33	1	29	25	38	24	0	-69.801	71.3154
1.90307585	24	0	32	0	26	25	52	45	0	-89.7436	91.3462
1.90307607	24	5	32	4	26	26	52	51	0	-82.6465	82.3718
1.90307643	24	0	32	3	26	26	52	51	0	-93.3608	94.351
1.90307668	24	1	32	0	26	26	52	52	0	-98.2143	97.9167
1.91822354	18	18	26	25	40	6	34	11	0	74.7543	-74.4005
1.93007964	154	25	363	60	212	167	199	131	0	-56.0651	55.92
1.96719945	15	15	14	14	20	0	24	0	0	100	-100
1.97801271	24	1	36	0	44	37	44	39	0	-84.697	84.2803
1.98346473	18	0	30	1	29	25	32	31	0	-89.7199	89.8743
1.98346512	18	0	30	1	29	29	32	29	0	-92.9986	93.6458
1.98346530	18	0	30	1	29	26	32	30	0	-89.7199	90.0359
1.98346535	18	0	30	1	29	19	32	31	0	-79.8839	79.5295
1.98346544	18	0	30	4	29	28	32	32	0	-90.0273	91.6092
1.98346551	18	0	30	1	29	20	32	28	0	-76.6052	76.5661
1.98346569	18	0	30	3	29	28	32	31	0	-90.4713	91.7134
1.98346600	34	0	33	0	34	19	31	25	0	-67.6923	68.2638
1.98346608	34	0	33	5	34	26	31	29	0	-77.1527	77.4337
1.98735811	26	25	30	28	29	1	28	2	0	89.3797	-89.448
1.98735816	26	25	32	31	29	3	28	1	0	89.5342	-89.5563
1.99580959	18	18	25	24	35	8	27	5	0	76.7067	-77.3122
1.99966641	24	23	19	19	31	3	30	6	0	82.9203	-83.078
1.100619828	20	20	40	38	26	2	32	12	0	72.5287	-74.9038
1.104748081	22	22	31	31	43	8	38	9	0	79.0123	-78.8556
1.106037802	11	11	16	16	26	3	19	0	0	93.3333	-94.2308
1.106585526	22	21	14	13	24	0	18	2	0	89.6825	-88.6003
1.107728371	27	27	32	32	37	6	33	8	0	80	-79.7707
1.108275927	40	40	12	12	52	9	21	3	0	83.5616	-84.2033
1.109543369	15	15	31	31	25	5	50	10	0	80	-80
1.110279584	13	0	22	0	27	22	40	35	0	-85.0746	84.4907
1.110281087	14	1	26	0	28	25	48	41	0	-84.3421	83.7798
1.110281161	25	0	21	0	21	19	34	32	0	-92.7273	92.2969
1.110281171	25	2	21	3	21	20	34	31	0	-81.8577	82.0644
1.110281203	25	0	21	0	21	20	34	25	0	-81.8182	84.3838
1.110281210	25	0	21	0	21	19	34	23	0	-76.3636	79.0616
1.110288519	14	0	30	1	20	15	30	27	0	-81.7273	80.8333
1.110288551	14	0	29	0	20	18	30	22	0	-80	81.6667
1.110289612	10	0	34	0	23	19	33	32	0	-91.0714	89.7892
1.110982987	12	2	24	1	19	19	39	34	0	-83.046	83.1731
1.110982992	12	3	22	1	19	19	39	39	0	-88.2353	85.2273
1.111347922	15	15	11	11	25	1	29	0	0	98.1481	-98
1.111348038	15	14	11	11	25	0	28	0	0	96.1538	-96.6667
1.111353712	9	9	10	10	24	0	26	0	0	100	-100
1.111353801	30	30	19	19	25	0	36	1	0	98.3607	-98.6111
1.111353959	12	12	18	18	14	0	21	0	0	100	-100
1.111644930	30	30	35	35	38	7	40	22	0	62.8205	-63.2895
1.111644999	29	27	22	22	48	6	29	7	0	79.1953	-78.2328
1.111645027	31	30	22	22	48	3	29	2	0	91.6197	-91.8138
1.111645036	31	29	22	22	48	0	29	1	0	94.9277	-95.0501
1.111645056	31	31	22	19	48	1	29	1	0	91.7422	-90.416
1.111645067	31	30	22	21	48	7	29	3	0	83.2394	-83.6503
1.111645192	33	31	31	31	42	6	28	5	0	81.1607	-80.8983
1.111645199	33	33	31	29	42	9	28	8	0	72.5893	-71.7742
1.111645213	33	32	31	29	42	6	28	10	0	72.4554	-70.259
1.111645256	33	31	31	31	42	9	28	4	0	78.3036	-79.1126
1.111645261	33	33	31	31	42	10	28	4	0	80	-80.9524
1.111645266	33	33	31	30	42	19	28	6	0	62.7232	-65.0538
1.111645274	28	28	34	32	30	6	34	8	0	74.8992	-75.2941
1.112031525	17	1	40	5	31	30	42	38	0	-82.6244	84.434
1.112031577	17	5	40	8	31	31	42	42	0	-77.193	75.2941
1.112031617	20	1	28	0	24	23	24	24	0	-95.8333	95.4167
1.112031708	19	3	28	4	25	24	24	24	0	-83.0656	82.9624
1.112031718	20	4	28	2	25	24	24	24	0	-85.4592	84.4286
1.112031741	20	5	28	6	25	25	24	24	0	-77.0833	76.7857
1.112031774	19	3	29	8	28	27	41	41	0	-75.6341	76.5264
1.112031780	19	2	29	1	28	27	41	39	0	-89.4022	88.788
1.112031788	19	3	29	4	28	27	41	41	0	-83.9674	83.423
1.112031823	19	2	29	1	28	27	41	31	0	-77.808	79.0319
1.112031844	19	3	29	5	28	28	41	40	0	-81.8841	82.2651
1.113071337	30	0	26	0	19	17	37	31	0	-85.7143	86.6287
1.113071350	30	0	26	0	19	19	37	33	0	-92.8571	94.5946
1.113071355	30	0	26	0	19	17	37	31	0	-85.7143	86.6287
1.113071364	30	0	26	0	19	15	37	35	0	-89.2857	86.771
1.113071380	30	0	26	0	19	17	37	36	0	-94.6429	93.3855
1.113071391	30	0	26	0	19	13	37	32	0	-80.3571	77.4538
1.113071397	30	0	26	0	19	18	37	33	0	-91.0714	91.963
1.113071403	30	0	26	1	19	17	37	24	0	-71.4286	75.2462
1.113071413	30	0	26	0	19	17	37	35	0	-92.8571	92.0341
1.113891942	20	20	28	26	34	3	31	9	0	77.3718	-77.5007
1.114718597	25	5	34	2	41	40	28	25	0	-82.3385	80.4822
1.114718626	25	7	34	4	41	38	28	28	0	-77.0081	76.4591
1.114718668	25	2	34	0	41	36	28	25	0	-85.016	84.5453
1.115296230	14	0	14	0	18	15	25	25	0	-93.0233	91.6667
1.115567309	13	0	23	0	19	18	19	19	0	-97.3684	97.3684
1.115567345	13	0	23	0	19	16	19	19	0	-92.1053	92.1053
1.115567353	13	0	23	0	19	15	19	19	0	-89.4737	89.4737
1.115567432	19	0	27	0	28	27	21	21	0	-97.9592	98.2143
1.115567435	19	1	27	0	28	28	21	21	0	-97.8261	97.3684
1.115567447	19	0	27	1	28	28	21	21	0	-97.8261	98.1481
1.115567456	19	0	27	0	28	27	21	20	0	-95.9184	95.8333
1.115567469	19	0	27	0	28	26	21	20	0	-93.8776	94.0476
1.116105842	95	8	147	14	99	73	162	103	0	-58.342	59.6864
1.116105894	65	6	128	10	67	38	124	67	0	-46.6837	46.8527
1.116105901	65	15	128	22	66	52	124	83	0	-51.8816	52.7295
1.116105993	64	6	127	10	68	33	124	59	0	-39.5397	39.4305
1.116106005	64	5	126	10	68	28	124	61	0	-38.4594	37.3105
1.116106022	64	3	126	17	68	49	124	82	0	-57.7029	60.0041
1.116106945	309	175	392	177	326	294	370	330	0	-39.4412	38.7929
1.116106953	337	51	434	65	330	193	385	226	0	-43.556	43.5378
1.116108101	241	118	325	155	179	139	332	284	0	-34.5456	33.2704
1.116108114	302	94	373	99	231	181	392	327	0	-52.9483	52.053
1.116108121	302	72	373	80	231	177	392	294	0	-53.0834	53.1673
1.116108151	283	61	348	49	201	163	357	284	0	-62.6749	62.5056
1.116108162	305	53	379	39	232	160	393	272	0	-55.6697	55.2547
1.116108179	304	30	379	35	232	130	391	240	0	-49.8732	49.1562
1.116108208	306	61	380	64	232	170	393	305	0	-57.7784	57.0536
1.116585942	40	7	41	3	61	43	260	165	0	-52.4518	54.5681
1.116585972	61	1	62	0	70	30	263	92	0	-35.8236	38.0994
1.116586204	67	10	58	15	59	47	65	44	0	-53.3871	53.2829
1.117579615	33	33	37	37	38	0	46	26	0	69.0476	-71.7391
1.118200831	17	17	14	14	17	0	28	0	0	100	-100
1.118200868	38	37	39	38	34	1	38	5	0	89.0693	-89.3526
1.118200895	38	38	39	38	34	2	38	4	0	90.368	-90.5136
1.118200934	38	37	39	39	34	0	38	1	0	97.3124	-97.3684
1.119510884	9	9	14	14	19	0	28	1	0	97.8723	-98.2143
1.119512078	10	10	11	11	16	0	17	0	0	100	-100
1.119544476	17	17	29	28	25	4	25	2	0	85.8261	-86.2759
1.120013191	12	0	17	0	10	9	22	22	0	-96.875	95
1.120426683	17	17	23	22	17	0	23	3	0	90	-91.3043
1.121855501	17	0	31	0	30	29	32	30	0	-95.1613	95.2083
1.121855521	17	1	31	1	30	28	32	32	0	-92.6075	92.1126
1.121855538	17	0	31	0	30	20	32	31	0	-82.2581	81.7708
1.121855552	17	0	31	0	30	19	32	30	0	-79.0323	78.5417
1.121855675	10	0	11	0	30	29	30	29	0	-96.6667	96.6667
1.121894584	19	19	23	22	28	2	40	0	0	94.6779	-94.2547
1.121894621	19	19	24	21	28	0	40	8	0	81.2585	-83.75
1.121894625	19	19	24	23	28	0	40	8	0	85.9097	-87.9167
1.121905503	33	29	43	33	46	2	60	0	0	79.6922	-80.1376
1.121905512	33	32	43	35	46	1	60	7	0	80.6107	-82.2622
1.121905550	16	15	28	26	34	1	43	3	0	87.987	-88.3446
1.121925122	16	0	13	0	17	16	18	18	0	-97.1429	97.0588
1.124327011	14	14	28	28	31	1	34	6	0	89.2308	-89.5636
1.124938688	67	19	96	10	268	140	308	179	0	-37.5905	35.7904
1.124938699	67	17	95	9	270	171	314	205	0	-48.3342	46.8866
1.124940069	37	2	83	12	24	17	53	37	0	-58.4632	60.3907
1.124941239	53	14	18	1	90	73	109	95	0	-63.2953	68.1482
1.124941281	53	18	18	3	90	83	109	95	0	-59.8698	64.3746
1.124942336	15	2	50	6	50	41	83	70	0	-71.151	70.502
1.124943800	157	46	258	56	145	105	231	141	0	-40.8472	41.224
1.124944908	119	34	149	38	104	78	193	128	0	-42.4946	43.6232
1.124944920	152	31	185	36	123	91	239	185	0	-56.3618	55.7677
1.124944949	153	15	185	13	123	55	239	114	0	-38.4011	37.7916
1.124944966	150	30	178	25	123	85	239	180	0	-56.4361	55.1873
1.124944977	150	37	177	33	123	91	239	193	0	-57.0463	55.7131
1.124945007	135	17	185	24	123	76	219	148	0	-52.6846	51.9015
1.124945014	134	29	185	38	123	77	220	167	0	-50.1339	48.1642
1.124947455	89	31	178	47	52	43	71	60	0	-54.5264	52.9817
1.124947484	89	10	176	24	51	34	70	41	0	-49.1533	50.1829
1.124947501	87	15	177	23	52	43	71	59	0	-68.5329	67.7776
1.124947512	88	13	177	20	52	43	71	56	0	-68.035	67.7467
1.124947542	90	23	175	33	52	39	70	52	0	-53.4581	52.4365
1.124947549	90	19	178	34	52	37	70	54	0	-54.814	54.0422
1.124948955	226	85	435	161	282	226	487	392	0	-43.1478	43.0063
1.124949816	98	21	138	34	165	122	193	146	0	-51.5553	51.7604
1.124949845	94	10	135	11	161	92	191	107	0	-47.3638	47.1887
1.124949862	97	18	138	19	165	128	195	149	0	-61.1998	60.8306
1.124949869	97	56	138	70	165	145	195	167	0	-33.0496	32.5316
1.124949873	98	17	138	25	165	141	195	160	0	-65.8145	66.0215
1.124949903	98	18	137	29	165	119	195	146	0	-53.6111	53.7289
1.124949910	98	22	137	36	165	130	195	150	0	-53.0969	53.4923
1.124951308	47	13	22	8	13	12	50	50	0	-67.9779	64.1422
1.124953158	49	5	81	8	41	28	43	30	0	-59.0476	58.9897
1.124954428	158	46	238	51	98	71	226	170	0	-49.8878	48.5639
1.124954457	158	14	237	19	95	42	226	116	0	-40.8668	39.3302
1.124954474	157	36	237	42	98	76	228	166	0	-54.4362	54.8533
1.124954481	157	77	237	113	98	78	228	178	0	-30.3043	30.4691
1.124954485	158	32	238	38	98	75	228	188	0	-62.9981	61.3836
1.124954515	157	31	236	27	96	69	227	172	0	-59.8547	58.23
1.124954522	158	45	238	59	97	76	224	173	0	-51.3075	51.1559
1.124954535	131	44	186	51	86	66	205	156	0	-46.3202	45.9173
1.125497320	132	43	164	38	244	181	293	209	0	-45.2608	44.8824
1.125497331	132	28	163	21	244	167	291	206	0	-53.1095	52.5687
1.125497356	130	12	157	5	242	81	288	95	0	-27.2842	27.0209
1.125497565	117	3	167	4	197	70	255	87	0	-32.2697	32.3457
1.125498484	199	78	229	96	194	185	228	210	0	-52.9477	53.1744
1.125498492	201	50	248	60	196	167	239	193	0	-58.2597	58.444
1.125498507	201	25	248	30	195	157	239	190	0	-67.7045	67.7381
1.125498515	200	21	248	24	196	121	239	132	0	-48.1163	48.3937
1.125498534	200	92	248	83	196	182	239	223	0	-54.0409	53.3474
1.125498544	200	66	248	63	196	169	239	197	0	-55.3433	55.124
1.125498712	179	30	245	31	170	94	192	115	0	-43.348	42.8886
1.125498723	179	31	244	43	170	125	192	143	0	-56.5391	56.5336
1.125498748	177	9	245	18	165	57	187	62	0	-27.4087	27.6344
1.125498957	184	13	249	10	173	67	220	84	0	-33.1106	32.9144
1.126363569	17	0	18	0	26	24	21	21	0	-95.7447	96.1538
1.126363617	34	0	25	0	48	48	47	45	0	-97.8947	97.8723
1.126363626	34	0	25	0	48	48	47	46	0	-98.9474	98.9362
1.126363641	20	1	20	0	30	24	43	39	0	-83.8014	82.8488
1.126364106	30	7	42	1	36	35	45	42	0	-83.9506	82.4206
1.126660824	28	27	19	18	8	0	25	2	0	89.6841	-91.5827
1.126660841	35	35	20	19	12	3	29	3	0	83.5477	-79.8276
1.126873475	22	0	20	0	15	14	17	15	0	-90.625	90.7843
1.126873481	32	0	28	0	18	18	24	24	0	-100	100
1.126873502	32	0	28	0	18	14	24	22	0	-85.7143	84.7222
1.126873512	32	0	28	0	18	17	24	23	0	-95.2381	95.1389
1.126873517	32	0	28	0	18	18	24	21	0	-92.8571	93.75
1.126873523	32	0	28	0	18	18	24	24	0	-100	100
1.126873529	32	0	28	0	18	18	24	23	0	-97.619	97.9167
1.126873545	32	0	28	0	18	16	24	24	0	-95.2381	94.4444
1.126873556	32	0	28	0	18	17	24	23	0	-95.2381	95.1389
1.127042638	14	0	20	0	12	12	17	17	0	-100	100
1.127042695	14	0	20	0	12	12	17	17	0	-100	100
1.127042726	13	1	20	1	12	12	17	17	0	-93.9394	93.6538
1.127042752	16	1	20	0	23	23	24	22	0	-92.9669	92.7083
1.127042773	16	0	20	0	23	20	24	23	0	-91.4894	91.3949
1.127042836	17	0	20	0	23	22	24	24	0	-97.8723	97.8261
1.127042839	17	0	20	0	23	23	24	23	0	-97.8723	97.9167
1.127129476	12	0	25	0	11	11	14	14	0	-100	100
1.127129535	10	0	25	0	11	11	14	13	0	-96	96.4286
1.127129554	12	0	25	0	11	11	14	13	0	-96	96.4286
1.127129562	12	0	25	0	11	10	14	14	0	-96	95.4545
1.127129570	12	0	25	0	11	11	14	14	0	-100	100
1.127129605	12	0	25	0	11	10	14	14	0	-96	95.4545
1.127992216	14	13	18	18	19	0	44	0	0	96.875	-96.4286
1.128171772	27	27	16	15	23	7	34	2	0	81.8849	-78.7164
1.128184435	16	2	17	2	24	22	44	42	0	-81.9964	81.4283
1.128184591	19	3	29	1	25	25	30	30	0	-91.6667	90.3811
1.128184595	19	1	29	0	25	23	30	30	0	-94.2803	93.3684
1.128184601	19	1	28	0	25	23	30	28	0	-90.5996	90.0351
1.128184657	19	2	29	0	25	18	30	27	0	-77.6515	75.7368
1.128184676	14	1	25	1	18	18	36	30	0	-83.7607	86.0952
1.128184704	14	0	25	0	18	17	36	36	0	-98.1481	97.2222
1.128184718	14	1	25	3	18	18	36	36	0	-89.7436	90.4286
1.128184730	14	0	25	0	18	17	36	35	0	-96.2963	95.8333
1.128184807	23	0	41	0	22	21	47	39	0	-86.9565	89.2166
1.128184816	27	0	44	0	26	22	30	27	0	-87.5	87.3077
1.128184819	27	0	45	0	27	22	30	26	0	-84.2105	84.0741
1.128184823	27	0	45	1	27	22	30	23	0	-77.5585	77.963
1.128184838	28	1	45	0	27	27	30	20	0	-81.0863	81.5476
1.128184856	28	0	45	0	27	26	30	20	0	-80.7018	81.4815
1.128184873	28	1	45	5	27	20	30	26	0	-72.4826	73.0291
1.128184883	28	0	45	0	27	26	30	30	0	-98.2456	98.1481
1.128184893	28	1	45	0	27	27	30	25	0	-89.8582	89.881
1.128202355	18	18	40	39	24	0	28	13	0	73.2759	-75.5357
1.128284361	15	15	14	14	30	3	20	2	0	90	-90
1.128284478	20	20	15	14	37	5	18	2	0	84.4156	-84.3544
1.128288033	18	0	20	1	15	13	23	22	0	-89.4737	88.6594
1.128608493	13	13	17	16	24	0	15	1	0	94.1026	-93.7255
1.128608536	13	13	17	16	23	0	15	1	0	94.0351	-93.7255
1.128608614	13	13	17	16	24	0	15	1	0	94.1026	-93.7255
1.128608640	13	12	17	17	24	0	15	2	0	91.5385	-89.4872
1.128660042	26	26	22	20	29	3	35	3	0	86.4583	-85.9964
1.128832262	26	24	29	28	22	5	46	8	0	75.4278	-74.3704
1.128832451	22	22	24	23	26	10	32	3	0	75.4123	-73.9984
1.128871983	15	15	18	17	29	0	11	0	0	96.9697	-97.2222
1.128872073	15	15	18	17	28	0	12	2	0	91.9697	-88.8889
1.128872128	15	15	18	18	29	2	12	0	0	95.122	-96.5517
1.128872143	13	13	25	24	33	1	27	0	0	95.7018	-96.4848
1.128872170	18	18	33	33	35	3	37	0	0	95.8333	-95.7143
1.128872181	18	18	32	31	35	3	37	2	0	91.0556	-91.4491
1.128872184	18	18	31	30	35	2	37	4	0	89.6259	-90.1245
1.128872205	18	18	32	31	35	2	37	2	0	92.4444	-92.8777
1.128872214	18	18	32	31	35	0	37	1	0	96.6111	-97.0861
1.128872230	18	17	32	32	35	4	37	2	0	89.6667	-88.8052
1.128872238	18	18	33	33	35	4	37	2	0	91.6667	-91.583
1.128872248	18	18	33	32	35	1	37	0	0	96.6503	-97.0563
1.128885779	28	28	33	32	39	9	38	3	0	82.7762	-82.999
1.128900893	10	0	21	0	24	22	30	25	0	-87.037	87.5
1.128900924	10	0	21	0	24	24	30	28	0	-96.2963	96.6667
1.128900927	10	0	21	0	24	20	30	27	0	-87.037	86.6667
1.128900982	10	0	21	0	24	23	30	30	0	-98.1481	97.9167
1.128901023	10	0	21	1	24	24	30	26	0	-89.3668	90.9524
1.128901287	21	0	28	0	29	27	26	20	0	-85.4545	85.0133
1.128901299	21	0	28	0	29	27	26	23	0	-90.9091	90.7825
1.128901305	21	0	28	0	29	26	26	20	0	-83.6364	83.2891
1.128901312	21	1	28	0	29	28	26	23	0	-90.6865	90.1257
1.128901316	20	0	28	0	29	27	26	25	0	-94.5455	94.6286
1.128901323	21	0	28	0	29	24	26	22	0	-83.6364	83.687
1.128901333	21	0	28	0	29	28	26	26	0	-98.1818	98.2759
1.128901340	21	0	28	0	29	29	26	26	0	-100	100
1.128901351	21	0	28	0	29	29	26	26	0	-100	100
1.128901360	21	0	28	0	29	27	26	25	0	-94.5455	94.6286
1.128901363	21	0	28	0	29	28	26	25	0	-96.3636	96.3528
1.128901454	29	0	16	0	23	23	36	36	0	-100	100
1.128901465	29	0	16	0	23	21	36	33	0	-91.5254	91.4855
1.128901480	29	1	16	0	23	17	36	29	0	-75.7439	75.5102
1.128901508	24	0	17	0	18	17	44	38	0	-88.7097	90.404
1.128901519	21	0	27	0	21	20	22	21	0	-95.3488	95.3463
1.128901524	21	1	27	0	21	21	22	22	0	-97.9167	97.619
1.128901532	21	2	27	0	21	21	22	22	0	-95.8333	95.2381
1.128901559	21	0	27	0	21	18	22	19	0	-86.0465	86.039
1.128901578	21	0	27	0	21	17	22	16	0	-76.7442	76.8398
1.128901595	21	1	27	0	21	17	22	22	0	-88.6143	88.0952
1.129123525	23	22	21	21	29	3	31	4	0	86.0606	-86.2021
1.129272639	32	32	13	13	46	9	38	9	0	78.5714	-78.3753
1.129389149	29	1	35	1	39	34	35	27	0	-79.3074	79.0085
1.129389176	29	0	35	0	39	26	35	22	0	-64.8649	64.7619
1.129564009	32	32	34	32	51	19	48	9	0	68.6869	-69.0564
1.129564039	32	32	34	27	50	7	48	6	0	76.1286	-76.4559
1.129564082	32	32	34	33	51	7	48	0	0	91.4141	-91.6667
1.129850733	8	8	17	17	25	0	15	2	0	95	-93.3333
1.130003116	26	25	34	28	32	1	33	1	0	85.2564	-86.1757
1.130003158	28	27	29	29	40	5	41	3	0	88.3691	-88.3057
1.130445662	14	13	40	40	23	1	31	7	0	83.3333	-82.9643
1.130861977	20	20	17	17	28	4	26	5	0	83.3333	-83.2418
1.130868481	18	18	24	24	30	8	26	2	0	82.1429	-82.8205
1.130870343	17	16	16	14	22	0	22	0	0	90.9091	-90.8088
1.130870374	19	19	19	19	29	3	28	9	0	78.9474	-78.7562
1.130870454	21	20	24	24	37	6	33	11	0	73.4921	-72.8443
1.130870554	13	13	23	23	26	0	20	0	0	100	-100
1.130964261	27	25	16	15	28	2	32	1	0	88.0233	-88.0374
1.131138529	15	0	37	0	15	13	26	20	0	-80.4878	81.7949
1.131149381	21	0	26	0	15	15	30	29	0	-97.7778	98.3333
1.131149390	21	2	26	1	15	15	30	30	0	-93.617	93.315
1.131155733	14	0	15	0	34	30	29	23	0	-84.127	83.7728
1.131155736	14	0	15	0	34	30	29	23	0	-84.127	83.7728
1.131156120	21	0	23	0	29	29	39	27	0	-82.3529	84.6154
1.131156127	21	0	23	0	29	29	39	29	0	-85.2941	87.1795
1.131156136	21	0	23	0	29	21	39	30	0	-75	74.6684
1.131156156	21	0	23	1	29	24	39	31	0	-78.6096	78.949
1.131156165	21	0	23	0	29	25	39	32	0	-83.8235	84.1291
1.131156180	21	0	23	0	29	28	39	26	0	-79.4118	81.6092
1.131156313	18	0	22	0	13	10	24	22	0	-86.4865	84.2949
1.131156359	18	0	22	3	13	13	24	24	0	-92.5	93.1818
1.131156368	22	0	34	0	20	13	28	20	0	-68.75	68.2143
1.131156371	25	2	36	0	23	18	36	35	0	-86.5518	83.7415
1.131156399	25	0	35	1	23	21	36	31	0	-86.4689	87.2792
1.131156406	25	1	36	0	22	17	36	33	0	-84.5676	82.4697
1.131156411	25	0	36	2	23	22	36	32	0	-88.2467	89.4928
1.131156536	27	0	34	1	35	20	41	32	0	-66.7817	66.1252
1.131249391	27	2	33	0	25	21	15	12	0	-79.1667	78.2963
1.131249421	28	0	35	0	39	25	48	36	0	-70.1149	69.5513
1.131249444	28	0	35	0	39	27	48	43	0	-80.4598	79.4071
1.131249461	28	0	35	0	39	29	48	30	0	-67.8161	68.4295
1.131249464	28	0	35	0	39	30	48	32	0	-71.2644	71.7949
1.131250661	39	0	35	0	39	23	33	33	0	-77.7778	79.4872
1.131250680	39	1	34	0	39	22	33	33	0	-75.019	76.9231
1.131250698	39	1	35	0	39	23	33	31	0	-73.6486	75.1748
1.131250703	39	0	35	0	39	24	33	32	0	-77.7778	79.2541
1.131250714	39	0	35	0	39	20	33	33	0	-73.6111	75.641
1.131250742	26	0	24	0	34	18	34	31	0	-72.0588	72.0588
1.131250749	25	0	24	0	32	21	29	28	0	-80.3279	81.0884
1.131250758	25	0	24	0	32	20	29	26	0	-75.4098	76.0776
1.131250762	25	0	24	0	32	20	29	27	0	-77.0492	77.8017
1.131250789	25	0	24	0	32	21	29	22	0	-70.4918	70.7435
1.131250834	23	0	24	0	32	22	29	26	0	-78.6885	79.2026
1.131251541	12	0	39	0	40	27	21	21	0	-78.6885	83.75
1.131251619	28	0	25	0	26	19	28	28	0	-87.037	86.5385
1.131252035	27	0	28	0	36	25	48	27	0	-61.9048	62.8472
1.131252052	27	0	28	0	36	31	48	46	0	-91.6667	90.9722
1.131252062	27	0	28	0	36	33	48	47	0	-95.2381	94.7917
1.131252105	27	0	28	0	36	33	48	35	0	-80.9524	82.2917
1.131252163	30	0	24	0	36	24	35	34	0	-81.6901	81.9048
1.131252412	35	0	23	0	25	22	35	21	0	-71.6667	74
1.131336669	20	19	22	22	34	5	32	8	0	77.9221	-77.6471
1.131874347	22	19	19	18	47	2	41	1	0	86.8348	-87.2031
1.132076217	19	4	25	0	46	46	49	49	0	-90.9091	89.4737
1.132191487	18	1	19	1	16	15	23	22	0	-89.4664	89.2917
1.132326198	29	0	20	0	21	20	45	31	0	-77.2727	82.0635
1.132776881	21	21	15	15	21	3	25	1	0	91.3043	-90.8571
1.132902893	10	10	28	28	32	0	47	0	0	100	-100
1.132984425	18	17	13	12	11	1	40	0	0	91.5876	-88.8306
1.132984696	9	9	13	13	13	0	18	0	0	100	-100
1.132984699	21	21	19	19	24	0	22	0	0	100	-100
1.132984718	22	22	34	34	33	5	28	0	0	91.8033	-92.4242
1.132984724	22	21	34	32	33	0	28	0	0	94.6429	-94.7861
1.133030328	16	16	27	27	25	1	38	2	0	95.2381	-95.3684
1.133030331	16	16	27	27	25	2	38	2	0	93.6508	-93.3684
1.133236288	34	31	36	33	46	4	42	4	0	82.3377	-82.3118
1.134593753	15	14	15	15	18	0	19	1	0	93.964	-94.0351
1.135228968	16	16	18	18	24	2	26	0	0	96	-95.8333
1.135290818	25	0	31	1	35	27	48	36	0	-74.1179	74.4585
1.135509295	12	12	26	25	17	0	6	0	0	97.3684	-98.0769
1.135517440	28	28	34	34	32	10	47	17	0	65.8228	-66.2899
1.135588983	20	20	42	39	26	5	41	8	0	75.7583	-77.0571
1.135621463	14	14	11	11	16	1	22	1	0	94.7368	-94.6023
1.135805725	25	0	50	0	38	36	40	29	0	-83.3333	83.6184
1.135805920	12	0	17	0	17	16	26	23	0	-90.6977	91.2896
1.135805926	12	0	17	0	17	14	25	24	0	-90.4762	89.1765
1.136044843	20	19	44	38	36	8	46	9	0	68.3308	-69.7881
1.136053846	18	0	21	1	30	29	33	31	0	-92.674	92.9221
1.136059123	19	19	15	14	27	0	31	1	0	95.3347	-95.0538
1.136473094	28	27	25	25	38	8	40	11	0	73.7542	-73.938
1.136496279	20	20	24	24	35	9	36	5	0	80.2817	-80.1984
1.136518072	23	21	28	26	44	13	44	4	0	72.8387	-72.7626
1.136598602	28	28	22	22	31	4	42	18	0	69.863	-72.1198
1.136627518	17	17	28	27	19	0	30	1	0	95.737	-96.5476
1.136627536	18	18	25	25	21	2	30	5	0	86.2745	-86.9048
1.136627546	18	18	24	24	21	2	30	2	0	92.1569	-91.9048
1.136627642	13	13	16	16	24	1	36	0	0	98.3333	-97.9167
1.136627647	24	23	23	23	35	0	38	0	0	97.8723	-97.9167
1.136627672	24	24	23	23	35	0	39	0	0	100	-100
1.136627692	24	23	23	23	35	0	38	6	0	89.6532	-90.0219
1.137591771	16	16	22	21	28	1	28	2	0	92.0113	-92.3701
1.137591777	23	23	47	46	45	0	46	1	0	97.4725	-97.8492
1.137591843	23	22	47	45	45	0	46	0	0	95.7143	-95.6984
1.138470083	32	32	37	34	45	13	39	14	0	63.5093	-63.5528
1.138470108	13	13	34	34	35	4	26	0	0	93.4426	-94.2857
1.138548154	20	0	39	0	38	25	31	27	0	-75.3623	76.4431
1.138565369	17	16	10	10	18	0	15	0	0	96.2963	-97.0588
1.138565417	25	25	24	22	39	4	32	8	0	79.017	-78.2051
1.138565425	25	24	24	24	39	5	32	3	0	86.6916	-86.9022
1.138622394	16	0	10	0	26	24	30	29	0	-94.6429	94.4872
1.138622399	16	0	10	1	26	25	30	29	0	-92.5824	91.4103
1.138652744	34	0	49	0	23	13	38	23	0	-59.0164	58.524
1.138652749	34	0	49	0	23	9	38	26	0	-57.377	53.7757
1.138652754	34	1	49	0	23	14	38	27	0	-66.0083	64.4905
1.138652766	34	0	49	0	23	19	38	31	0	-81.9672	82.0938
1.138652794	34	0	49	0	23	21	38	27	0	-78.6885	81.1785
1.138652800	34	0	49	0	23	20	38	30	0	-81.9672	82.9519
1.138652808	34	0	49	0	23	22	38	30	0	-85.2459	87.2998
1.138680807	33	1	24	0	29	23	44	30	0	-70.8484	72.2309
1.138680814	33	0	24	0	29	23	44	34	0	-78.0822	78.2915
1.138680839	33	0	24	0	29	24	44	40	0	-87.6712	86.8339
1.139204729	261	72	266	63	221	162	230	144	0	-42.2325	42.3207
1.139204860	416	76	297	42	275	184	197	122	0	-48.2807	48.2137
1.139204871	417	43	296	34	275	188	197	126	0	-55.726	55.2624
1.139204896	417	22	297	16	275	105	197	50	0	-27.5169	26.4498
1.139205064	392	32	283	25	185	112	104	53	0	-48.649	47.2524
1.139205105	413	23	299	24	275	91	197	72	0	-27.9328	28.0217
1.139462055	17	17	26	26	15	1	26	4	0	87.8049	-88.9744
1.141664884	16	16	26	25	21	0	20	0	0	97.619	-98.0769
1.141667778	18	16	31	31	22	0	31	0	0	95.9184	-94.4444
1.141667795	18	18	31	31	22	0	31	2	0	96.2264	-96.7742
1.141793815	14	14	18	17	24	0	28	3	0	91.1058	-91.8651
1.141998503	23	23	32	31	23	0	29	0	0	98.1818	-98.4375
1.142835497	19	0	29	1	36	27	29	23	0	-74.8397	75.431
1.142987145	21	4	21	4	35	33	23	23	0	-77.5041	78.0952
1.142987592	25	0	41	1	26	26	28	25	0	-92.9293	93.4233
1.142987604	25	0	41	0	26	14	28	27	0	-75.9259	75.1374
1.142987614	25	0	41	2	26	25	28	27	0	-93.266	93.8522
1.143021013	14	0	20	0	17	17	13	11	0	-93.3333	92.3077
1.143021049	14	0	20	0	17	16	13	12	0	-93.3333	93.2127
1.143021067	14	0	20	0	17	17	13	12	0	-96.6667	96.1538
1.143021082	14	0	14	0	26	23	23	23	0	-93.8776	94.2308
1.143021264	25	0	36	0	15	15	8	8	0	-100	100
1.143021271	25	0	36	0	35	32	30	26	0	-89.2308	89.0476
1.143021293	25	0	36	0	35	30	30	24	0	-83.0769	82.8571
1.143021382	25	0	30	0	34	34	23	23	0	-100	100
1.143021387	25	0	30	1	34	29	23	22	0	-87.6555	88.8065
1.143021418	24	0	30	0	34	29	23	14	0	-75.4386	73.0818
1.143021436	25	0	30	0	34	31	23	15	0	-80.7018	78.1969
1.143021442	25	0	30	0	34	32	23	21	0	-92.9825	92.711
1.143021455	25	0	30	0	34	32	23	18	0	-87.7193	86.1893
1.143021470	25	0	30	1	34	27	23	22	0	-84.1467	85.8653
1.143021917	22	0	17	0	12	12	22	22	0	-100	100
1.143204211	21	0	30	1	19	14	29	25	0	-79.2892	78.2789
1.143204238	21	2	30	2	19	18	29	27	0	-85.9069	85.8249
1.143221069	26	0	46	0	18	15	14	11	0	-81.25	80.9524
1.143221096	26	0	44	1	18	17	14	14	0	-95.4464	96.0859
1.143221100	26	0	46	0	18	18	14	14	0	-100	100
1.143221112	26	0	46	0	18	18	14	14	0	-100	100
1.143221117	26	0	46	1	18	18	14	14	0	-98.6111	98.913
1.143221123	26	0	46	0	18	17	14	14	0	-96.875	97.2222
1.143274974	31	31	31	31	31	9	28	3	0	79.661	-80.1267
1.143275001	25	22	24	24	27	1	24	3	0	86.0344	-85.8981
1.143275075	15	15	12	12	26	1	33	3	0	93.2203	-93.5315
1.143299085	28	28	25	25	26	8	32	5	0	77.5862	-76.8029
1.143328009	35	35	33	33	35	7	42	9	0	79.2208	-79.2857
1.143352285	27	22	31	26	32	2	47	0	0	80.227	-79.5512
1.143352293	27	24	31	27	32	1	46	0	0	86.649	-86.4303
1.143360357	35	31	28	17	41	0	44	3	0	72.6611	-71.2338
1.143360378	35	35	28	25	41	6	44	6	0	81.1204	-80.5076
1.143360413	14	12	20	18	31	0	30	0	0	88.2353	-87.8571
1.143360714	30	29	21	17	24	0	46	2	0	87.3389	-86.6356
1.143360794	24	22	12	12	33	0	46	2	0	91.9128	-93.6594
1.143360804	18	18	22	20	27	0	33	5	0	86.6667	-87.8788
1.143360820	20	20	21	19	27	0	33	3	0	90.122	-90.6926
1.143360825	21	20	21	19	27	1	33	2	0	87.8571	-87.975
1.143360832	21	21	21	18	27	0	33	4	0	86.1905	-86.7965
1.143360837	21	21	21	19	27	0	33	0	0	95.2381	-95.2381
1.143360880	19	18	21	20	27	0	33	0	0	95	-94.9875
1.143360884	25	23	21	19	36	0	57	0	0	91.3043	-91.2381
1.143360925	39	39	21	21	35	1	49	2	0	96.4286	-96.5306
1.143360957	29	27	17	16	20	0	28	1	0	91.3949	-91.8248
1.143389022	22	20	34	34	35	5	41	13	0	72.7444	-72.458
1.143389114	22	21	20	20	19	0	20	0	0	97.619	-97.7273
1.143389211	22	21	20	19	19	0	34	0	0	95.2381	-95.2273
1.143398512	21	20	28	28	23	5	39	4	0	83.4431	-81.6213
1.143398538	21	21	28	28	23	1	39	13	0	77.4194	-81.1594
1.143490417	32	31	36	36	33	1	50	3	0	93.7101	-93.9223
1.143534440	29	3	35	2	27	24	39	35	0	-81.5814	81.2867
1.143534452	29	0	35	0	27	20	39	32	0	-78.7879	78.0627
1.143582028	10	1	28	0	28	28	35	34	0	-95.7811	93.5714
1.143582047	10	0	28	1	28	28	35	35	0	-97.3684	98.2143
1.143582085	10	2	49	2	41	37	42	27	0	-70.3288	65.224
1.143582125	24	10	50	3	34	33	27	26	0	-79.1537	72.8442
1.143582172	24	14	50	6	34	34	27	26	0	-71.3336	62.9815
1.143582792	28	23	31	0	41	41	38	37	0	-59.7511	57.6128
1.143585798	16	1	25	7	29	29	34	34	0	-80.4878	82.875
1.143585808	16	0	25	1	29	27	34	34	0	-94.3864	94.5517
1.143585814	16	0	25	0	29	29	34	31	0	-95.2381	95.5882
1.143585817	16	2	25	4	29	29	34	32	0	-82.1913	82.8088
1.143585873	16	1	25	0	29	28	34	34	0	-95.9737	95.1509
1.143585895	19	0	16	0	24	20	25	24	0	-89.7959	89.6667
1.143585903	19	0	22	0	18	17	25	25	0	-97.6744	97.2222
1.143585910	19	1	22	0	18	18	25	25	0	-97.561	97.3684
1.143585918	19	2	22	0	18	18	25	25	0	-95.122	94.7368
1.143585934	19	2	22	0	18	15	25	25	0	-88.1452	86.4035
1.143585946	19	0	22	1	18	17	25	22	0	-88.2587	88.9495
1.143585972	19	0	22	0	18	18	25	25	0	-100	100
1.143585978	19	0	22	0	18	18	25	25	0	-100	100
1.143740050	34	12	54	10	36	36	54	54	0	-75	73.0937
1.143740069	34	12	54	9	36	34	54	50	0	-69.4697	67.5381
1.143740090	34	1	54	2	36	36	54	52	0	-94.3687	94.8257
1.143740113	34	9	54	7	36	36	54	54	0	-81.8182	80.2832
1.143740793	19	0	30	2	23	21	42	40	0	-89.7645	89.9379
1.143740807	23	5	40	7	38	38	58	56	0	-78.869	78.6563
1.143740833	23	7	41	7	38	38	58	58	0	-78.125	76.246
1.143740846	23	3	41	5	38	37	58	57	0	-85.4167	85.2028
1.143740853	23	1	41	3	38	37	58	57	0	-91.6667	91.9897
1.143741074	19	1	26	6	21	21	25	25	0	-84.4444	85.83
1.143741181	21	1	22	2	28	23	27	25	0	-80.296	80.4413
1.143741192	24	4	28	8	28	27	35	35	0	-75.3358	75.5952
1.143741195	24	7	28	4	28	26	35	34	0	-74.0842	73.2738
1.143741266	24	0	28	1	28	24	35	31	0	-85.3785	85.3571
1.143741272	24	5	28	4	28	26	35	33	0	-76.3431	76.0119
1.143741302	24	1	28	2	28	25	35	34	0	-87.8816	87.5595
1.143741480	26	6	28	5	18	17	28	28	0	-77.4557	76.7552
1.143741503	26	1	28	2	18	18	28	28	0	-94.4444	94.5055
1.143741511	26	8	28	3	18	18	28	27	0	-77.4557	77.4725
1.143741649	15	1	29	5	27	26	26	25	0	-82.5901	84.271
1.143741666	19	2	41	6	31	30	34	30	0	-78.9744	79.9245
1.143741671	17	5	35	13	31	31	34	34	0	-65.3846	66.7227
1.143741725	28	4	32	4	25	23	31	30	0	-81.3095	80.9942
1.143741734	31	6	27	7	32	32	26	26	0	-77.5862	77.3596
1.143741744	32	6	27	3	32	32	26	26	0	-84.7458	85.0694
1.143741785	32	1	27	1	32	31	26	25	0	-93.1619	93.1001
1.143741810	32	5	27	7	32	32	26	26	0	-79.661	79.2245
1.143742188	27	7	35	9	26	26	20	20	0	-74.1935	74.1799
1.143742197	27	3	35	3	26	26	20	17	0	-83.8008	82.6587
1.144039905	30	30	32	32	35	4	35	8	0	82.8571	-82.8571
1.144055837	13	13	24	24	26	1	31	3	0	92.9825	-93.2382
1.144055890	13	12	24	23	26	1	31	0	0	92.8402	-92.1474
1.144074485	218	80	297	66	130	105	195	157	0	-52.2659	51.1813
1.144074568	218	20	295	33	133	64	199	100	0	-39.0662	39.0054
1.144074576	382	235	438	249	469	440	253	242	0	-35.4354	35.5506
1.144074598	375	118	430	102	467	403	250	211	0	-58.3054	57.754
1.144074606	375	80	430	86	467	397	250	208	0	-63.7582	63.4387
1.144074621	375	38	430	45	466	286	250	160	0	-51.9799	52.3875
1.144074629	375	30	430	32	467	252	250	129	0	-45.4362	45.0598
1.144074648	375	140	430	146	467	404	250	231	0	-53.0355	53.8114
1.144074658	375	73	430	70	467	335	250	204	0	-57.4104	58.7944
1.144076096	174	46	167	36	217	122	208	129	0	-35.0119	35.1234
1.144076108	247	83	234	48	309	242	379	292	0	-50.3814	50.623
1.144076137	263	18	236	20	303	161	386	205	0	-45.5052	45.4627
1.144076154	260	36	239	22	312	215	389	266	0	-56.993	57.1198
1.144076165	260	64	239	38	312	266	391	332	0	-64.6231	64.826
1.144076195	262	31	239	27	312	246	391	318	0	-68.6507	68.5235
1.144076202	259	85	237	65	312	262	390	327	0	-53.6612	53.7879
1.144076215	112	45	85	32	158	126	237	191	0	-41.1669	41.256
1.144079516	48	4	56	1	102	81	88	69	0	-74.1397	73.8509
1.144079522	48	6	56	4	95	76	78	62	0	-70.1534	69.9222
1.144079539	48	17	56	12	102	81	88	74	0	-53.6943	53.3287
1.144079568	48	5	56	4	102	53	86	62	0	-52.5164	53.2471
1.144079639	44	2	54	3	101	85	85	70	0	-78.2313	78.2052
1.144079642	45	0	54	4	102	62	85	46	0	-53.7136	53.7473
1.144079649	45	7	54	9	102	76	85	65	0	-59.2395	59.3791
1.144079680	48	4	56	2	103	72	85	54	0	-61.252	60.7638
1.144080362	38	7	58	9	28	24	73	53	0	-59.571	62.1894
1.144080373	37	3	57	4	26	25	73	59	0	-77.4017	80.9251
1.144080411	38	11	58	11	28	23	73	63	0	-62.2318	60.2657
1.144080424	127	51	123	34	63	49	83	65	0	-44.0822	44.1456
1.144080446	121	27	103	17	59	43	45	30	0	-50.5495	50.3646
1.144082149	182	85	451	179	286	208	292	206	0	-29.9201	28.4412
1.144084995	158	40	174	33	215	143	183	122	0	-44.595	44.4482
1.144085007	217	61	245	58	288	224	284	220	0	-51.8648	51.7292
1.144085036	207	26	250	21	278	176	268	146	0	-48.6899	48.4133
1.144085053	217	39	250	39	289	227	284	208	0	-59.2139	59.1069
1.144085060	216	133	250	132	288	244	284	243	0	-28.2729	27.9558
1.144085064	216	51	249	47	289	250	284	242	0	-64.7886	64.6149
1.144085094	216	49	242	44	285	210	280	207	0	-53.4996	53.3729
1.144085101	216	75	242	55	285	225	280	218	0	-50.0228	49.6775
1.144085937	98	36	91	23	97	83	155	131	0	-53.7037	54.0369
1.144085945	129	23	140	22	118	87	201	157	0	-59.7604	59.1473
1.144085960	129	9	140	14	118	68	201	112	0	-47.8761	48.1859
1.144085968	129	6	140	5	117	60	201	98	0	-45.5963	45.9078
1.144085997	129	37	140	20	117	89	201	166	0	-58.9991	57.8438
1.144087303	51	36	13	4	146	5	241	9	0	58.8824	-47.0992
1.144087400	82	20	113	28	67	51	77	51	0	-46.2179	46.5921
1.144087412	125	37	176	39	111	83	142	106	0	-49.4544	48.8318
1.144087441	123	14	174	17	110	59	139	84	0	-46.992	46.4579
1.144087458	123	20	175	27	112	88	145	106	0	-59.7146	59.9931
1.144087469	121	26	173	36	110	90	144	123	0	-62.7698	62.469
1.144087499	125	20	176	28	111	78	145	113	0	-58.6625	58.1461
1.144087506	124	42	176	36	111	86	145	108	0	-49.7812	48.8174
1.144087541	69	11	86	17	62	45	130	78	0	-45.998	48.4356
1.144089028	138	24	143	24	195	129	216	146	0	-49.8281	49.786
1.144089259	196	48	304	50	257	170	351	225	0	-45.3671	44.6566
1.144091501	252	72	314	62	175	105	167	93	0	-34.2198	33.686
1.144091523	129	28	173	24	117	90	116	71	0	-51.8802	51.2759
1.144092254	143	23	168	8	86	41	138	51	0	-31.1036	31.8926
1.144092266	181	17	285	30	95	42	155	50	0	-26.7142	28.275
1.144093515	113	33	138	14	140	84	281	138	0	-34.0065	34.8809
1.144097551	124	33	271	60	188	156	305	247	0	-58.2001	57.6046
1.144100399	145	43	139	48	135	112	156	125	0	-49.401	49.4518
1.144100428	148	17	142	12	138	72	155	90	0	-45.2901	45.1506
1.144100445	150	26	142	16	139	104	156	119	0	-61.2097	61.2506
1.144100456	149	41	141	25	138	121	156	135	0	-64.3162	64.4862
1.144100486	145	35	139	30	135	92	154	121	0	-50.8151	50.4995
1.144100493	145	51	139	41	135	101	154	122	0	-44.7683	44.6834
1.144100506	173	85	160	63	158	122	164	129	0	-33.5059	33.6829
1.144100528	53	7	59	4	65	54	58	41	0	-67.4143	66.8897
1.144102948	48	5	66	6	58	36	75	43	0	-49.7494	49.9474
1.144103889	54	16	56	9	134	97	151	113	0	-50.9569	50.7607
1.144103901	56	20	58	10	133	98	151	117	0	-49.3884	49.106
1.144103930	54	5	57	6	126	75	148	87	0	-49.2142	49.261
1.144103947	55	14	58	9	134	99	150	119	0	-56.4066	56.1211
1.144103958	55	14	55	9	134	116	150	130	0	-65.7106	65.7078
1.144103988	51	9	54	11	134	108	151	119	0	-60.6015	60.6938
1.144103995	51	22	54	14	134	121	151	125	0	-52.0301	52.0084
1.144105046	133	61	150	57	98	87	166	153	0	-49.213	48.5398
1.144105056	128	25	147	25	87	57	126	75	0	-43.79	44.2515
1.144105161	129	18	150	18	89	52	126	61	0	-39.6549	40.4431
1.144108966	19	5	61	18	214	193	201	153	0	-54.6235	55.2412
1.144108973	19	4	63	5	214	160	205	164	0	-66.3514	62.8886
1.144109003	19	4	62	12	214	189	205	187	0	-69.9844	69.5649
1.144109007	19	7	62	27	213	184	205	187	0	-46.7807	48.607
1.144109010	19	4	63	9	213	168	204	170	0	-65.2015	63.4341
1.144109014	19	3	61	5	213	194	205	183	0	-80.1914	78.181
1.144109031	19	0	58	4	119	71	107	61	0	-53.2123	54.8883
1.144109060	19	3	58	16	213	164	205	151	0	-50.6835	53.6391
1.144109109	201	51	186	36	85	63	75	59	0	-53.7694	54.0282
1.144109119	201	85	186	55	85	79	75	65	0	-53.8243	53.8747
1.144109138	201	20	186	10	85	39	75	39	0	-40.9981	41.2779
1.144109146	200	24	185	12	85	46	75	51	0	-51.2744	51.8156
1.144109161	201	65	186	28	85	74	75	67	0	-64.094	64.5
1.144109169	198	101	172	51	81	77	69	69	0	-56.2523	57.2002
1.144112158	58	16	91	8	35	27	47	32	0	-55.8438	54.4253
1.144112193	88	28	76	19	131	89	119	89	0	-42.5415	42.9553
1.144112200	88	16	76	10	131	81	119	87	0	-51.3463	51.8008
1.144112230	85	16	76	14	130	112	119	105	0	-68.5151	68.5723
1.144112241	87	30	76	13	130	90	119	91	0	-46.3104	47.0567
1.144112258	88	11	77	10	129	69	117	84	0	-49.4678	49.8981
1.144112287	87	29	77	17	131	109	120	102	0	-56.015	56.3974
1.144112426	220	28	373	51	100	55	201	119	0	-44.4852	43.9019
1.144112510	219	50	373	57	101	55	203	152	0	-50.0178	45.6099
1.144112531	215	29	368	48	83	47	104	58	0	-42.9422	42.9319
1.144112541	197	69	331	115	76	61	91	62	0	-38.8042	39.3132
1.144113688	222	49	283	71	296	231	294	230	0	-54.3732	54.5557
1.144113700	232	71	322	88	311	249	292	242	0	-52.7258	52.5042
1.144113729	231	28	321	32	311	186	292	179	0	-49.6611	49.5092
1.144113746	229	45	322	53	309	234	292	237	0	-60.5835	60.3911
1.144113753	229	123	320	146	311	270	292	257	0	-38.3982	37.7468
1.144113757	227	71	319	75	311	256	292	245	0	-56.3447	55.7154
1.144113788	232	58	322	57	310	235	291	224	0	-55.6146	55.0403
1.144113795	229	66	321	94	310	261	291	236	0	-53.6046	53.5944
1.144113819	73	17	138	23	130	87	157	91	0	-43.0636	42.4653
1.144113830	73	14	138	19	131	89	157	93	0	-47.5546	47.1142
1.144113925	61	16	129	19	114	93	129	103	0	-62.2374	60.2329
1.144114094	40	3	42	6	64	37	110	84	0	-58.5646	56.1952
1.144115575	53	7	55	6	161	111	143	91	0	-54.4103	54.2319
1.144115714	137	44	145	52	146	115	127	104	0	-46.1772	46.339
1.144115743	137	15	145	9	142	89	124	78	0	-54.2713	54.2117
1.144115760	137	32	142	23	145	115	127	97	0	-58.2279	58.0667
1.144115767	136	59	141	64	145	121	127	115	0	-42.3604	42.6135
1.144115771	136	41	139	31	145	124	127	113	0	-60.9505	61.0222
1.144115801	134	33	140	25	137	109	113	100	0	-62.4321	62.7868
1.144115808	134	56	141	46	138	94	115	109	0	-43.1462	44.2417
1.144117103	249	63	391	109	213	154	220	151	0	-43.5638	43.8792
1.144118416	74	14	102	17	62	49	99	60	0	-50.0882	52.0264
1.144118427	74	18	101	15	62	51	100	75	0	-58.9206	59.0411
1.144118836	21	3	29	10	45	42	56	53	0	-68.0594	69.6039
1.144118839	21	1	29	3	45	41	56	49	0	-81.1089	81.7522
1.144118846	21	0	29	1	45	37	56	39	0	-73.2475	74.2084
1.144119084	30	6	82	6	32	26	27	23	0	-72.3366	69.5591
1.144120350	52	19	63	5	172	147	270	207	0	-59.2209	58.8284
1.144120396	52	10	63	6	173	126	270	177	0	-54.4842	54.8167
1.144120403	52	12	63	13	173	135	270	195	0	-52.753	53.2725
1.144120407	52	17	63	11	173	137	270	223	0	-56.9163	55.8154
1.144120436	49	6	59	9	173	130	270	191	0	-58.5716	59.1931
1.144120443	49	12	60	11	173	131	270	210	0	-55.8743	55.3386
1.144120456	71	27	116	39	182	152	292	231	0	-45.5076	45.4886
1.144120478	55	10	85	15	89	68	96	64	0	-53.4942	53.6211
1.144121641	81	14	22	4	33	30	69	50	0	-60.9556	63.9535
1.144121652	81	25	22	3	33	29	71	65	0	-63.2001	67.4638
1.144121821	101	17	145	23	95	73	101	79	0	-61.2909	61.1831
1.144122198	42	3	25	1	54	40	58	42	0	-67.2441	67.6725
1.144122204	48	7	28	1	58	45	63	46	0	-64.6803	66.2237
1.144122321	49	2	31	4	61	50	67	52	0	-72.1875	71.2971
1.144122324	49	1	32	2	61	37	68	45	0	-59.8622	59.2707
1.144122331	49	5	32	3	61	48	68	56	0	-70.7436	70.7312
1.144122342	49	6	32	7	61	49	68	53	0	-63.0204	62.0746
1.144122362	51	1	32	0	61	41	68	44	0	-64.6867	64.9791
1.144124008	252	13	223	19	366	294	292	254	0	-76.5458	76.8176
1.144124014	252	32	223	32	366	294	292	254	0	-69.809	70.133
1.144124031	252	55	223	63	365	272	292	247	0	-54.1533	54.5165
1.144124040	253	49	224	43	367	243	292	222	0	-51.2742	51.838
1.144124060	252	22	223	18	366	217	290	188	0	-53.3168	53.6576
1.144124131	253	24	224	18	367	280	292	232	0	-68.8884	69.1122
1.144124134	253	9	224	12	367	214	292	154	0	-51.4397	51.0679
1.144124141	253	24	224	17	366	278	292	240	0	-70.128	70.5363
1.144124152	253	50	224	41	367	293	292	242	0	-62.106	62.3234
1.144124172	253	5	224	11	367	244	292	178	0	-60.6821	60.2785
1.144124491	65	9	97	11	39	20	210	111	0	-40.2648	39.4764
1.144124517	65	8	97	14	39	25	210	108	0	-39.8334	44.3952
1.144124534	64	19	96	16	39	33	210	170	0	-59.6511	59.6068
1.144125882	74	5	99	9	62	29	97	51	0	-42.222	41.7519
1.144126115	82	25	109	22	64	44	107	75	0	-44.9833	44.0861
1.144126126	82	16	109	11	64	39	107	63	0	-45.513	45.106
1.144126383	139	13	219	21	77	40	116	55	0	-39.7256	40.2101
1.144127934	38	12	85	18	58	46	86	69	0	-55.4709	53.3937
1.144127941	38	7	85	9	58	49	85	65	0	-66.7121	65.972
1.144127971	39	12	84	9	58	50	86	72	0	-67.6491	64.2222
1.144127982	39	9	84	11	58	46	86	73	0	-66.3787	64.011
1.144127999	38	4	81	8	55	29	85	53	0	-48.4874	47.3387
1.144128028	38	11	82	11	56	45	85	76	0	-67.4823	63.7035
1.144128077	52	15	86	8	169	123	169	109	0	-51.9724	49.5648
1.144128087	51	27	84	28	169	151	167	144	0	-47.0569	44.6511
1.144128106	51	6	84	4	169	76	167	83	0	-39.914	39.0722
1.144128114	51	6	84	9	169	88	167	99	0	-44.5437	44.4367
1.144128129	51	15	84	13	168	133	167	133	0	-58.6622	56.9597
1.144129470	369	62	453	69	338	238	402	255	0	-50.6849	50.9065
1.144130701	70	21	79	20	122	99	136	100	0	-49.615	49.6802
1.144130730	70	5	79	3	116	68	131	77	0	-53.3353	53.2295
1.144130747	71	18	80	8	123	95	136	99	0	-57.6849	57.3389
1.144130758	71	17	80	13	123	101	136	119	0	-65.0745	64.7101
1.144130788	70	13	80	12	123	96	136	105	0	-60.9395	60.8416
1.144130795	71	18	80	23	123	101	136	110	0	-54.3149	54.447
1.144134451	29	29	32	32	34	8	39	8	0	78.0822	-77.9789
1.144304040	27	0	20	1	23	23	26	22	0	-89.7091	89.8077
1.144338933	12	0	16	3	32	32	29	29	0	-89.2857	90.625
1.144345027	23	23	30	30	48	24	30	5	0	62.8205	-66.6667
1.144443537	25	24	28	27	44	9	52	16	0	70.1847	-70.6024
1.144455513	40	40	49	49	34	14	51	17	0	63.5294	-62.7451
1.144524413	12	11	33	32	30	1	27	2	0	90.2924	-88.9478
1.144795420	25	25	16	15	27	5	35	6	0	79.819	-79.0443
1.144944549	24	24	35	35	31	9	26	10	0	66.6667	-66.2531
1.144958571	17	17	25	24	23	2	32	1	0	92.1645	-92.0897
1.144960071	7	7	14	14	16	0	17	0	0	100	-100
1.144960109	15	15	26	26	25	3	42	6	0	86.5672	-86.8571
1.144960113	15	15	26	26	25	1	42	1	0	97.0149	-96.8095
1.144960135	15	15	26	26	25	1	42	4	0	92.5373	-93.2381
1.144960139	15	15	26	26	25	0	41	0	0	100	-100
1.144960149	15	15	26	24	25	0	42	2	0	92.1369	-93.7729
1.144960169	15	15	26	26	25	1	42	0	0	98.5075	-98
1.144960179	15	15	26	26	25	1	42	3	0	94.0299	-94.4286
1.144960187	14	14	15	15	18	0	34	3	0	94.2308	-95.5882
1.144961980	37	36	46	46	54	22	43	11	0	64.7746	-65.4876
1.144962026	29	29	26	26	33	9	26	3	0	79.661	-80.5944
1.144962069	29	27	26	26	33	5	26	3	0	82.8043	-83.2067
1.145052382	21	21	42	41	25	7	33	6	0	75.9989	-75.7186
1.145054486	18	0	42	0	26	22	25	22	0	-86.2745	86.3077
1.145054520	18	0	42	0	26	14	25	23	0	-72.549	72.9231
1.145054548	18	0	42	0	26	24	25	24	0	-94.1176	94.1538
1.145054563	18	3	42	8	26	26	25	25	0	-81.6667	82.1429
1.145063433	12	12	19	19	24	1	28	0	0	98.0769	-97.9167
1.145063498	11	9	20	20	23	0	28	2	0	89.6268	-87.3377
1.145063514	12	12	20	20	24	0	28	1	0	98.0769	-98.2143
1.145063538	12	12	20	20	24	0	28	0	0	100	-100
1.145063561	12	12	20	20	24	0	28	0	0	100	-100
1.145063566	10	10	22	22	13	0	27	1	0	97.5	-98.1481
1.145063602	13	13	31	31	23	3	29	3	0	88.4615	-88.3058
1.145063653	19	19	31	30	44	1	45	0	0	96.8764	-97.2507
1.145099042	21	21	42	41	47	21	52	17	0	60.0289	-60.1229
1.145102326	28	1	43	1	48	45	55	55	0	-94.2705	93.9265
1.145102334	28	0	43	0	48	48	55	54	0	-99.0291	99.0909
1.145102392	28	0	43	0	48	34	55	29	0	-61.165	61.7803
1.145114882	25	24	39	39	38	13	46	7	0	74.628	-73.286
1.145114964	29	28	32	32	28	9	43	8	0	74.417	-72.9021
1.145162888	21	20	18	15	23	2	25	0	0	85.5769	-84.9379
1.145162906	14	14	17	17	20	0	18	0	0	100	-100
1.145180444	33	33	35	34	48	13	42	22	0	59.6405	-58.8393
1.145195631	26	25	39	39	43	10	51	25	0	61.2275	-61.9392
1.145195636	26	26	39	39	43	4	51	9	0	86.1702	-86.5253
1.145195658	26	26	38	38	43	17	51	24	0	56.383	-56.7031
1.145195705	26	26	39	39	43	6	51	15	0	77.6596	-78.3174
1.145197703	22	22	15	14	19	3	26	2	0	86.1862	-84.9258
1.145197763	22	22	15	14	19	3	26	0	0	90.6306	-88.7719
1.145212030	35	34	23	22	33	4	38	6	0	82.4672	-82.4422
1.145236733	15	15	26	26	19	0	15	4	0	88.2353	-86.6667
1.145323348	260	107	194	90	124	105	67	53	0	-39.3304	38.1181
1.145365230	20	0	81	1	57	20	64	38	0	-46.9438	46.6141
1.145414958	160	90	200	109	120	110	154	141	0	-36.3281	36.2376
1.145415049	160	18	200	18	120	64	154	64	0	-36.7153	37.3209
1.145415072	160	24	200	14	120	69	153	69	0	-39.9939	40.299
1.145432502	60	10	101	9	64	43	120	84	0	-57.2205	55.805
1.145432514	60	9	102	14	67	56	138	110	0	-66.7781	67.2834
1.145432639	60	8	102	17	68	51	136	92	0	-54.6659	56.3235
1.145432646	60	9	102	16	68	52	137	89	0	-53.3484	55.3739
1.145460558	16	16	21	21	49	1	27	5	0	92.1053	-89.7203
1.145460610	15	15	29	29	39	6	31	1	0	90	-90.6948
1.145460618	15	15	29	28	39	2	31	5	0	87.7273	-87.6472
1.145460627	15	15	29	29	39	0	31	1	0	98.5714	-98.3871
1.145466079	16	1	21	2	21	20	21	21	0	-89.5109	89.7321
1.145466101	16	0	21	2	21	21	21	20	0	-92.2136	92.8571
1.145466168	15	1	21	2	21	21	21	21	0	-91.6667	91.9048
1.145466183	16	0	21	0	21	21	21	21	0	-100	100
1.145466190	16	0	21	0	21	20	21	20	0	-95.2381	95.2381
1.145466197	16	0	21	0	21	21	21	21	0	-100	100
1.145466210	16	0	21	0	21	15	21	21	0	-85.7143	85.7143
1.145466286	5	0	18	0	16	16	13	13	0	-100	100
1.145484530	16	15	15	14	34	1	33	3	0	87.5782	-87.5256
1.145489511	15	15	11	11	24	1	22	0	0	97.8261	-97.9167
1.145532792	15	14	14	14	25	0	22	0	0	96.5517	-96.6667
1.145532817	15	15	14	14	25	1	22	2	0	93.617	-93.4545
1.145623342	21	21	28	28	18	2	27	4	0	86.6667	-87.037
1.145649260	26	24	29	29	34	6	46	14	0	71.3636	-72.1129
1.145649302	26	26	29	29	34	12	46	16	0	65	-64.9616
1.145649321	26	26	29	29	34	8	46	15	0	71.25	-71.9309
1.145665511	20	19	9	8	34	1	27	1	0	89.8248	-88.622
1.145665516	18	17	11	10	27	0	23	1	0	91.1034	-90.5029
1.145665552	7	7	15	15	23	1	23	0	0	97.8261	-97.8261
1.145677531	16	16	24	23	22	1	30	2	0	91.7308	-92.3106
1.145711633	25	23	29	28	37	3	48	6	0	83.8562	-83.9718
1.145711657	25	25	29	27	37	0	48	1	0	95.1198	-95.5101
1.145714779	24	23	33	30	51	1	58	2	0	90.2302	-90.6667
1.145714783	24	23	33	33	51	1	58	0	0	97.3282	-96.9363
1.145714819	24	24	33	33	51	8	58	8	0	85.3211	-85.2603
1.145714826	22	22	22	22	32	0	44	2	0	97.3684	-97.7273
1.145714849	12	11	10	10	19	0	23	0	0	95.4545	-95.8333
1.145759219	12	12	19	19	39	2	29	1	0	95.5882	-95.7118
1.145759270	24	24	26	25	32	11	36	7	0	71.5294	-71.1672
1.145760209	19	19	13	13	13	0	17	1	0	96.6667	-97.0588
1.145862135	17	15	17	17	37	0	32	0	0	94.1176	-94.1176
1.145862141	20	20	19	18	33	0	33	0	0	97.4359	-97.3684
1.145862156	20	16	19	14	33	0	33	0	0	76.9231	-76.8421
1.145862190	20	17	19	18	33	0	33	0	0	89.7436	-89.8684
1.145897931	19	19	22	22	21	2	36	7	0	84.2105	-85.5159
1.145897942	19	19	22	21	21	0	36	0	0	97.561	-97.7273
1.145941498	16	16	26	26	20	0	19	4	0	89.7436	-89.4737
1.145941505	16	16	26	26	20	0	19	4	0	89.7436	-89.4737
1.145941530	11	11	26	26	19	0	19	0	0	100	-100
1.145941551	11	11	26	25	20	0	19	1	0	94.7332	-95.4453
1.145941557	11	11	26	26	20	0	19	3	0	92.3077	-92.1053
1.145966127	30	29	14	14	24	2	49	9	0	82.6588	-84.983
1.145966139	43	40	18	18	46	4	57	29	0	63.0431	-66.7252
1.145966203	43	42	18	18	46	2	57	12	0	84.7684	-86.137
1.145966317	25	25	26	26	13	0	15	4	0	85.7143	-86.6667
1.145966391	35	32	42	41	26	2	20	3	0	83.9356	-83.1777
1.146028277	34	34	39	38	23	5	44	4	0	85.1973	-83.3029
1.146028283	35	35	24	24	19	2	36	11	0	76.3636	-79.4591
1.146028317	35	35	25	23	19	2	36	7	0	80.303	-81.0146
1.146035994	24	23	19	19	27	3	20	0	0	91.2914	-92.3611
1.146036043	24	24	19	19	27	4	20	5	0	80.8511	-80.0926
1.146036546	31	26	27	16	42	0	40	1	0	71.1943	-70.3151
1.146036558	31	26	27	18	42	2	40	2	0	70.984	-70.3879
1.146036776	24	19	23	18	39	2	41	1	0	74.9734	-74.9302
1.146036807	24	20	23	17	39	0	41	0	0	78.7234	-78.6232
1.146043822	21	21	26	26	28	2	36	2	0	93.75	-93.6508
1.146043827	21	21	26	26	29	3	35	3	0	90.625	-90.5419
1.146043846	21	21	26	25	29	6	36	1	0	87.1031	-86.3432
1.146051578	29	29	32	32	32	15	50	7	0	73.1707	-69.5625
1.146085006	12	12	18	17	17	0	12	0	0	96.6667	-97.2222
1.146131997	16	15	24	23	26	2	30	1	0	89.6429	-89.2788
1.146132017	16	14	23	22	26	1	31	3	0	85.2901	-84.8143
1.146144055	11	11	14	14	12	0	23	0	0	100	-100
1.146144070	13	13	17	17	22	1	25	0	0	97.8723	-97.7273
1.146144088	13	13	17	17	22	1	25	0	0	97.8723	-97.7273
1.146144103	13	13	17	17	22	1	25	0	0	97.8723	-97.7273
1.146144157	13	13	18	18	21	2	27	0	0	95.8333	-95.2381
1.146147074	19	18	18	17	21	0	38	4	0	87.8149	-89.3275
1.146147098	19	19	18	18	21	1	38	9	0	83.0508	-85.7769
1.146147108	19	18	18	18	21	1	38	7	0	83.738	-85.7769
1.146147129	15	15	12	12	19	0	31	4	0	92	-93.5484
1.146190601	29	28	15	15	15	2	29	3	0	86.3636	-86.4368
1.146190632	26	24	26	25	35	6	47	3	0	83.2552	-82.4679
1.146208661	10	10	19	19	12	1	24	0	0	97.2222	-95.8333
1.146217954	24	0	29	1	32	28	44	29	0	-73.1132	74.9804
1.146217980	24	1	28	0	32	32	44	38	0	-90.1822	91.0985
1.146217991	24	0	29	2	32	26	44	34	0	-75.1738	75.8131
1.146218111	23	1	18	0	27	23	51	43	0	-82.1764	82.5755
1.146264349	20	20	19	19	28	0	33	0	0	100	-100
1.146264361	20	20	19	18	28	1	33	0	0	95.7966	-95.5827
1.146264374	20	20	19	19	28	0	33	0	0	100	-100
1.146264390	20	20	19	18	28	1	33	0	0	95.7966	-95.5827
1.146264394	20	20	19	19	28	0	33	0	0	100	-100
1.146264401	21	21	23	23	38	0	40	1	0	98.7179	-98.75
1.146264462	21	20	27	26	32	0	37	0	0	95.8333	-95.7672
1.146275133	23	23	31	30	20	4	31	5	0	80.5011	-80.3226
1.146310567	26	26	20	20	33	3	34	9	0	82.0896	-82.2193
1.146310585	17	17	21	21	32	4	39	14	0	74.6479	-75.8013
1.146311199	12	12	20	20	20	1	26	2	0	93.4783	-93.6538
1.146319496	32	32	42	41	33	6	36	14	0	69.6631	-70.2742
1.146319530	32	29	42	41	33	2	36	11	0	75.754	-75.8139
1.146319563	32	32	42	42	33	4	36	16	0	71.0145	-71.7172
1.146436150	21	0	22	0	19	14	43	43	0	-91.9355	86.8421
1.146436163	30	0	38	0	36	36	60	60	0	-100	100
1.146436179	30	0	38	0	36	26	60	52	0	-81.25	79.4444
1.146436183	30	0	38	0	36	35	60	57	0	-95.8333	96.1111
1.146436186	30	0	38	0	36	34	60	58	0	-95.8333	95.5556
1.146470761	9	9	20	20	29	2	17	1	0	93.4783	-93.6105
1.146470782	24	24	36	35	40	1	46	6	0	90.1938	-90.8394
1.146470842	24	24	36	35	40	1	46	9	0	86.7054	-87.5785
1.146470861	19	19	27	27	21	0	34	1	0	98.1818	-98.5294
1.146490349	24	0	12	0	26	24	29	28	0	-94.5455	94.4297
1.146490386	35	1	18	1	28	27	48	47	0	-93.5948	92.9663
1.146502352	16	16	19	19	17	0	18	1	0	97.1429	-97.2222
1.146541959	29	29	23	23	31	3	28	2	0	91.5254	-91.5899
1.146561028	27	26	20	19	28	6	43	3	0	83.0686	-81.4455
1.146586157	23	23	42	40	38	14	39	12	0	63.1568	-63.8134
1.146586317	16	16	25	24	24	3	33	3	0	87.0347	-87.2045
1.146598828	23	23	13	13	22	3	23	2	0	88.8889	-88.834
1.146728276	29	26	37	33	47	0	49	0	0	89.3939	-89.4222
1.146728548	21	16	28	14	34	0	46	0	0	61.2245	-63.0952
1.146728558	21	16	44	29	31	0	46	2	0	66.6334	-68.8759
1.146728565	21	17	44	38	31	1	45	0	0	83.2996	-82.0451
1.146728578	21	15	44	31	29	0	46	1	0	69.4359	-69.8546
1.146728582	21	18	44	31	31	0	46	0	0	75.3846	-78.0844
1.146728585	21	16	44	30	31	0	46	1	0	69.4705	-71.0992
1.146728598	21	14	44	23	31	0	46	0	0	56.9231	-59.4697
1.146735320	23	10	39	11	26	26	46	44	0	-63.3513	61.9844
1.146735333	23	2	39	1	26	20	46	34	0	-70.1613	69.7882
1.146735339	23	2	39	3	26	19	46	38	0	-71.1022	69.6488
1.146735349	23	0	39	0	26	20	46	35	0	-76.3889	76.505
1.146839394	19	19	27	26	47	13	57	7	0	78.5953	-78.178
1.146869544	41	40	42	41	41	10	45	3	0	82.4741	-82.0616
1.146915442	20	20	23	22	19	0	35	2	0	93.9707	-94.9689
1.146915466	17	17	20	19	13	0	31	0	0	97.2973	-97.5
1.146915525	15	14	20	19	24	0	28	0	0	94.2857	-94.1667
1.146915572	16	15	19	15	30	0	23	0	0	85.7143	-86.3487
1.146915583	15	15	19	18	30	0	23	1	0	95.172	-95.1945
1.146915600	16	15	18	18	30	1	23	1	0	93.2852	-93.0344
1.146915658	12	12	11	11	26	0	23	0	0	100	-100
1.146918621	18	16	30	30	24	5	26	4	0	77.8333	-76.3355
1.146940982	13	13	11	11	22	0	20	2	0	95.2381	-95
1.146940993	13	13	11	11	22	0	20	0	0	100	-100
1.146941012	13	12	11	10	22	0	20	0	0	91.6667	-91.6084
1.146941019	13	13	11	10	22	0	20	0	0	95.8333	-95.4545
1.146941038	13	13	11	11	21	1	20	0	0	97.561	-97.619
1.146977181	25	25	17	16	20	3	20	2	0	85.119	-84.5588
1.146977224	34	34	29	28	37	10	30	13	0	64.0843	-63.0957
1.147002812	18	1	23	0	13	13	18	17	0	-94.3352	94.4444
1.147002896	23	3	28	2	18	18	31	30	0	-88.1553	88.2939
1.147002911	23	2	28	0	18	15	31	25	0	-77.7111	77.6414
1.147002918	23	2	27	0	18	14	31	26	0	-77.6327	76.4765
1.147002929	23	2	28	1	18	18	31	30	0	-92.0768	92.2536
1.147002932	23	3	28	0	18	18	31	31	0	-94.1176	93.4783
1.147002935	23	2	28	0	18	17	31	30	0	-91.9968	91.2615
1.147002946	22	2	28	0	18	17	31	28	0	-87.8367	87.8381
1.147002971	23	3	28	0	18	15	31	29	0	-83.9136	81.9191
1.147017619	15	15	11	11	13	0	23	1	0	97.2222	-97.8261
1.147020125	30	30	37	37	32	11	41	17	0	61.6438	-62.0808
1.147030286	22	21	26	26	32	4	41	16	0	70.5194	-71.9651
1.147038354	26	4	36	3	25	25	37	35	0	-85.4839	85.4383
1.147038514	18	1	13	0	23	21	38	36	0	-90.2168	90.2428
1.147038568	18	1	13	0	23	23	38	37	0	-95.1348	95.9064
1.147038603	18	2	13	0	23	23	38	38	0	-93.5484	94.4444
1.147038622	31	0	21	0	26	20	28	27	0	-87.037	86.6758
1.147038628	31	0	21	0	26	25	28	27	0	-96.2963	96.2912
1.147038639	31	1	20	0	26	26	28	28	0	-98.0392	98.3871
1.147038643	31	0	21	0	26	24	28	27	0	-94.4444	94.3681
1.147038647	31	0	21	0	26	24	28	28	0	-96.2963	96.1538
1.147038667	31	0	21	2	26	21	28	25	0	-81.339	80.2656
1.147038941	19	0	22	0	11	11	12	12	0	-100	100
1.147038952	19	0	22	0	11	10	12	12	0	-95.6522	95.4545
1.147038970	19	0	22	0	11	11	12	11	0	-95.6522	95.8333
1.147038999	19	0	22	0	11	11	12	12	0	-100	100
1.147039013	19	0	22	0	11	10	12	12	0	-95.6522	95.4545
1.147039046	19	0	22	0	11	11	12	12	0	-100	100
1.147039262	10	0	16	0	12	12	27	27	0	-100	100
1.147039284	10	0	16	1	12	12	27	27	0	-96.1538	96.875
1.147039290	10	1	16	1	12	12	27	27	0	-92.3077	91.875
1.147039307	20	0	21	0	21	20	30	30	0	-98.0392	97.619
1.147039318	20	0	18	1	25	19	30	29	0	-84.6411	83.5556
1.147039332	19	2	17	0	25	22	30	29	0	-87.1717	87.0702
1.147039336	19	1	17	1	25	21	30	28	0	-83.5354	83.0939
1.147039363	18	1	17	3	25	25	30	27	0	-83.1169	83.3987
1.147058076	13	0	18	0	18	18	11	10	0	-96.5517	95.4545
1.147058108	13	0	18	0	18	18	11	11	0	-100	100
1.147058119	13	0	18	1	18	18	11	11	0	-96.7742	97.2222
1.147058126	13	0	18	0	18	18	11	10	0	-96.5517	95.4545
1.147058131	13	0	18	0	18	18	11	11	0	-100	100
1.147058197	13	0	18	0	18	18	11	11	0	-100	100
1.147093707	15	15	24	24	23	0	41	0	0	100	-100
1.147093777	15	15	24	24	22	1	41	4	0	92.0635	-92.8492
1.147093817	15	15	24	24	23	1	41	5	0	90.625	-91.7285
1.147098564	17	17	30	30	26	0	25	3	0	94.1176	-94
1.147098722	14	14	18	18	14	1	25	1	0	94.8718	-94.4286
1.147099387	15	15	20	20	24	2	31	8	0	81.8182	-82.9301
1.147100166	20	20	13	13	21	1	39	2	0	95	-95.0549
1.147100228	34	34	26	26	24	2	48	4	0	91.6667	-91.6667
1.147120370	15	15	23	22	10	0	33	3	0	90.3917	-93.2806
1.147127440	16	15	38	36	38	13	48	2	0	77.0026	-75.0548
1.147127461	16	16	38	37	37	2	48	10	0	84.0305	-85.5648
1.147127477	16	16	38	38	38	2	48	16	0	79.0698	-80.7018
1.147127496	16	15	38	35	33	0	48	5	0	86.4198	-87.7193
1.147127509	18	18	29	29	20	3	53	2	0	93.1507	-90.6132
1.147127520	16	15	40	34	38	0	39	1	0	86.2013	-88.0929
1.147197291	10	10	18	18	13	0	15	0	0	100	-100
1.147300546	17	17	31	30	31	9	23	0	0	81.25	-83.871
1.147300557	17	17	31	31	31	9	23	1	0	81.4815	-83.31
1.147300591	15	15	31	30	31	7	21	2	0	80.5184	-82.3349
1.147300637	16	16	33	33	25	5	24	0	0	89.7959	-90
1.147383783	29	29	30	30	33	10	45	3	0	83.3333	-81.5152
1.147397673	11	11	19	19	20	2	22	2	0	90.4762	-90.4545
1.147399432	21	21	15	15	31	1	22	0	0	98.1132	-98.3871
1.147399442	21	21	15	14	31	1	22	0	0	95.3354	-95.0538
1.147399509	21	21	15	15	31	0	22	0	0	100	-100
1.147399515	26	25	18	16	34	0	26	0	0	93.1818	-92.5214
1.147404540	27	25	19	12	16	0	33	0	0	80.4348	-77.8752
1.147404554	27	22	19	15	16	0	33	0	0	80.4348	-80.2144
1.147404627	10	10	22	22	20	0	28	0	0	100	-100
1.147404668	10	10	21	21	20	0	27	0	0	100	-100
1.147404677	9	8	19	18	20	0	28	0	0	92.8571	-91.8129
1.147404701	10	10	22	21	20	0	28	0	0	96.875	-97.7273
1.147404726	10	10	22	21	20	0	28	2	0	92.7083	-94.1558
1.147404739	10	9	22	22	20	1	28	0	0	94.7917	-92.5
1.147404820	21	21	18	18	25	0	26	0	0	100	-100
1.147404832	21	21	18	18	25	0	26	0	0	100	-100
1.147406565	13	0	20	1	17	17	12	12	0	-96.9697	97.5
1.147406580	13	0	20	0	17	16	12	12	0	-96.5517	97.0588
1.147413674	16	15	22	22	18	1	19	1	0	91.963	-91.4656
1.147413695	16	16	21	20	18	1	19	1	0	91.8919	-92.2097
1.147413739	16	16	22	22	13	0	19	0	0	100	-100
1.147413743	16	14	22	22	13	0	19	1	0	91.6118	-91.1184
1.147413751	16	16	22	22	14	0	19	0	0	100	-100
1.147413764	16	15	22	22	18	0	19	0	0	97.3684	-96.875
1.147470815	10	10	19	19	20	0	20	0	0	100	-100
1.147470873	10	10	19	19	20	0	20	0	0	100	-100
1.147470902	10	10	19	19	20	0	20	0	0	100	-100
1.147470910	10	10	19	19	20	0	20	1	0	97.5	-97.5
1.147482801	20	20	12	12	23	0	42	0	0	100	-100
1.147482883	19	18	12	12	23	0	42	0	0	96.7742	-97.3684
1.147482903	20	20	12	12	23	0	42	0	0	100	-100
1.147522375	23	23	17	17	18	1	31	0	0	97.9592	-97.2222
1.147555776	14	0	7	0	17	17	16	16	0	-100	100
1.147556124	17	1	10	0	23	23	24	22	0	-92.041	92.8922
1.147556153	17	1	10	0	23	22	24	23	0	-92.041	92.8016
1.147556168	17	0	10	0	23	22	24	24	0	-97.8723	97.8261
1.147556171	17	0	10	0	23	22	24	24	0	-97.8723	97.8261
1.147556226	18	3	13	0	14	14	33	33	0	-90.3226	91.6667
1.147556249	33	19	26	2	25	25	37	37	0	-64.4068	67.366
1.147564922	21	0	18	0	17	14	27	25	0	-88.6364	87.4728
1.147564969	21	1	18	0	17	17	27	27	0	-97.4359	97.619
1.147564991	21	0	17	0	17	14	27	26	0	-90.9091	89.3246
1.147565789	11	0	20	0	8	8	17	17	0	-100	100
1.147565805	11	0	20	0	8	8	17	17	0	-100	100
1.147565830	11	0	20	0	8	8	17	17	0	-100	100
1.147565843	11	0	20	0	8	8	17	17	0	-100	100
1.147565849	11	0	20	0	8	8	17	17	0	-100	100
1.147587029	20	2	20	1	15	14	22	22	0	-89.7973	89.1667
1.147587046	19	2	20	1	15	14	22	22	0	-89.605	88.9035
1.147587049	19	2	20	2	15	15	22	22	0	-89.7436	89.7368
1.147587052	19	1	19	2	15	15	22	22	0	-92.1053	92.1053
1.147863649	33	33	26	26	49	9	50	12	0	78.7879	-78.8163
1.147999958	35	5	37	8	38	38	45	41	0	-77.1252	77.6019
1.147999985	35	2	36	2	38	25	45	35	0	-66.6554	66.1487
1.147999998	34	0	37	3	38	27	45	29	0	-63.2445	63.6945
1.148001473	26	0	31	0	38	26	41	23	0	-62.0253	62.2593
1.148083455	22	21	22	21	32	3	42	6	0	83.2924	-83.6242
1.148083472	33	32	29	28	29	5	45	4	0	84.612	-83.6956
1.148083481	33	31	29	29	29	4	45	4	0	85.9634	-85.6287
1.148131941	33	2	27	0	39	39	33	32	0	-95.2778	95.4545
1.148131949	33	3	23	0	39	36	33	29	0	-84.9206	85.5478
1.148131963	33	2	27	2	39	38	33	30	0	-87.7778	87.4385
1.148131987	33	1	27	0	39	28	33	30	0	-78.8889	79.8368
1.148131991	33	1	27	0	39	30	33	32	0	-84.4444	85.4312
1.148132141	11	0	15	0	14	13	47	47	0	-98.3607	96.4286
1.148132154	11	0	15	1	14	14	47	45	0	-92.8752	94.539
1.148132157	11	0	15	1	14	14	47	45	0	-92.8752	94.539
1.148132172	11	0	15	0	14	13	47	45	0	-95.082	94.3009
1.148132217	27	0	37	1	32	31	61	56	0	-91.9859	92.9878
1.148180996	24	24	25	25	38	3	42	8	0	86.25	-86.5288
1.148347647	8	0	18	3	29	29	32	31	0	-86.8222	90.1042
1.148620859	29	0	34	1	31	24	46	44	0	-86.7244	85.0652
1.148678848	28	0	26	0	25	24	17	17	0	-97.619	98
1.148678863	27	0	26	0	25	25	17	17	0	-100	100
1.148678873	28	0	25	0	25	24	17	17	0	-97.619	98
1.148678881	28	0	26	0	25	25	17	17	0	-100	100
1.148678885	28	0	25	0	25	25	17	15	0	-95.2381	94.1176
1.148678889	28	0	26	0	25	25	17	17	0	-100	100
1.148678994	12	0	20	0	25	23	40	37	0	-92.3077	92.25
1.148679004	28	0	27	0	31	31	43	43	0	-100	100
1.148679007	28	0	26	0	31	31	43	43	0	-100	100
1.148679016	28	0	27	0	31	30	43	43	0	-98.6486	98.3871
1.148679026	28	0	27	0	31	30	43	43	0	-98.6486	98.3871
1.148679034	28	0	28	0	31	30	43	43	0	-98.6486	98.3871
1.148679054	28	0	28	0	31	31	43	43	0	-100	100
1.148679060	28	1	28	0	31	31	43	43	0	-98.2143	98.2143
1.148679070	28	0	28	0	31	31	43	42	0	-98.6486	98.8372
1.148679075	28	0	28	0	31	31	43	43	0	-100	100
1.148679079	28	0	28	0	31	31	43	43	0	-100	100
1.148679099	28	1	28	0	31	31	43	43	0	-98.2143	98.2143
1.148679102	22	0	16	0	25	21	29	24	0	-83.3333	83.3793
1.148682336	15	15	21	20	17	0	26	0	0	97.2222	-97.619
1.148694218	11	11	15	15	19	0	34	1	0	98.1132	-98.5294
1.148694329	28	28	20	20	31	0	36	1	0	98.5075	-98.6111
1.148694346	20	20	17	17	18	3	27	2	0	88.8889	-87.963
1.148694367	20	20	17	16	18	1	27	0	0	95.0751	-94.281
1.148778024	16	0	27	0	39	22	30	27	0	-71.0145	73.2051
1.148778064	16	0	27	0	39	28	30	25	0	-76.8116	77.5641
1.148778071	16	0	27	0	39	34	30	29	0	-91.3043	91.9231
1.148778125	16	0	27	0	39	31	30	26	0	-82.6087	83.0769
[truncated: 448,972+ more rows]

## Sheet: Monocytes vs fibroblasts
DMC position (chr.coordinate)	Cov_mono1	FreqC_mono1	Cov_mono2	FreqC_mono2	Cov_F5538	FreqC_F5538	Cov_F029	FreqC_F029	qvalue	Methylation difference (methylKit)	Difference fibroblasts-monocytes
1.680454	23	23	13	13	17	1	25	2	0	92.8571	-93.0588
1.680466	23	23	13	13	17	1	25	3	0	90.4762	-91.0588
1.680493	20	20	7	7	25	0	23	0	0	100	-100
1.886783	23	0	16	0	8	8	11	11	0	-100	100
1.886821	23	0	16	0	8	8	11	11	0	-100	100
1.1291148	18	3	14	0	23	23	35	35	0	-90.625	91.6667
1.1291176	18	1	14	1	23	23	35	35	0	-93.75	93.6508
1.1709528	29	29	18	15	40	9	43	8	0	73.1351	-71.1143
1.1711995	17	17	9	9	22	0	41	4	0	93.6508	-95.122
1.1712054	17	16	9	9	21	0	41	2	0	92.928	-94.6198
1.1712092	17	17	9	8	22	1	41	4	0	88.2173	-87.2937
1.1712116	20	20	22	22	25	4	50	3	0	90.6667	-89
1.1712124	19	19	24	23	27	2	54	3	0	91.5016	-91.4352
1.1712127	19	19	24	23	27	6	54	11	0	76.6868	-76.6204
1.1712171	19	18	24	24	27	3	54	1	0	92.7361	-90.8869
1.1712186	19	17	18	18	25	2	48	0	0	91.8549	-90.7368
1.1712192	15	14	11	10	17	0	22	0	0	92.3077	-92.1212
1.1712366	24	24	16	16	38	8	26	8	0	75	-74.0891
1.1736101	28	25	20	11	49	3	38	0	0	71.5517	-69.0816
1.1787260	24	1	13	0	17	15	35	34	0	-91.5281	90.6057
1.1798459	18	16	22	22	27	3	34	5	0	81.8852	-81.5359
1.1865533	26	26	12	12	33	7	41	12	0	74.3243	-74.7598
1.1991502	26	26	19	19	32	9	28	7	0	73.3333	-73.4375
1.2635083	17	17	23	21	22	1	25	0	0	92.8723	-93.3794
1.2635093	17	15	23	21	22	1	25	0	0	87.8723	-87.4971
1.2635101	17	16	23	22	22	0	25	0	0	95	-94.8849
1.2674106	27	23	18	18	20	1	21	1	0	86.2331	-87.7116
1.2674135	27	26	18	17	20	2	21	0	0	90.6775	-90.3704
1.2674157	27	27	18	13	20	0	21	0	0	88.8889	-86.1111
1.2714593	19	19	15	15	24	3	18	2	0	88.0952	-88.1944
1.2739467	27	0	15	2	17	17	27	26	0	-92.9654	91.4815
1.2783269	19	18	13	12	19	1	27	1	0	89.4022	-89.0388
1.2965932	16	13	26	25	28	2	46	4	0	82.3681	-80.7827
1.3493933	35	32	30	29	25	0	24	4	0	85.6829	-85.7143
1.5233961	88	63	90	68	64	17	89	25	0	46.1445	-46.247
1.5236436	128	88	107	77	148	50	212	71	0	36.6017	-36.7191
1.5238212	184	169	24	21	361	176	250	158	0	36.6817	-33.6972
1.5242822	104	84	88	67	63	16	87	29	0	48.6458	-49.0877
1.5247671	265	218	97	80	488	155	414	139	0	49.7262	-49.7006
1.5258098	77	58	31	23	39	4	75	8	0	64.4737	-64.2976
1.5261796	268	251	170	157	241	163	312	186	0	30.0404	-29.3797
1.5269250	135	96	97	73	127	38	230	75	0	41.1922	-41.9194
1.5269290	83	78	39	36	77	39	182	85	0	45.5662	-44.4655
1.5270328	47	37	62	47	86	20	86	19	0	54.3898	-54.5905
1.5270803	101	88	88	72	277	69	254	74	0	57.7258	-57.4516
1.5279597	352	314	200	187	406	242	267	140	0	34.0001	-35.3321
1.5282554	85	75	52	52	140	35	116	41	0	63.0132	-63.9452
1.5283814	64	57	25	24	12	3	24	1	0	79.9001	-77.9479
1.5284141	303	285	136	131	137	93	87	45	0	33.1537	-35.3878
1.5284425	228	202	272	238	298	164	271	187	0	26.3128	-26.0296
1.5286038	149	113	20	15	126	26	104	22	0	54.8701	-54.5251
1.5289691	42	38	63	50	176	26	297	45	0	68.799	-69.9585
1.5305686	60	38	130	89	128	24	155	39	0	44.5806	-43.9418
1.6415037	14	14	12	12	11	0	32	2	0	95.3488	-96.875
1.6415041	22	21	17	16	17	0	35	2	0	91.0256	-91.929
1.6415046	22	21	17	15	17	0	35	2	0	88.4615	-88.9878
1.6415072	22	21	17	17	17	0	35	5	0	87.8205	-90.5844
1.6415082	22	22	17	16	17	0	35	2	0	93.5897	-94.2017
1.6415093	22	22	17	16	17	2	35	4	0	85.8974	-85.4622
1.6415134	22	22	17	17	17	0	35	3	0	94.2308	-95.7143
1.6415147	22	21	17	17	17	2	35	4	0	85.8974	-86.1306
1.6415162	22	21	17	17	17	2	35	5	0	83.9744	-84.7021
1.9918281	21	0	7	0	16	15	42	41	0	-96.5517	95.6845
1.11270331	241	181	218	179	145	64	169	76	0	33.8454	-34.0527
1.11271399	160	130	109	89	160	69	178	81	0	37.0339	-37.1354
1.11273068	308	191	295	217	221	82	227	87	0	29.9385	-30.0711
1.11273083	308	216	297	229	223	113	226	101	0	25.8922	-25.9357
1.11273716	494	354	212	125	338	87	120	38	0	40.5544	-36.6079
1.11274031	105	70	14	7	67	26	484	48	0	51.2758	-33.9717
1.11274691	321	231	229	172	190	82	364	158	0	29.9514	-30.2536
1.12168131	27	22	20	15	55	4	26	1	0	72.5506	-72.6813
1.13548369	81	60	105	75	123	25	62	9	0	54.2023	-55.3307
1.13552376	302	195	240	156	482	135	450	120	0	37.3996	-37.4473
1.21094728	15	14	14	14	21	0	24	1	0	94.3295	-94.5833
1.21094742	16	16	14	14	21	2	24	2	0	91.1111	-91.0714
1.21094775	16	15	14	14	21	0	24	3	0	90	-90.625
1.29210979	93	74	66	56	56	13	106	39	0	49.6622	-52.2058
1.34832182	151	117	123	85	80	27	110	34	0	41.6174	-40.965
1.34832391	351	256	336	233	296	135	365	147	0	28.5164	-28.1988
1.34922438	168	125	127	92	198	59	215	59	0	44.9879	-44.8029
1.43155255	18	18	9	9	26	0	13	0	0	100	-100
1.44902251	13	13	10	10	7	0	26	0	0	100	-100
1.45142521	135	122	175	155	99	53	139	81	0	33.0523	-33.5665
1.45142557	135	104	175	121	99	29	139	33	0	46.5302	-46.573
1.45142633	140	135	99	92	127	98	193	102	0	32.4791	-29.6714
1.45142687	124	91	76	59	115	26	155	51	0	46.4815	-47.7534
1.45144949	154	148	8	8	39	27	84	36	0	45.0768	-42.008
1.45145465	300	222	217	158	241	63	263	71	0	46.9137	-46.8369
1.45145544	300	214	218	153	242	103	263	105	0	29.6613	-29.5154
1.45734249	95	88	98	92	288	74	155	39	0	67.7563	-67.8267
1.45735430	109	100	112	106	184	116	175	95	0	34.4383	-34.5284
1.45735587	293	140	23	10	163	23	252	36	0	33.2515	-31.4318
1.57219305	314	269	203	161	69	27	69	36	0	37.52	-36.8374
1.57219343	329	168	212	123	69	6	71	7	0	44.5036	-45.2639
1.57222298	80	73	100	86	86	30	77	28	0	52.7505	-53.0013
1.57443786	68	54	56	43	82	28	79	15	0	51.5177	-51.5319
1.57449859	146	118	109	71	96	33	114	33	0	42.6891	-41.3186
1.57466849	199	169	207	161	38	17	278	105	0	42.6732	-40.0979
1.57466875	199	178	207	177	36	26	279	138	0	35.3749	-26.6349
1.57477955	285	220	151	109	179	60	237	78	0	42.2856	-41.4737
1.57478164	255	191	157	118	188	66	230	90	0	37.6794	-37.9122
1.57553378	68	67	62	60	154	45	194	35	0	74.7038	-74.0208
1.57853046	21	21	22	22	14	0	17	2	0	93.5484	-94.1176
1.58689077	25	23	13	13	37	7	59	9	0	78.0702	-78.9134
1.59465418	17	17	19	19	35	2	28	0	0	96.8254	-97.1429
1.59465427	23	23	14	14	39	1	28	0	0	98.5075	-98.7179
1.59465431	23	21	14	14	39	0	28	0	0	94.5946	-95.6522
1.63397069	22	20	7	7	32	4	30	0	0	86.6518	-89.2045
1.64357336	12	11	16	15	20	0	22	0	0	92.8571	-92.7083
1.64357493	13	13	16	15	20	0	22	1	0	94.1708	-94.6023
1.64357517	13	13	8	8	19	0	18	0	0	100	-100
1.64357522	19	19	13	13	26	2	28	2	0	92.5926	-92.5824
1.64357553	19	19	13	13	26	4	28	1	0	90.7407	-90.522
1.64357556	19	18	13	13	26	1	28	3	0	89.4676	-90.0882
1.64357608	19	19	13	12	26	2	28	3	0	87.6157	-86.9505
1.65323729	72	67	20	16	32	23	110	19	0	60.6399	-41.9539
1.65325106	178	165	85	76	139	92	261	155	0	29.885	-28.2672
1.67974088	15	11	25	23	49	5	22	1	0	76.5493	-75.2919
1.68400171	23	22	7	6	23	0	22	0	0	93.3333	-90.6832
1.68400175	45	42	17	15	41	0	40	0	0	91.9355	-90.7843
1.68400228	45	43	17	15	41	0	41	0	0	93.5484	-91.8954
1.68400243	45	43	17	15	40	4	41	11	0	75.0299	-73.4808
1.68400263	30	25	21	17	38	1	43	1	0	79.8838	-79.6643
1.68420621	31	0	26	1	26	19	59	38	0	-65.3044	66.8188
1.68689010	12	12	16	16	31	0	32	5	0	92.0635	-92.1875
1.68690456	25	22	14	12	38	2	36	0	0	84.4768	-84.2256
1.70220621	22	3	14	1	36	34	36	35	0	-84.7222	85.4437
1.71398249	34	0	10	10	31	31	37	37	0	-77.2727	50
1.72458884	22	20	22	19	31	0	26	0	0	88.6364	-88.6364
1.72585549	26	25	28	26	43	3	30	3	0	86.2253	-86.0171
1.72585616	26	24	28	26	42	2	30	2	0	87.037	-86.8681
1.72997323	35	4	18	1	38	38	34	34	0	-90.566	91.5079
1.73025575	30	5	33	4	40	39	54	54	0	-84.6505	84.3561
1.73025617	30	0	33	1	40	40	54	52	0	-96.285	96.633
1.73094878	37	5	13	1	34	33	45	36	0	-75.3418	77.9265
1.73378761	24	23	21	21	40	5	40	12	0	76.5278	-76.6667
1.73378798	24	22	21	21	40	3	40	13	0	75.5556	-75.8333
1.73378834	24	22	21	19	40	3	40	5	0	81.1111	-81.0714
1.73543712	20	18	16	13	26	0	23	1	0	84.0703	-83.4511
1.73543725	19	18	16	15	26	2	23	1	0	88.1633	-88.2234
1.73543729	19	18	16	16	26	0	23	1	0	95.102	-95.1945
1.73813199	20	2	17	3	25	24	20	20	0	-84.2643	84.1765
1.73813244	21	2	21	3	28	25	26	26	0	-82.5397	82.7381
1.73813293	21	1	20	3	28	27	26	23	0	-82.8365	82.5641
1.73829832	21	3	15	0	25	25	26	25	0	-89.7059	90.9341
1.73829849	21	0	15	3	25	25	26	26	0	-91.6667	90
1.73829853	21	1	15	2	25	25	26	26	0	-91.6667	90.9524
1.73829908	21	0	15	0	25	25	26	23	0	-94.1176	94.2308
1.73829932	21	0	15	1	25	25	26	25	0	-95.2614	94.7436
1.73865238	14	13	13	11	23	0	20	0	0	88.8889	-88.7363
1.73865276	14	13	13	12	23	0	20	0	0	92.5926	-92.5824
1.73865323	14	14	13	13	23	0	20	0	0	100	-100
1.73920135	19	1	22	3	14	12	36	36	0	-86.2439	83.4074
1.74131061	20	20	19	17	33	2	37	6	0	83.4432	-83.5984
1.74153923	25	25	21	21	32	8	34	10	0	72.7273	-72.7941
1.74274855	17	1	18	2	31	30	27	27	0	-89.7044	89.8904
1.74504461	10	10	28	28	29	0	37	9	0	86.3636	-87.8378
1.76260429	38	34	15	14	41	8	61	10	0	72.919	-73.4507
1.79880921	17	17	9	9	18	1	28	3	0	91.3043	-91.8651
1.79880939	17	16	9	9	18	0	27	0	0	96.1538	-97.0588
1.79979170	14	0	13	0	9	9	17	17	0	-100	100
1.82175713	38	1	21	1	31	15	33	33	0	-71.6102	70.4968
1.83031185	37	37	15	15	40	11	53	17	0	69.8925	-70.2123
1.83031193	37	37	15	14	40	6	53	21	0	69.0447	-69.3553
1.83031227	37	35	15	15	40	5	53	17	0	72.4979	-75.0096
1.83066764	12	12	10	10	15	0	17	0	0	100	-100
1.83066791	12	12	10	10	15	0	16	0	0	100	-100
1.83066809	12	12	10	10	15	0	17	0	0	100	-100
1.83127440	17	16	16	14	27	0	30	2	0	87.4003	-87.4755
1.83127475	17	15	16	15	27	0	30	3	0	85.6459	-85.9926
1.83127508	17	17	16	16	27	5	30	4	0	84.2105	-84.0741
1.83127534	17	17	16	16	27	2	29	5	0	87.5	-87.6756
1.83127539	23	22	16	15	33	1	43	4	0	88.2928	-88.5348
1.83127559	27	26	17	17	37	0	47	4	0	92.9654	-93.8928
1.83127628	27	24	17	14	37	0	47	1	0	85.1732	-84.5571
1.83424691	22	1	21	0	16	11	31	29	0	-82.7808	78.8765
1.83424726	23	2	21	0	16	13	31	28	0	-82.6886	81.4385
1.83551509	26	23	21	18	29	8	46	1	0	75.234	-72.2079
1.90306953	24	0	31	0	29	25	38	24	0	-73.1343	74.6824
1.90307585	26	3	19	1	26	25	52	45	0	-80.8547	82.9453
1.90307607	26	7	18	3	26	26	52	51	0	-75.9907	77.2436
1.90307643	26	5	18	3	26	26	52	51	0	-80.5361	81.0897
1.96244397	26	21	19	12	34	0	37	1	0	71.9249	-70.6122
1.98735811	24	23	17	17	29	1	28	2	0	92.2978	-92.6211
1.98735816	24	24	17	17	29	3	28	1	0	92.9825	-93.0419
1.110281203	34	3	24	0	21	20	34	25	0	-76.6458	79.972
1.110281210	34	2	24	0	21	19	34	23	0	-72.9154	76.1204
1.111642797	24	23	19	18	19	0	28	6	0	82.5829	-84.5708
1.111642812	23	22	18	16	12	1	30	0	0	90.302	-88.1039
1.111644999	18	18	20	19	48	6	29	7	0	80.4853	-79.181
1.111645036	18	16	20	18	48	0	29	1	0	88.175	-87.7203
1.111645056	18	14	20	17	48	1	29	1	0	78.9815	-78.6231
1.111645067	18	16	20	19	48	7	29	3	0	79.1183	-79.4804
1.111645256	23	23	17	17	42	9	28	4	0	81.4286	-82.1429
1.116106953	270	234	171	150	330	193	385	226	0	28.4734	-28.5999
1.116106983	266	181	171	104	330	55	384	61	0	48.9709	-48.1559
1.116107847	135	109	12	7	253	89	215	91	0	40.45	-30.7853
1.116107924	119	100	5	4	246	88	210	88	0	45.2745	-43.1782
1.118200868	29	29	22	21	34	1	38	5	0	89.7059	-89.6777
1.118200895	29	27	22	20	34	2	38	4	0	83.8235	-83.8019
1.118200934	29	28	22	20	34	0	38	1	0	92.7288	-92.4146
1.118200937	15	15	17	17	21	0	18	3	0	92.3077	-91.6667
1.119153507	29	28	24	23	42	4	46	17	0	72.3628	-72.9524
1.119307900	28	3	24	2	41	34	38	34	0	-76.4606	76.6764
1.119438630	23	22	18	17	27	0	24	0	0	95.122	-95.0483
1.119438715	23	20	18	13	27	1	24	0	0	78.527	-77.7375
1.119510884	18	18	17	17	19	0	28	1	0	97.8723	-98.2143
1.119510894	18	17	17	17	19	0	28	3	0	90.7599	-91.8651
1.119544476	34	32	22	21	25	4	25	2	0	82.6429	-82.7861
1.121855501	26	7	16	1	30	29	32	30	0	-76.1137	78.6218
1.124938688	160	142	73	57	268	140	308	179	0	30.0258	-28.2383
1.124938724	160	128	73	53	266	66	309	87	0	51.0737	-49.8177
1.124938933	167	120	74	51	278	104	310	111	0	34.3897	-33.7793
1.124943800	181	175	122	111	145	105	231	141	0	28.9639	-27.108
1.124949133	78	63	107	92	192	79	156	79	0	38.3815	-37.4818
1.124951462	94	77	60	45	48	11	50	12	0	55.7514	-54.9991
1.125497356	174	140	148	110	242	81	288	95	0	44.4322	-44.1635
1.125497565	135	105	159	112	197	70	255	87	0	39.075	-39.2837
1.125498515	245	217	103	82	196	121	239	132	0	27.7586	-25.6091
1.125498712	222	207	231	199	170	94	192	115	0	31.8899	-32.1002
1.125498748	221	158	229	178	165	57	187	62	0	40.8598	-40.761
1.125498957	230	171	236	160	173	67	220	84	0	32.6077	-32.6171
1.126287269	11	0	14	1	21	21	25	25	0	-96	96.4286
1.128608525	22	19	12	12	24	0	15	1	0	88.6124	-89.8485
1.128608640	22	22	12	12	24	0	15	2	0	94.8718	-93.3333
1.128660111	35	1	14	0	29	28	35	19	0	-71.3967	73.9901
1.128871983	16	16	12	10	29	0	11	0	0	92.8571	-91.6667
1.129564009	29	28	16	16	51	19	48	9	0	69.4949	-70.2734
1.129564082	29	26	16	15	51	7	48	0	0	84.0404	-84.8398
1.131249421	35	1	26	1	39	25	48	36	0	-66.8363	66.1996
1.131249444	34	2	26	1	39	27	48	43	0	-75.4598	74.5428
1.131249464	35	0	26	1	39	30	48	32	0	-69.625	69.8718
1.131250661	13	0	25	0	39	23	33	33	0	-77.7778	79.4872
1.131250714	13	0	26	0	39	20	33	33	0	-73.6111	75.641
1.131250742	25	1	27	0	34	18	34	31	0	-70.1357	70.0588
1.131250749	40	1	24	1	32	21	29	28	0	-77.2029	77.755
1.131250758	40	2	24	0	32	20	29	26	0	-72.2848	73.5776
1.131250762	39	1	24	0	32	20	29	27	0	-75.4619	76.5197
1.131250789	40	0	24	0	32	21	29	22	0	-70.4918	70.7435
1.131250834	40	4	24	0	32	22	29	26	0	-72.4385	74.2026
1.131251619	29	1	25	2	26	19	28	28	0	-81.4815	80.8143
1.131252052	22	2	18	1	36	31	48	46	0	-84.1667	83.649
1.131252062	22	6	18	3	36	33	48	47	0	-72.7381	72.822
1.131252105	22	2	18	0	36	33	48	35	0	-75.9524	77.7462
1.131874340	24	24	20	20	47	4	41	4	0	90.9091	-90.8666
1.131874344	24	24	20	16	47	1	41	4	0	85.2273	-84.0581
1.131874347	24	23	20	19	47	2	41	1	0	92.0455	-92.0695
1.132902893	26	20	22	15	32	0	47	0	0	72.9167	-72.5524
1.132984699	18	18	7	7	24	0	22	0	0	100	-100
1.133030328	32	30	16	12	25	1	38	2	0	82.7381	-79.7434
1.133030331	32	27	16	12	25	2	38	2	0	74.9008	-73.0559
1.133236288	32	30	37	34	46	4	42	4	0	83.6627	-83.7112
1.134601871	23	22	11	11	24	0	37	4	0	90.5014	-92.4207
1.136064126	19	19	21	21	24	3	35	1	0	93.2203	-92.3214
1.136064184	19	18	21	20	24	0	35	1	0	93.3051	-93.5589
1.136064189	19	19	21	19	24	0	35	0	0	95	-95.2381
1.136064192	19	19	21	20	24	0	35	0	0	97.5	-97.619
1.136498532	23	3	23	1	28	28	29	26	0	-86.0412	86.1319
1.136498542	23	0	23	3	28	24	29	25	0	-79.4432	79.4389
1.136518072	25	25	17	17	44	13	44	4	0	80.6818	-80.6818
1.136627692	19	15	24	21	35	0	38	6	0	75.5018	-75.3289
1.137591771	19	19	13	11	28	1	28	2	0	88.3929	-86.9505
1.137591777	31	30	20	18	45	0	46	1	0	93.0187	-92.3001
1.137591843	31	19	20	14	45	0	46	0	0	64.7059	-65.6452
1.138470108	28	27	19	18	35	4	26	0	0	89.1873	-89.8684
1.138814761	32	20	17	13	41	0	50	1	0	66.248	-68.4853
1.139208702	497	291	93	55	116	15	124	16	0	45.7274	-45.9284
1.139208733	498	436	94	81	116	55	124	65	0	37.3311	-36.9436
1.141664884	23	17	22	19	21	0	20	0	0	80	-80.1383
1.143299118	33	32	20	20	26	4	32	0	0	91.2167	-90.7925
1.143352285	25	22	29	19	32	2	47	0	0	73.3943	-73.6336
1.143352293	25	23	29	21	32	1	46	0	0	80.1994	-80.6444
1.143360378	27	24	28	27	41	6	44	6	0	78.6096	-78.5235
1.143360820	16	13	17	16	27	0	33	3	0	82.8788	-83.1384
1.143360832	16	14	17	16	27	0	33	4	0	84.2424	-84.7482
1.143360837	16	16	17	15	27	0	33	0	0	93.9394	-94.1176
1.143360880	16	13	17	14	27	0	33	0	0	81.8182	-81.8015
1.143360884	22	17	13	7	36	0	57	0	0	68.5714	-65.5594
1.143360925	26	21	20	19	35	1	49	2	0	83.3851	-84.4152
1.143389114	15	14	15	13	19	0	20	0	0	90	-90
1.143490417	36	31	22	21	33	1	50	3	0	84.8359	-86.2677
1.143733155	18	2	12	1	18	18	30	29	0	-87.9167	88.6111
1.143733169	18	2	12	1	18	18	30	30	0	-90	90.2778
1.143906422	15	15	18	18	14	0	17	2	0	93.5484	-94.1176
1.143995215	46	33	16	13	49	1	58	11	0	62.9786	-65.9914
1.144055837	24	24	10	9	26	1	31	3	0	90.0413	-88.2382
1.144055890	24	23	10	10	26	1	31	0	0	95.3044	-95.9936
1.144074537	222	130	208	116	133	13	202	21	0	47.06	-47.0787
1.144074568	222	195	222	170	133	64	199	100	0	32.8096	-33.0214
1.144074629	98	81	174	148	467	252	250	129	0	31.0531	-31.0745
1.144076096	86	80	146	131	217	122	208	129	0	31.8895	-32.2544
1.144090106	102	73	149	134	379	160	333	167	0	36.5432	-34.5675
1.144090316	96	90	20	10	99	3	66	5	0	81.3584	-66.572
1.144091501	118	109	115	101	175	105	167	93	0	32.234	-32.2552
1.144092266	158	131	95	76	95	42	155	50	0	45.0182	-43.2214
1.144092297	158	114	95	65	97	25	155	27	0	50.1161	-48.6902
1.144092309	158	133	92	79	96	22	153	35	0	61.9084	-62.1271
1.144105130	186	106	47	24	89	12	124	12	0	44.5264	-42.4463
1.144109072	33	29	64	55	198	71	199	73	0	50.3259	-50.6371
1.144109101	63	53	72	53	169	63	136	44	0	43.4366	-44.0535
1.144112057	74	68	68	64	97	56	144	70	0	40.6756	-39.8332
1.144112457	230	143	46	25	100	11	203	30	0	47.3382	-45.3717
1.144113855	99	78	99	74	131	54	157	39	0	44.476	-43.7366
1.144115584	36	33	16	13	146	35	134	28	0	65.9615	-64.0243
1.144124060	235	205	80	70	366	217	290	188	0	25.5638	-25.3084
1.144124447	30	26	56	43	38	4	201	58	0	54.2911	-62.0352
1.144129448	357	314	318	281	375	196	475	237	0	37.207	-37.0793
1.144129470	277	262	226	208	338	238	402	255	0	26.8177	-26.3866
1.144175363	14	14	13	13	25	5	32	1	0	89.4737	-88.4375
1.144296803	30	30	21	21	30	12	28	6	0	68.9655	-69.2857
1.144339395	18	16	27	26	25	5	37	1	0	83.6559	-81.2412
1.144428418	33	4	33	3	33	27	32	26	0	-70.9324	70.928
1.144479340	28	0	36	0	27	17	40	26	0	-64.1791	63.9815
1.144479368	28	0	36	2	27	22	40	35	0	-81.9496	81.713
1.144524413	14	11	28	27	30	1	27	2	0	85.213	-82.1296
1.144659214	22	22	28	27	28	5	22	3	0	82	-82.4675
1.144895825	15	0	19	0	14	14	16	15	0	-96.6667	96.875
1.144895963	32	0	21	0	40	38	19	18	0	-94.9153	94.8684
1.144896059	17	0	17	0	20	20	15	15	0	-100	100
1.144896072	17	1	17	0	20	20	15	15	0	-97.0588	97.0588
1.144896095	17	1	17	0	20	20	15	15	0	-97.0588	97.0588
1.144962069	19	19	18	18	33	5	26	3	0	86.4407	-86.655
1.145063433	11	10	16	16	24	1	28	0	0	94.3732	-93.3712
1.145107134	15	15	10	10	26	1	28	0	0	98.1481	-98.0769
1.145107152	29	27	18	18	36	5	43	4	0	84.3523	-84.9561
1.145107160	29	29	18	17	36	1	43	3	0	92.809	-92.345
1.145107164	29	28	18	18	36	0	43	0	0	97.8723	-98.2759
1.145107169	29	28	18	18	36	2	42	2	0	92.7441	-93.1171
1.145107184	29	29	18	18	36	2	42	2	0	94.8718	-94.8413
1.145107199	29	27	18	17	36	0	43	1	0	92.3512	-92.6112
1.145107228	29	29	18	18	36	1	43	1	0	97.4684	-97.4483
1.145107389	13	13	13	13	16	0	27	1	0	97.6744	-98.1481
1.145107394	13	13	13	13	16	0	27	2	0	95.3488	-96.2963
1.145107407	13	13	13	13	16	0	27	0	0	100	-100
1.145107416	13	13	13	13	16	0	27	0	0	100	-100
1.145107427	13	13	13	13	16	0	27	0	0	100	-100
1.145107680	16	15	10	10	26	0	31	0	0	96.1538	-96.875
1.145107693	21	21	19	19	36	9	45	1	0	87.6543	-86.3889
1.145107711	21	21	20	19	36	1	45	2	0	93.8573	-93.8889
1.145107716	21	21	20	19	36	1	45	1	0	95.0918	-95
1.145107732	21	21	20	20	36	2	45	2	0	95.0617	-95
1.145107739	21	21	20	20	36	0	44	0	0	100	-100
1.145108113	27	26	17	16	48	1	52	6	0	88.4545	-88.3961
1.145108118	27	27	17	17	48	3	52	8	0	89	-89.1827
1.145108137	27	26	17	16	48	3	52	5	0	87.4545	-87.2743
1.145108140	27	27	17	17	48	7	52	4	0	89	-88.8622
1.145108150	27	26	17	17	48	4	52	2	0	91.7273	-92.0584
1.145108164	27	27	17	17	48	12	52	10	0	78	-77.8846
1.145108176	27	27	17	17	48	10	52	14	0	76	-76.1218
1.145108188	27	27	17	17	48	4	52	20	0	76	-76.6026
1.145108193	18	18	28	28	42	5	63	17	0	79.0476	-80.5556
1.145108206	15	15	31	31	23	2	41	15	0	73.4375	-77.3595
1.145108234	15	15	31	31	23	11	41	8	0	70.3125	-66.3309
1.145114882	38	38	16	16	38	13	46	7	0	76.1905	-75.286
1.145114964	34	34	18	18	28	9	43	8	0	76.0563	-74.6262
1.145177988	24	24	7	7	10	0	14	0	0	100	-100
1.145195636	25	24	21	21	43	4	51	9	0	83.9963	-84.5253
1.145195705	26	26	21	21	43	6	51	15	0	77.6596	-78.3174
1.145229603	20	2	18	4	31	29	29	28	0	-79.2105	78.9389
1.145229618	20	2	18	4	31	28	29	29	0	-79.2105	79.0502
1.145400035	14	8	148	103	77	10	38	6	0	54.6055	-48.9805
1.145532792	15	13	15	14	25	0	22	0	0	90	-90
1.145649321	28	28	20	19	34	8	46	15	0	69.1667	-69.4309
1.145665511	18	15	24	23	34	1	27	1	0	87.1975	-86.2609
1.145665516	23	19	20	19	27	0	23	1	0	86.3721	-86.6304
1.145665552	17	17	10	10	23	1	23	0	0	97.8261	-97.8261
1.145759219	25	19	22	19	39	2	29	1	0	76.4393	-76.8936
1.145838058	19	4	20	0	16	16	22	21	0	-87.112	87.201
1.145838108	19	0	20	0	16	15	22	22	0	-97.3684	96.875
1.145838114	18	0	20	0	16	16	22	18	0	-89.4737	90.9091
1.145856883	30	29	21	18	22	3	25	3	0	79.3909	-78.3723
1.145966127	20	20	18	17	24	2	49	9	0	82.2999	-83.8719
1.146028277	25	25	20	17	23	5	44	4	0	79.9005	-77.085
1.146028317	20	20	20	20	19	2	36	7	0	83.6364	-85.0146
1.146144088	20	17	18	17	22	1	25	0	0	87.346	-87.4495
1.146144157	20	17	19	18	21	2	27	0	0	85.5769	-85.1065
1.146208661	20	18	29	29	12	1	24	0	0	93.1406	-90.8333
1.146208717	20	18	29	28	12	0	24	2	0	88.322	-89.1092
1.146264349	18	18	25	24	28	0	33	0	0	97.6744	-98
1.146264361	18	18	25	24	28	1	33	0	0	96.0351	-96.2143
1.146264374	18	18	25	24	28	0	33	0	0	97.6744	-98
1.146264390	18	18	25	24	28	1	33	0	0	96.0351	-96.2143
1.146264394	18	18	25	25	28	0	33	0	0	100	-100
1.146264401	19	18	25	23	38	0	40	1	0	91.8998	-92.1184
1.146264462	22	20	16	15	32	0	37	0	0	92.1053	-92.3295
1.146319496	39	38	20	19	33	6	36	14	0	67.6247	-67.6826
1.146321030	23	3	22	4	24	24	21	20	0	-82.2222	82.0064
1.146321040	23	0	22	0	24	21	21	18	0	-86.6667	86.6071
1.146321057	23	0	22	0	24	20	21	19	0	-86.6667	86.9048
1.146321060	23	0	22	0	24	24	21	21	0	-100	100
1.146321122	23	3	22	1	32	29	34	32	0	-83.5354	83.5769
1.146470782	42	40	19	18	40	1	46	6	0	86.9424	-87.2157
1.146470842	42	40	19	19	40	1	46	9	0	85.0934	-86.5864
1.146470861	25	24	13	13	21	0	34	1	0	95.5502	-96.5294
1.146586893	33	5	23	3	20	18	30	29	0	-79.7143	79.2358
1.146862468	26	1	13	1	22	20	30	30	0	-91.0256	89.6853
1.146915442	23	18	20	19	19	0	35	2	0	82.3428	-83.7733
1.146915466	22	21	9	9	13	0	31	0	0	96.7742	-97.7273
1.146915525	16	15	14	13	24	0	28	0	0	93.3333	-93.3036
1.146915572	23	21	13	13	30	0	23	0	0	94.4444	-95.6522
1.146915583	22	20	13	13	30	0	23	1	0	92.3989	-93.2806
1.146915600	23	21	14	13	30	1	23	1	0	88.1183	-88.2402
1.146915658	21	20	13	12	26	0	23	0	0	94.1176	-93.7729
1.147002054	23	0	22	0	26	24	35	27	0	-83.6066	84.7253
1.147011310	19	0	16	0	12	12	22	21	0	-97.0588	97.7273
1.147093707	24	23	11	10	23	0	41	0	0	94.2857	-93.3712
1.147093777	24	24	11	8	22	1	41	4	0	83.4921	-79.2129
1.147093817	24	24	11	11	23	1	41	5	0	90.625	-91.7285
1.147100228	25	22	12	11	24	2	48	4	0	80.8559	-81.5
1.147172675	12	12	16	16	19	0	31	0	0	100	-100
1.147172680	12	12	16	16	19	0	31	0	0	100	-100
1.147172704	12	11	16	16	19	1	31	0	0	94.4286	-93.2018
1.147172711	12	10	16	15	19	0	31	0	0	89.2857	-88.5417
1.147172738	12	12	16	15	19	0	30	0	0	96.4286	-96.875
1.147172777	12	11	16	15	19	0	31	0	0	92.8571	-92.7083
1.147399432	31	25	17	15	31	1	22	0	0	81.4465	-82.8273
1.147399442	31	29	17	15	31	1	22	0	0	89.7799	-89.2789
1.147399509	31	25	17	14	31	0	22	0	0	81.25	-81.4991
1.147399515	36	33	12	11	34	0	26	0	0	91.6667	-91.6667
1.147403132	25	4	13	0	26	26	28	24	0	-82.0663	84.8571
1.147404515	25	23	8	7	16	0	33	1	0	88.8683	-88.2348
1.147404527	25	23	8	8	16	0	33	0	0	93.9394	-96
1.147404540	25	25	8	7	16	0	33	0	0	96.9697	-93.75
1.147404554	25	24	8	7	16	0	33	0	0	93.9394	-91.75
1.147404627	12	11	9	9	20	0	28	0	0	95.2381	-95.8333
1.147404677	12	11	9	9	20	0	28	0	0	95.2381	-95.8333
1.147404701	12	11	9	9	20	0	28	0	0	95.2381	-95.8333
1.147404739	12	12	9	9	20	1	28	0	0	97.9167	-97.5
1.147404820	24	22	18	17	25	0	26	0	0	92.8571	-93.0556
1.147404832	24	23	18	18	25	0	26	0	0	97.619	-97.9167
1.147405596	35	33	21	18	35	0	42	0	0	91.0714	-90
1.147413764	17	16	18	15	18	0	19	0	0	88.5714	-88.7255
1.147470902	16	15	18	17	20	0	20	0	0	94.1176	-94.0972
1.147482801	23	22	14	12	23	0	42	0	0	91.8919	-90.6832
1.147482883	23	22	14	12	23	0	42	0	0	91.8919	-90.6832
1.147482903	23	22	14	8	23	0	42	0	0	81.0811	-76.3975
1.147522375	25	24	17	16	18	1	31	0	0	93.1973	-92.281
1.147863649	25	25	18	17	49	9	50	12	0	76.4623	-76.0385
1.148083481	14	12	26	24	29	4	45	4	0	79.1892	-77.67
1.148778071	15	0	18	3	39	34	30	29	0	-82.2134	83.5897
1.148947977	29	0	19	0	30	24	29	18	0	-71.1864	71.0345
1.148948114	30	0	20	0	41	31	29	20	0	-72.8571	72.2876
1.148948162	30	0	20	0	41	32	29	20	0	-74.2857	73.5071
1.148948189	30	0	20	0	41	31	29	16	0	-67.1429	65.3911
1.149153675	18	0	18	3	25	24	27	27	0	-89.7436	89.6667
1.149153691	18	0	18	2	25	24	27	27	0	-92.5214	92.4444
1.149837691	23	22	21	20	25	2	47	4	0	87.1212	-87.1898
1.149837705	38	38	25	24	44	8	59	10	0	80.937	-80.4345
1.149837757	38	38	25	25	44	0	59	1	0	99.0291	-99.1525
1.149837765	38	38	25	24	44	0	59	2	0	96.471	-96.3051
1.150511835	27	27	18	17	20	6	43	8	0	75.5556	-72.9199
1.150549164	21	19	14	13	32	0	26	1	0	89.7044	-89.7436
1.150587851	24	21	16	14	21	1	24	0	0	85.2778	-85.119
1.150645014	20	18	13	12	25	2	29	1	0	85.3535	-85.4297
1.150645075	33	32	22	22	37	11	40	13	0	67.013	-67.37
1.150670629	35	20	22	14	30	0	43	0	0	59.6491	-60.3896
1.150682373	41	0	22	1	30	24	71	66	0	-87.5216	84.2061
1.150682574	25	1	26	0	33	30	35	32	0	-89.2157	89.1688
1.150735372	25	23	19	19	41	9	60	11	0	75.6526	-75.8577
1.150735384	25	22	19	19	41	3	60	18	0	72.3897	-75.3415
1.150735397	25	25	19	18	41	4	60	22	0	71.9847	-74.157
1.150735411	25	25	19	19	41	3	60	30	0	67.3267	-71.3415
1.150743357	30	30	16	16	35	13	36	4	0	76.0563	-75.873
1.150743382	30	30	16	14	35	4	36	2	0	87.2015	-85.2579
1.150743389	18	18	13	11	22	2	22	0	0	89.0029	-87.7622
1.150805066	32	30	19	17	37	0	37	1	0	90.8055	-90.2605
1.150805099	32	32	19	19	37	3	37	17	0	72.973	-72.973
1.150828794	19	19	16	16	19	8	46	5	0	80	-73.5126
1.150828890	19	19	16	16	18	5	46	5	0	84.375	-80.6763
1.150828915	19	19	16	16	19	5	46	2	0	89.2308	-84.6682
1.150876143	24	24	12	12	18	1	33	8	0	82.3529	-85.101
1.150876162	16	16	16	15	15	0	27	0	0	96.875	-96.875
1.151449772	33	33	18	18	34	9	32	12	0	68.1818	-68.0147
1.151451467	38	7	19	3	26	26	14	14	0	-82.4561	82.8947
1.151485482	31	1	34	0	15	11	33	27	0	-77.6282	75.9629
1.151878758	30	27	19	18	39	5	51	3	0	82.9478	-83.017
1.152423241	19	2	10	0	35	35	16	15	0	-91.1427	91.6118
1.152454546	14	14	15	15	22	2	24	0	0	95.6522	-95.4545
1.152454709	14	13	15	15	22	2	24	1	0	90.03	-89.7998
1.152514620	26	0	19	0	14	14	36	31	0	-90	93.0556
1.152514635	26	0	19	0	14	14	36	35	0	-98	98.6111
1.152514645	26	0	19	0	14	14	36	35	0	-98	98.6111
1.152514680	26	0	19	0	14	10	36	33	0	-86	81.5476
1.152514699	26	0	19	0	14	14	36	36	0	-100	100
1.152514721	26	1	19	1	14	12	36	34	0	-87.5556	85.5247
1.152515405	13	0	11	0	12	12	15	15	0	-100	100
1.152515414	13	0	11	0	12	12	15	15	0	-100	100
1.152515417	13	0	11	0	12	12	15	15	0	-100	100
1.152515505	13	0	11	0	12	12	15	15	0	-100	100
1.152540568	18	18	14	13	24	6	40	1	0	85.9375	-82.6786
1.152540587	18	16	14	10	24	0	40	1	0	79.6875	-78.9087
1.152804603	16	16	10	10	23	0	23	1	0	97.8261	-97.8261
1.152940367	25	25	22	22	33	4	42	10	0	81.3333	-82.0346
1.152954470	35	34	11	10	11	1	40	2	0	89.7698	-86.9805
1.153047228	22	1	24	0	35	34	33	32	0	-94.8849	94.7835
1.153047246	22	0	24	1	35	35	33	33	0	-97.8261	97.9167
1.153157187	16	16	19	18	39	7	40	2	0	85.7505	-85.8941
1.153157208	16	15	19	18	39	4	40	3	0	85.425	-85.3652
1.153157232	16	15	19	19	39	3	40	0	0	93.3454	-93.0288
1.153157235	10	10	11	10	24	0	24	0	0	95.2381	-95.4545
1.153203651	215	180	149	114	128	66	75	28	0	34.4638	-35.6676
1.153204784	365	337	229	206	275	165	303	214	0	25.8432	-25.829
1.153204820	364	268	228	179	275	72	303	84	0	48.5171	-49.1153
1.153205029	250	193	138	96	103	38	118	42	0	38.2854	-37.1394
1.153207235	218	203	128	116	124	77	162	97	0	31.3574	-30.8855
1.153207271	217	142	129	97	124	33	163	43	0	42.5943	-43.8192
1.153211478	188	138	107	80	91	30	114	33	0	43.1666	-43.1281
1.153213454	237	191	137	102	103	39	121	43	0	41.7351	-40.821
1.153213663	309	225	195	151	241	81	277	82	0	43.136	-43.5193
1.153213699	310	278	195	174	241	146	277	176	0	27.3428	-27.3947
1.153216240	100	76	269	212	79	30	114	44	0	39.7068	-39.1196
1.153216270	104	66	293	158	87	7	124	8	0	49.3142	-51.4444
1.153339624	10	9	10	10	15	0	30	0	0	95	-95
1.153339636	24	24	22	22	32	1	48	6	0	91.25	-92.1875
1.153339653	24	24	22	22	32	7	48	4	0	86.25	-84.8958
1.153339666	24	22	22	21	32	3	48	8	0	79.7283	-80.5398
1.153339690	26	26	20	20	35	6	34	2	0	88.4058	-88.4874
1.154030923	23	22	25	25	46	4	38	4	0	88.3929	-88.2151
1.154064203	29	0	24	0	31	30	25	25	0	-98.2143	98.3871
1.154064215	29	0	24	0	31	31	25	23	0	-96.4286	96
1.154064258	29	0	24	0	31	31	25	25	0	-100	100
1.154064272	29	1	24	0	31	30	25	25	0	-96.3275	96.663
1.154064275	29	0	24	0	31	31	25	24	0	-98.2143	98
1.154081282	31	30	16	16	27	3	32	6	0	82.6181	-83.4565
1.154082220	25	3	17	5	35	34	35	34	0	-78.0952	76.437
1.154082224	25	6	17	1	35	34	35	35	0	-81.9048	83.6303
1.154082250	25	0	17	3	35	34	35	35	0	-91.4286	89.7479
1.154403505	18	16	18	14	36	0	35	0	0	83.3333	-83.3333
1.154403536	18	15	18	13	35	0	34	0	0	77.7778	-77.7778
1.154403556	17	14	17	12	26	0	31	0	0	76.4706	-76.4706
1.154403607	18	16	18	18	36	4	36	1	0	87.5	-87.5
1.154403631	18	14	18	14	36	0	36	1	0	76.3889	-76.3889
1.155031658	33	33	27	25	49	2	35	2	0	91.9048	-91.3983
1.155031697	37	37	23	22	40	0	50	1	0	97.2222	-96.8261
1.155031773	31	30	12	12	35	2	36	1	0	93.4491	-94.1411
1.155031779	31	31	12	12	35	1	36	4	0	92.9577	-93.0159
1.155070488	23	23	12	11	25	3	13	0	0	89.2481	-89.8333
1.155102648	22	22	22	21	30	2	35	12	0	76.1888	-77.2511
1.155157493	26	25	25	25	34	12	47	9	0	72.1133	-70.8554
1.155157519	26	25	25	23	34	4	47	12	0	74.3646	-75.4286
1.155196264	36	2	27	1	32	25	26	21	0	-74.5484	74.8175
1.155284519	16	2	18	1	23	22	35	34	0	-87.7282	87.3697
1.155316054	17	17	11	11	12	0	22	1	0	97.0588	-97.7273
1.155513084	15	15	19	19	18	0	16	0	0	100	-100
1.155513111	15	15	19	19	18	0	16	3	0	91.1765	-90.625
1.155552035	26	25	21	21	39	4	45	10	0	81.2057	-81.8376
1.155552043	21	21	17	16	30	1	42	4	0	90.424	-90.6303
1.155552089	21	21	17	17	30	2	42	2	0	94.4444	-94.2857
1.155564501	20	18	17	17	22	2	43	4	0	85.3638	-85.8034
1.155564511	20	19	17	13	22	0	43	4	0	80.3326	-81.0841
1.155569389	31	0	21	0	26	21	45	34	0	-77.4648	78.1624
1.155569410	31	0	21	0	26	22	45	29	0	-71.831	74.5299
1.155569433	31	0	21	0	26	22	45	32	0	-76.0563	77.8632
1.155569441	31	0	21	0	26	20	45	37	0	-80.2817	79.5726
1.155579394	29	25	16	16	27	0	29	2	0	87.5397	-89.6552
1.155689004	15	2	27	0	17	16	28	27	0	-90.7937	88.6064
1.155689108	16	1	18	1	27	25	36	35	0	-89.3557	89.0046
1.155701327	19	19	9	9	34	1	20	3	0	92.5926	-91.0294
1.155701344	14	14	22	22	30	1	22	3	0	92.3077	-91.5152
1.155701362	14	14	22	22	30	1	22	5	0	88.4615	-86.9697
1.155705863	19	1	17	1	23	23	9	9	0	-94.4444	94.4272
1.155715105	20	1	7	0	13	13	30	30	0	-96.2963	97.5
1.155810698	25	25	15	15	19	4	31	5	0	82	-81.4092
1.155878481	24	24	15	14	10	0	25	1	0	94.5788	-94.6667
1.156464803	24	23	22	21	33	5	21	3	0	80.8374	-80.9253
1.156605103	32	30	20	20	26	5	43	12	0	71.5162	-73.3061
1.156639760	26	26	18	17	39	5	41	0	0	91.4773	-90.812
1.156671555	19	19	6	6	16	0	26	2	0	95.2381	-96.1538
1.156925749	33	33	26	26	40	8	27	11	0	71.6418	-69.6296
1.157016124	28	27	20	20	35	1	30	5	0	88.6859	-88.4524
1.157016127	28	28	20	19	35	3	30	11	0	76.3782	-74.881
1.157016131	28	28	20	18	35	1	30	10	0	78.9103	-76.9048
1.157031634	14	14	19	17	24	1	27	1	0	90.0178	-90.8017
1.157031644	14	13	19	18	24	3	27	1	0	86.0963	-85.6951
1.157348995	18	18	10	9	23	0	30	1	0	94.5418	-93.3333
1.157416227	21	19	17	17	21	0	29	5	0	84.7368	-86.6174
1.157481007	21	21	23	22	45	9	27	3	0	81.0606	-82.2705
1.157481025	21	20	23	21	45	7	27	4	0	77.904	-78.086
1.157561492	33	31	23	23	42	8	32	11	0	70.7529	-70.2584
1.157620398	39	38	19	18	44	9	44	12	0	72.6881	-72.2227
1.157620435	39	35	19	18	44	10	44	11	0	67.5157	-68.3766
1.157743543	22	21	19	16	29	0	35	2	0	87.1189	-86.9754
1.157744191	22	20	13	13	19	2	26	1	0	87.619	-88.2683
1.158305194	35	34	29	28	43	17	46	11	0	65.4143	-65.1233
2.33005	38	21	29	16	49	2	52	0	0	53.2437	-53.177
2.108667	82	46	29	18	88	7	73	6	0	49.5831	-50.9964
2.110179	114	85	21	13	115	34	88	11	0	50.4251	-47.2005
2.136174	16	13	6	3	340	7	396	12	0	70.1458	-63.0804
2.136226	20	17	9	6	377	27	432	36	0	71.523	-68.0858
2.146710	359	312	274	240	450	245	229	141	0	30.3555	-29.2414
2.146753	337	207	239	154	446	87	226	42	0	43.4772	-43.8843
2.1072194	35	30	15	15	41	1	30	5	0	81.5493	-83.3043
2.1072302	33	32	16	16	31	0	18	9	0	79.5918	-73.4848
2.1456424	35	35	11	11	29	4	30	7	0	81.3559	-81.4368
2.2444667	22	20	16	15	38	3	28	5	0	79.9841	-79.4536
2.3788716	20	5	18	0	29	28	27	25	0	-81.485	82.0722
2.3788983	19	0	14	0	27	22	32	27	0	-83.0508	82.9282
2.3789130	17	0	12	0	22	22	24	24	0	-100	100
2.4018535	22	0	15	0	19	15	16	16	0	-88.5714	89.4737
2.4111126	37	3	23	0	21	18	23	22	0	-85.9091	86.6292
2.4188508	20	19	17	16	17	1	26	0	0	92.269	-91.6176
2.4188542	31	31	26	26	38	1	47	0	0	98.8235	-98.6842
2.4188554	31	30	26	25	38	0	47	0	0	96.4912	-96.464
2.4489833	25	25	15	15	34	5	33	6	0	83.5821	-83.5561
2.4489845	25	25	15	15	34	9	33	7	0	76.1194	-76.1586
2.5356972	35	4	23	5	35	34	40	36	0	-77.8161	76.9876
2.5360438	18	18	20	20	46	10	40	12	0	74.4186	-74.1304
2.5360453	25	25	25	25	41	10	54	14	0	74.7368	-74.8419
2.5360462	25	25	25	23	41	7	54	13	0	74.9474	-75.4264
2.5360470	25	25	25	25	41	3	54	5	0	91.5789	-91.7118
2.5360494	25	23	25	25	41	8	54	10	0	77.0526	-76.9846
2.5360514	18	16	16	15	25	2	30	2	0	83.9037	-83.9861
2.5360565	28	27	23	21	33	3	48	7	0	81.772	-82.0293
2.5360585	42	38	33	32	51	10	59	21	0	65.1515	-66.1224
2.5360633	42	34	33	29	51	3	58	4	0	77.578	-78.0261
2.5360655	29	29	19	19	34	0	33	5	0	92.5373	-92.4242
2.5375283	16	0	12	0	23	23	21	20	0	-97.7273	97.619
2.5375290	16	0	12	0	23	22	21	21	0	-97.7273	97.8261
2.5375297	16	0	12	0	23	23	21	20	0	-97.7273	97.619
2.5375317	16	0	12	0	23	20	21	21	0	-93.1818	93.4783
2.5383735	38	32	23	22	28	3	38	7	0	73.3731	-75.3637
2.15226324	24	24	16	16	40	9	46	14	0	73.2558	-73.5326
2.18286703	19	19	14	12	24	2	19	0	0	89.2882	-88.6905
2.18844551	37	31	11	10	30	3	51	6	0	74.3056	-76.4641
2.19056525	33	25	21	18	34	0	42	2	0	76.9981	-78.355
2.20110390	21	0	31	2	30	23	33	32	0	-83.4554	83.5924
2.20770037	20	0	20	1	23	21	15	15	0	-92.2368	93.1522
2.20770065	20	0	20	1	23	21	15	13	0	-86.9737	86.4855
2.20770072	20	0	20	0	23	20	15	15	0	-92.1053	93.4783
2.20770089	20	0	20	0	23	22	15	15	0	-97.3684	97.8261
2.20770105	19	0	20	1	23	21	15	13	0	-86.9096	86.4855
2.20770122	19	1	20	0	23	21	15	15	0	-92.1727	93.0206
2.20770363	33	1	27	0	27	20	40	36	0	-81.9154	80.5219
2.20770383	33	0	27	1	27	25	40	27	0	-75.9453	78.1944
2.20770390	33	3	27	1	27	22	40	32	0	-73.9303	74.3434
2.20770396	33	1	27	0	27	16	40	38	0	-78.9303	75.6145
2.20770400	33	4	27	1	27	25	40	39	0	-87.1891	87.1338
2.20770403	33	2	27	0	27	17	40	30	0	-66.8159	65.9512
2.20770408	33	1	27	2	27	20	40	35	0	-77.0896	75.5682
2.20770617	25	4	30	3	24	22	35	32	0	-78.7982	78.5476
2.20770620	25	3	30	0	24	23	35	35	0	-92.8505	91.9167
2.20770658	25	5	30	3	24	20	35	34	0	-76.98	75.2381
2.20795330	19	17	25	24	16	1	37	5	0	81.8611	-82.8551
2.22134121	17	16	12	12	27	3	29	0	0	91.1946	-91.5033
2.22182457	18	1	14	0	23	23	21	21	0	-96.875	97.2222
2.23168331	17	15	7	7	22	0	30	0	0	91.6667	-94.1176
2.23168380	36	34	16	15	57	1	53	1	0	92.4126	-92.2766
2.23168407	21	21	15	15	40	1	33	1	0	97.2603	-97.2348
2.23168537	26	25	18	16	32	1	39	2	0	88.9565	-88.3948
2.25772650	31	6	24	4	31	26	49	46	0	-71.8182	70.8635
2.25772693	31	2	24	0	31	28	49	43	0	-85.1136	85.813
2.25777813	24	1	16	0	28	23	28	26	0	-85	85.4167
2.25777824	24	1	16	0	28	27	28	26	0	-92.1429	92.5595
2.25777832	24	4	16	1	28	26	28	28	0	-83.9286	84.9702
2.25777869	24	3	16	1	28	28	28	28	0	-90	90.625
2.25777874	24	1	16	2	28	28	28	28	0	-92.5	91.6667
2.25777887	27	0	26	0	36	29	49	31	0	-70.5882	71.9104
2.25777896	33	1	36	5	33	32	50	49	0	-88.8947	89.0253
2.25777915	33	1	36	5	33	31	50	49	0	-87.6899	87.5101
2.25777922	33	1	36	0	33	26	50	47	0	-86.5025	84.8788
2.25777968	33	6	36	6	33	31	50	50	0	-80.1991	79.5455
2.27698369	110	96	119	105	243	137	124	54	0	35.7293	-37.7905
2.27699259	389	362	270	246	124	69	108	65	0	34.5024	-34.1699
2.27699288	388	319	267	193	122	42	101	32	0	44.9841	-44.1959
2.27699303	387	308	267	203	123	52	110	47	0	35.6453	-35.3064
2.27950814	21	5	18	5	37	37	47	46	0	-73.1685	73.1425
2.36308232	21	0	23	0	13	13	19	16	0	-90.625	92.1053
2.36308235	21	0	23	0	13	13	19	18	0	-96.875	97.3684
2.37255950	28	2	11	0	32	31	50	40	0	-81.4572	84.8661
2.38969356	29	29	11	11	26	14	44	4	0	74.2857	-68.5315
2.39286629	31	30	13	12	35	2	51	11	0	80.3383	-80.8995
2.40019166	36	4	20	1	38	37	29	28	0	-88.0864	88.9045
2.40019208	36	2	20	1	38	31	29	24	0	-76.7324	76.891
2.40019231	36	1	20	0	38	30	29	24	0	-78.8113	79.4641
2.40019237	36	1	20	0	38	34	29	29	0	-92.2441	93.348
2.40019251	36	0	20	0	38	33	29	24	0	-85.0746	84.8004
2.40019256	36	1	20	0	38	38	29	25	0	-92.2441	91.7146
2.52321805	17	0	21	1	18	15	37	36	0	-90.0957	87.9344
2.54102917	22	1	43	0	37	19	51	45	0	-71.1888	67.5206
2.54113373	33	31	37	35	62	17	74	26	0	62.6681	-62.9897
2.54113429	33	32	37	35	62	7	74	12	0	81.7437	-82.0289
2.54113439	33	29	37	36	62	14	74	34	0	57.563	-58.3247
2.59655572	38	33	23	20	41	2	40	3	0	80.7124	-80.7103
2.63362039	22	0	12	0	22	17	39	38	0	-90.1639	87.3543
2.63362067	22	0	12	0	22	22	39	37	0	-96.7213	97.4359
2.63362073	22	1	12	0	22	20	39	39	0	-93.7801	93.1818
2.63875258	14	13	9	8	20	0	31	0	0	91.3043	-90.873
2.66014896	23	22	19	18	42	12	60	10	0	73.6695	-72.5755
2.70964233	28	7	21	1	30	29	32	31	0	-80.4477	81.8899
2.70964270	28	6	21	3	30	30	32	29	0	-76.7939	77.4554
2.70971616	13	0	28	1	34	30	24	19	0	-82.0437	81.9153
2.70971723	32	2	36	2	38	37	47	28	0	-70.5882	72.5687
2.70971884	28	4	15	1	33	32	42	39	0	-83.0388	84.4372
2.70975029	25	0	18	0	37	30	34	24	0	-76.0563	75.8347
2.70975042	25	0	18	0	37	31	34	25	0	-78.8732	78.6566
2.70975052	25	1	18	0	37	33	34	29	0	-84.9984	85.2417
2.70975095	33	0	27	1	27	25	29	24	0	-85.8333	85.8238
2.70975114	33	0	27	1	27	27	29	21	0	-84.0476	84.355
2.71174683	25	20	24	19	29	1	36	1	0	76.5149	-76.4703
2.71424391	23	21	8	8	24	1	24	1	0	89.3817	-91.4855
2.71424468	38	35	19	19	40	8	44	6	0	78.0702	-79.2344
2.72474391	30	30	16	16	39	11	48	10	0	75.8621	-75.4808
2.72616703	12	11	11	11	26	0	21	1	0	93.5245	-93.4524
2.72616711	26	26	23	21	45	0	59	1	0	94.9568	-94.8047
2.72616738	26	25	23	22	45	0	59	1	0	94.9568	-95.0556
2.72616746	26	25	23	23	45	2	59	4	0	92.19	-92.4649
2.72706490	25	0	30	0	16	15	22	17	0	-84.2105	85.5114
2.72706502	25	0	30	0	16	14	22	18	0	-84.2105	84.6591
2.72706548	24	2	30	0	16	16	22	22	0	-96.2963	95.8333
2.72706646	25	2	13	0	27	24	54	49	0	-84.8603	85.8148
2.72706841	35	0	17	0	42	35	49	25	0	-65.9341	67.1769
2.72936908	26	25	13	12	29	1	34	7	0	82.1734	-82.2125
2.73376321	21	21	14	14	31	8	40	7	0	78.8732	-78.3468
2.73826361	179	156	103	83	7	4	58	15	0	55.521	-42.3642
2.73826372	260	236	163	147	147	89	146	94	0	28.0864	-28.0128
2.73826502	177	156	148	140	191	120	86	52	0	28.9831	-29.7189
2.73826561	141	120	124	113	172	86	61	25	0	40.285	-42.6259
2.75077418	31	21	24	17	34	1	42	1	0	66.4593	-66.6266
2.80954090	23	20	20	20	26	2	37	6	0	80.3248	-81.524
2.80954110	23	23	20	20	26	2	37	7	0	85.7143	-86.6944
2.81398656	22	20	10	9	47	4	33	3	0	81.875	-81.6538
2.81504241	328	279	430	355	374	234	410	225	0	25.0952	-25.0871
2.81504271	325	218	434	277	374	61	408	48	0	51.2788	-51.4135
2.88492619	20	20	6	6	21	2	18	0	0	94.8718	-95.2381
2.88597643	27	26	26	25	31	7	45	7	0	77.8054	-77.157
2.91100549	35	4	25	3	30	28	24	19	0	-75.3704	74.5357
2.92070680	219	193	201	182	362	252	485	244	0	30.7261	-29.3763
2.92958363	27	1	21	1	23	18	44	38	0	-79.4154	78.0794
2.92958408	27	6	19	5	34	34	42	38	0	-70.8238	70.9691
2.95901683	24	23	14	13	22	0	41	0	0	94.7368	-94.3452
2.95901725	24	24	14	14	23	1	41	0	0	98.4375	-97.8261
2.95901743	24	24	14	14	23	0	41	0	0	100	-100
2.95901754	24	22	14	14	23	0	41	1	0	93.1743	-94.6138
2.96236387	17	17	15	14	18	1	27	3	0	87.9861	-88.3333
2.100625108	289	230	146	127	392	193	281	133	0	33.6291	-35.0027
2.100625139	288	214	146	118	392	110	281	70	0	49.7518	-51.0776
2.100625151	288	249	145	127	392	171	281	111	0	44.9341	-45.4602
2.100630100	188	165	137	121	222	123	172	105	0	30.132	-29.8176
2.100631445	95	79	71	48	189	70	159	47	0	42.8853	-42.0834
2.100631457	94	82	68	55	188	82	157	75	0	39.0607	-38.3643
2.100633759	207	156	149	104	293	115	347	136	0	33.815	-33.3594
2.100635240	107	79	64	49	157	51	68	15	0	45.5205	-47.9257
2.100642212	191	168	150	129	162	82	338	193	0	32.0968	-33.1201
2.100642217	191	167	150	134	162	85	338	180	0	35.2698	-35.5222
2.100643835	238	204	174	141	352	167	299	154	0	34.4291	-33.9003
2.100647314	80	64	90	82	163	63	281	84	0	52.7742	-51.2838
2.100648407	466	329	146	94	202	80	322	102	0	34.3848	-31.8517
2.100648423	465	316	146	92	204	82	324	123	0	27.95	-26.4058
2.100650278	234	181	99	66	181	64	179	50	0	42.5075	-40.3625
2.100650290	186	152	75	63	177	71	160	77	0	38.4586	-38.7412
2.100650340	231	209	90	80	166	104	156	89	0	30.0933	-29.8316
2.100653858	392	260	499	331	475	191	283	106	0	27.1479	-27.4964
2.100653899	202	181	289	256	325	191	173	109	0	28.7611	-28.2051
2.100653965	327	265	235	187	405	222	435	214	0	28.5223	-28.302
2.100654026	230	183	148	125	445	237	259	141	0	27.7883	-28.163
2.100654057	230	188	148	120	444	144	259	71	0	50.8983	-51.4873
2.100654069	230	200	148	139	442	240	257	127	0	37.179	-38.5802
2.100655434	241	194	79	60	165	84	360	182	0	28.7083	-27.4913
2.100655465	241	166	79	48	165	36	360	65	0	47.6369	-44.8827
2.100655477	231	175	78	49	109	27	269	85	0	42.8623	-41.1045
2.100662758	190	160	144	123	245	116	298	154	0	35.0068	-35.3012
2.100665532	137	106	123	94	296	108	152	51	0	41.432	-41.878
2.100665544	136	114	117	94	290	148	152	63	0	34.4759	-35.8418
2.102211594	167	159	63	53	54	5	147	21	0	79.2386	-77.8958
2.103469538	21	18	18	16	17	1	42	1	0	83.7897	-83.1699
2.104772241	10	10	10	10	20	0	20	0	0	100	-100
2.104827102	18	17	20	20	16	1	28	0	0	95.0957	-94.0972
2.104827144	17	16	22	22	15	1	28	2	0	90.4592	-90.1541
2.104829092	24	21	15	14	21	2	37	3	0	81.1229	-81.6007
2.104829113	24	23	15	14	21	3	37	5	0	81.0787	-80.6837
2.104830083	36	36	19	19	39	10	35	6	0	78.3784	-78.6081
2.104830103	36	36	19	17	39	3	35	0	0	92.3096	-90.8907
2.104830115	36	36	19	19	39	5	35	5	0	86.4865	-86.4469
2.104830873	24	22	28	27	30	3	39	3	0	85.5351	-85.2015
2.104830901	24	19	28	23	30	1	39	1	0	77.8707	-77.706
2.104830956	24	22	27	24	30	1	39	3	0	84.399	-84.765
2.104830970	24	24	26	26	30	2	39	0	0	97.1014	-96.6667
2.104830977	24	23	27	23	30	1	39	3	0	84.399	-84.9964
2.104830993	24	22	28	25	30	1	39	3	0	84.5875	-84.9634
2.104859460	25	23	21	20	37	7	39	8	0	73.7414	-73.9032
2.104869365	39	38	22	19	28	9	66	7	0	76.4213	-70.5253
2.104879288	43	39	33	21	43	6	71	4	0	70.1754	-67.3734
2.104879294	43	33	33	28	43	12	70	2	0	67.8738	-65.4143
2.104879360	43	42	33	29	43	12	71	11	0	73.2456	-71.0766
2.104881857	45	42	27	26	32	8	46	12	0	68.8034	-69.2713
2.104891357	40	36	17	13	37	5	54	3	0	77.1737	-73.7008
2.104935578	14	14	18	18	29	4	49	6	0	87.1795	-86.981
2.104947739	35	30	18	17	34	4	41	2	0	80.6792	-81.758
2.104947749	35	32	18	18	34	1	41	1	0	91.673	-93.0242
2.104947778	38	35	20	18	29	0	20	2	0	87.2977	-86.0526
2.105341907	28	2	16	1	22	21	19	19	0	-90.7428	91.0308
2.105341991	29	3	16	1	22	21	19	19	0	-88.6721	89.4299
2.105572819	25	2	25	0	36	36	39	39	0	-96	96
2.106509484	38	28	14	11	28	2	47	0	0	72.3333	-72.5564
2.106757140	20	1	27	3	26	22	32	30	0	-81.1445	81.1271
2.106757198	20	1	27	1	26	25	32	27	0	-85.3999	85.9126
2.106757206	20	0	27	0	26	24	32	32	0	-96.5517	96.1538
2.106815098	21	21	15	15	25	2	36	1	0	95.082	-94.6111
2.106834088	14	14	21	20	21	0	32	2	0	93.3693	-94.494
2.106834107	15	15	14	13	18	0	23	0	0	96.5517	-96.4286
2.106834219	15	15	13	13	18	0	24	3	0	92.8571	-93.75
2.106834267	20	19	15	14	20	0	30	0	0	94.2857	-94.1667
2.106876607	19	1	20	3	26	20	40	40	0	-80.6527	78.33
2.107014058	15	2	12	0	22	22	23	23	0	-92.5926	93.3333
2.107152956	29	25	23	20	36	1	45	8	0	75.4274	-76.3039
2.107513296	25	24	24	24	37	12	35	8	0	70.1814	-70.3552
2.107513312	30	28	25	24	29	3	41	8	0	78.8312	-79.7382
2.107570251	22	19	12	12	30	2	47	1	0	87.2804	-88.7847
2.107570329	22	21	12	12	32	3	43	8	0	82.3922	-83.7374
2.107570341	22	21	12	12	32	0	43	1	0	95.7255	-96.5645
2.107570349	22	21	12	9	32	0	43	0	0	88.2353	-85.2273
2.107817829	27	24	26	23	48	7	30	3	0	75.8587	-76.3835
2.107923062	25	2	19	1	24	23	27	25	0	-87.2995	87.5814
2.107923076	25	3	19	2	24	24	27	27	0	-88.6364	88.7368
2.107923079	25	2	19	1	24	24	27	27	0	-93.1818	93.3684
2.107923108	25	0	19	1	24	19	27	25	0	-84.0018	83.2481
2.107956133	23	22	18	18	33	3	37	7	0	83.2753	-83.8212
2.108042003	30	27	18	15	23	0	31	1	0	85.6481	-85.0538
2.108102998	39	0	26	0	21	19	29	25	0	-88	88.3415
2.108103021	39	0	26	0	21	19	29	24	0	-86	86.6174
2.108103031	39	0	26	1	21	19	29	25	0	-86.4615	86.4185
2.108103039	39	0	25	2	21	19	29	25	0	-84.875	84.3415
2.108103057	39	1	26	1	21	19	29	21	0	-76.9231	78.2399
2.108103069	39	1	26	1	21	18	29	25	0	-82.9231	82.7555
2.108103102	39	0	26	1	21	15	29	25	0	-78.4615	76.8947
2.108103165	20	1	14	0	20	19	19	17	0	-89.3665	89.7368
2.108103178	20	0	14	0	20	19	19	16	0	-89.7436	89.6053
2.108103203	20	0	14	0	20	20	19	17	0	-94.8718	94.7368
2.108103206	20	0	14	0	20	20	19	15	0	-89.7436	89.4737
2.108103220	20	0	14	0	20	19	19	16	0	-89.7436	89.6053
2.108103246	20	0	14	0	20	19	19	16	0	-89.7436	89.6053
2.108103768	13	0	22	0	18	18	28	26	0	-95.6522	96.4286
2.108103778	13	0	22	0	18	18	28	26	0	-95.6522	96.4286
2.108103781	13	0	22	0	18	15	28	24	0	-84.7826	84.5238
2.108103792	13	0	22	0	18	18	28	27	0	-97.8261	98.2143
2.108103862	11	0	23	1	21	18	22	21	0	-87.7565	88.4105
2.108103942	11	0	23	0	21	20	22	20	0	-93.0233	93.0736
2.108166803	22	1	19	0	28	26	48	41	0	-85.7189	86.8642
2.108204554	29	1	20	1	18	15	40	39	0	-89.0218	86.1925
2.108253888	19	4	18	1	26	25	36	34	0	-81.6478	81.9951
2.108274747	22	3	30	5	44	42	56	56	0	-82.6154	82.5758
2.112672128	28	26	21	18	28	3	31	2	0	81.3213	-80.7028
2.113025237	31	27	15	12	36	0	33	4	0	78.9855	-77.4878
2.113025243	31	29	15	13	36	1	33	9	0	76.8116	-75.0823
2.113842629	17	0	16	0	15	11	21	21	0	-88.8889	86.6667
2.113842719	27	0	20	0	25	23	39	38	0	-95.3125	94.7179
2.118521392	19	16	8	8	31	2	50	2	0	83.9506	-86.8795
2.118521399	19	17	8	6	31	0	50	2	0	82.716	-80.2368
2.118521699	18	17	14	12	30	1	57	3	0	86.0273	-85.7811
2.118521718	18	18	14	14	30	2	57	7	0	89.6552	-90.5263
2.118858753	35	33	25	23	38	5	52	13	0	73.3333	-74.0639
2.118858758	34	32	25	24	38	3	52	13	0	77.1375	-78.6115
2.118858768	34	29	25	24	38	6	52	4	0	78.7194	-78.9062
2.119135903	25	1	21	0	32	27	33	32	0	-88.5953	88.6723
2.119135957	25	1	21	0	31	27	31	30	0	-89.7616	89.9355
2.119135966	25	1	21	0	32	29	33	33	0	-93.2107	93.3125
2.119475824	15	15	12	11	13	1	35	0	0	94.213	-91.9872
2.119486156	17	0	14	0	27	24	25	22	0	-88.4615	88.4444
2.119504164	10	10	21	20	23	0	33	1	0	94.9885	-96.1039
2.119504250	26	23	36	34	42	9	56	18	0	64.3845	-64.6673
2.119539379	22	2	14	1	27	27	27	23	0	-84.2593	84.4757
2.119946134	14	0	23	1	34	30	31	28	0	-86.5281	87.105
2.119946171	14	0	23	0	34	25	31	27	0	-80	80.3131
2.119948748	15	15	7	7	25	1	23	0	0	97.9167	-98
2.119948773	24	24	15	15	42	11	36	3	0	82.0513	-82.7381
2.119948786	24	22	15	14	42	5	36	1	0	84.6154	-85.1587
2.120199770	18	0	14	1	32	30	24	22	0	-89.7321	89.1369
2.120199887	18	0	16	0	11	11	13	13	0	-100	100
2.120212755	17	0	29	0	30	23	27	20	0	-75.4386	75.3704
2.120731193	22	1	21	1	23	23	35	34	0	-93.6247	93.9177
2.120731202	22	0	21	0	23	23	35	35	0	-100	100
2.120952464	28	26	20	18	30	6	31	1	0	80.1913	-79.8157
2.121185194	25	1	26	1	30	24	31	29	0	-82.9637	82.8511
2.121243975	33	27	16	15	40	2	41	0	0	83.2451	-85.2841
2.121244011	26	26	15	13	35	8	35	3	0	79.4077	-77.619
2.121529983	16	0	16	0	27	26	37	35	0	-95.3125	95.4454
2.121530030	17	0	16	0	27	26	37	33	0	-92.1875	92.7427
2.121530036	26	0	34	0	23	19	26	22	0	-83.6735	83.612
2.121530045	30	0	37	0	24	20	17	14	0	-82.9268	82.8431
2.121530077	30	0	37	0	24	20	17	8	0	-68.2927	65.1961
2.121530080	30	0	37	0	24	20	17	13	0	-80.4878	79.902
2.121530114	30	0	37	0	24	21	17	13	0	-82.9268	81.9853
2.121530123	30	0	36	0	24	20	17	10	0	-73.1707	71.0784
2.122030883	32	29	30	29	37	11	56	12	0	68.8172	-68.0667
2.122098796	11	10	13	13	22	1	29	1	0	91.9118	-91.4577
2.122098815	17	17	19	18	42	0	41	0	0	97.2222	-97.3684
2.122098821	17	15	19	17	41	0	40	1	0	87.6543	-87.6045
2.122098835	17	16	19	17	42	0	41	0	0	91.6667	-91.7957
2.122098841	17	14	19	13	42	1	41	1	0	72.5904	-72.977
2.122098844	17	16	19	16	42	2	41	5	0	80.4552	-80.6856
2.122098847	17	17	19	17	42	7	41	6	0	78.7818	-79.0864
2.122098850	17	17	19	19	41	11	41	9	0	75.6098	-75.6098
2.122099559	14	10	21	18	21	0	26	0	0	80	-78.5714
2.122099577	14	12	21	19	21	1	26	0	0	86.4438	-85.7143
2.122099657	14	12	21	21	21	0	26	1	0	92.1581	-90.9341
2.122099667	14	12	21	21	21	2	26	1	0	87.9027	-86.1722
2.122099676	13	12	14	14	20	0	27	2	0	92.041	-92.4501
2.122099688	28	28	22	21	27	2	41	3	0	90.6471	-90.365
2.122099695	28	27	22	22	27	3	41	2	0	90.6471	-90.2197
2.122099709	28	28	22	21	27	2	41	0	0	95.0588	-94.0236
2.122099726	28	28	22	22	27	1	41	4	0	92.6471	-93.2701
2.122099766	28	28	21	21	27	0	41	1	0	98.5294	-98.7805
2.122099774	26	26	20	19	38	0	40	0	0	97.8261	-97.5
2.122099779	24	24	12	12	29	1	27	2	0	94.6429	-94.5722
2.122099791	24	24	12	12	29	0	27	0	0	100	-100
2.122099801	24	24	12	12	29	2	27	0	0	96.4286	-96.5517
2.122099821	24	24	12	12	28	0	26	2	0	96.2963	-96.1538
2.122099830	24	24	12	11	26	0	26	3	0	91.453	-90.0641
2.122099869	24	24	12	12	29	1	27	1	0	96.4286	-96.424
2.122099880	24	23	12	12	29	0	27	2	0	93.6508	-94.213
2.122099893	24	24	12	12	29	0	27	1	0	98.2143	-98.1481
2.122099904	24	24	12	12	29	0	27	0	0	100	-100
2.122099911	25	23	12	11	31	0	38	0	0	91.8919	-91.8333
2.122099919	18	18	16	16	34	0	56	0	0	100	-100
2.122099925	18	18	16	15	34	0	56	1	0	95.9477	-95.9821
2.122099938	18	17	16	15	34	0	56	0	0	94.1176	-94.0972
2.122099949	18	18	16	15	34	1	56	2	0	93.7255	-93.6187
2.122099952	17	16	16	16	34	0	56	2	0	94.7475	-95.2731
2.122099957	18	17	16	14	34	4	56	4	0	82.2876	-81.5184
2.122099979	18	17	16	16	34	1	55	5	0	90.3173	-91.2062
2.122099982	18	17	16	15	34	0	56	1	0	93.0065	-93.2044
2.122099990	18	18	16	16	34	2	56	0	0	97.7778	-97.0588
2.122100030	26	24	17	17	44	6	41	5	0	82.4077	-83.2381
2.122100098	26	25	17	17	44	6	41	5	0	84.7332	-85.1612
2.122100115	26	25	17	17	44	0	41	5	0	91.7921	-91.9794
2.122113854	21	0	25	2	18	17	30	29	0	-91.4855	91.5556
2.122113862	21	0	25	2	18	17	30	27	0	-87.3188	88.2222
2.122113899	21	0	25	1	18	14	30	25	0	-79.0761	78.5556
2.122113928	19	2	17	1	24	23	32	31	0	-88.0952	88.1498
2.122328174	31	1	12	1	31	22	33	32	0	-79.7238	78.1891
2.122328235	32	2	19	4	27	21	33	33	0	-78.2353	75.2376
2.122328259	32	1	19	0	27	19	33	30	0	-79.7059	79.0772
2.122608790	19	18	8	8	24	3	52	5	0	85.77	-86.3107
2.122642051	30	30	17	17	28	0	51	5	0	93.6709	-95.098
2.122693980	17	2	14	0	25	24	24	24	0	-91.5076	92.1176
2.122842272	16	15	11	11	20	1	32	2	0	90.5271	-91.25
2.123208292	17	2	11	0	17	16	28	28	0	-90.6349	91.1765
2.123273307	37	1	20	0	28	16	28	24	0	-69.6742	70.0772
2.123273322	37	0	20	0	28	22	28	19	0	-73.2143	73.2143
2.123311935	34	28	17	15	27	0	43	2	0	81.4566	-82.9685
2.123311947	34	31	17	14	27	4	43	5	0	75.3782	-73.5433
2.123350194	33	0	24	0	25	21	43	38	0	-86.7647	86.186
2.123359401	23	0	21	0	34	34	28	26	0	-96.7742	96.4286
2.123359426	23	0	21	0	34	32	28	28	0	-96.7742	97.0588
2.123359431	23	0	21	1	34	29	28	27	0	-88.0499	88.4804
2.123359442	23	0	21	0	34	26	28	27	0	-85.4839	86.4496
2.123359448	23	0	21	0	34	31	28	23	0	-87.0968	86.6597
2.123359454	23	0	21	1	34	29	28	28	0	-89.6628	90.2661
2.123506110	15	15	17	15	26	7	40	0	0	83.1439	-80.6561
2.123646230	27	26	26	25	44	8	67	18	0	72.803	-73.7013
2.123966015	15	15	12	12	20	0	21	1	0	97.561	-97.619
2.123966134	26	25	19	17	36	5	34	3	0	81.9048	-81.4576
2.124283778	40	33	14	12	46	2	42	3	0	77.6515	-78.3618
2.124538299	16	14	17	15	21	0	25	1	0	85.7049	-85.8676
2.124538320	26	23	26	24	35	0	48	1	0	89.1798	-89.3429
2.124538354	26	21	26	23	35	1	48	2	0	81.0009	-81.1035
2.124538369	26	19	26	22	35	4	48	1	0	72.8221	-72.0902
2.124623824	12	12	8	8	23	0	19	0	0	100	-100
2.124694079	25	23	14	11	27	0	27	0	0	87.1795	-85.2857
2.124756492	54	43	171	110	80	21	192	62	0	37.4853	-42.7077
2.124765201	110	100	64	54	87	49	179	88	0	37.002	-34.9001
2.124765236	122	85	54	29	46	1	81	5	0	60.0483	-57.5145
2.124765259	122	93	54	33	46	8	81	22	0	47.9689	-46.3944
2.124772806	233	181	69	57	269	133	197	89	0	31.1685	-32.8355
2.124859423	26	25	23	21	20	4	37	5	0	78.0881	-76.9723
2.124942912	11	1	20	1	20	20	35	33	0	-89.912	90.0974
2.124942929	11	1	20	1	20	20	35	35	0	-93.5484	92.9545
2.124990889	24	0	26	1	39	38	34	31	0	-92.5205	92.3831
2.124990913	24	1	26	1	39	38	34	29	0	-87.7808	87.3586
2.124990946	24	0	26	0	39	33	34	34	0	-91.7808	92.3077
2.125558469	17	17	10	10	23	2	28	0	0	96.0784	-95.6522
2.125558515	18	17	10	10	24	0	28	1	0	94.5055	-95.4365
2.125558518	18	18	10	9	24	0	28	0	0	96.4286	-95
2.125558542	18	18	10	10	24	3	28	0	0	94.2308	-93.75
2.126276115	32	0	21	0	42	33	45	41	0	-85.0575	84.8413
2.126345714	19	17	16	9	32	0	33	0	0	74.2857	-72.8618
2.126362093	25	25	18	18	24	10	36	6	0	73.3333	-70.8333
2.126369190	35	2	13	2	21	21	26	25	0	-89.539	87.5275
2.126389870	20	19	14	14	38	2	27	4	0	87.8281	-87.461
2.126389926	20	19	14	13	38	2	27	4	0	84.8869	-83.8896
2.126470978	33	28	18	16	37	1	33	8	0	73.4174	-73.3961
2.126470986	33	27	18	15	36	1	33	2	0	78.0051	-78.1566
2.126520815	10	10	9	9	24	0	19	0	0	100	-100
2.126527091	24	0	22	0	12	11	26	23	0	-89.4737	90.0641
2.126527182	24	0	22	0	12	8	26	24	0	-84.2105	79.4872
2.126527419	19	0	25	0	22	22	32	31	0	-98.1481	98.4375
2.126527446	19	0	26	0	22	20	32	28	0	-88.8889	89.2045
2.126527475	19	0	26	0	22	20	32	26	0	-85.1852	86.0795
2.126527550	23	0	25	0	30	26	35	31	0	-87.6923	87.619
2.126527573	23	0	25	0	30	27	35	33	0	-92.3077	92.1429
2.126692907	12	0	18	0	22	20	22	20	0	-90.9091	90.9091
2.126949691	31	2	9	3	25	25	52	52	0	-87.5	80.1075
2.126955804	15	0	11	0	6	6	24	24	0	-100	100
2.126957124	10	10	24	23	27	2	41	5	0	86.7647	-88.1154
2.126958175	23	0	27	0	39	31	39	30	0	-78.2051	78.2051
2.126958194	23	0	27	0	39	24	39	27	0	-65.3846	65.3846
2.126958253	23	0	27	0	39	39	39	38	0	-98.7179	98.7179
2.126958256	23	0	27	0	39	38	39	34	0	-92.3077	92.3077
2.126958263	25	0	16	0	31	28	42	35	0	-86.3014	86.828
2.126958291	30	0	10	0	26	26	33	33	0	-100	100
2.126958326	30	0	10	0	26	25	33	33	0	-98.3051	98.0769
2.126958391	23	0	17	1	19	19	17	14	0	-89.1667	88.2353
2.127190044	27	1	20	1	24	14	47	44	0	-77.4348	71.6233
2.127190075	27	10	20	3	24	24	46	45	0	-70.9119	72.8945
2.127190176	19	1	19	0	32	27	32	28	0	-83.3059	83.3059
2.127369510	35	35	24	22	34	6	38	12	0	71.6102	-71.2203
2.127369729	22	21	15	15	34	0	19	0	0	97.2973	-97.7273
2.127369873	19	17	17	15	17	0	17	0	0	88.8889	-88.8545
2.127422366	28	3	17	3	29	29	23	20	0	-80.8974	79.2976
2.127422369	28	1	17	0	29	28	23	23	0	-95.8547	96.4901
2.127422372	28	3	17	1	29	28	23	21	0	-85.3419	85.6297
2.127662179	36	31	24	22	24	3	35	3	0	78.1638	-78.3532
2.127664500	27	23	25	23	30	1	25	2	0	83.007	-82.9259
2.127962803	31	29	20	20	26	8	46	9	0	72.4673	-71.607
2.128035002	31	30	17	17	26	5	37	7	0	78.869	-79.3123
2.128096536	15	0	14	0	16	16	13	13	0	-100	100
2.128096553	15	0	14	0	16	16	13	12	0	-96.5517	96.1538
2.128096915	22	4	20	3	35	34	40	40	0	-82	81.9805
2.128134894	22	22	19	18	38	1	45	15	0	78.2839	-79.386
2.128134967	22	21	19	18	38	3	45	9	0	80.6641	-81.1483
2.128228014	30	29	19	16	19	0	29	0	0	91.8367	-90.4386
2.128359082	30	1	23	1	22	19	23	21	0	-85.1153	84.9934
2.128404341	28	23	26	24	42	0	35	9	0	75.3487	-74.3681
2.128644306	19	18	17	15	21	0	22	2	0	87.0155	-86.9406
2.128644483	14	14	14	14	33	0	41	5	0	93.2432	-93.9024
2.128644496	24	23	14	14	47	0	55	5	0	92.4665	-93.3712
2.128644500	24	24	14	14	47	6	55	11	0	83.3333	-83.617
2.128644728	31	30	17	16	12	1	35	2	0	89.4504	-88.4221
2.128652203	34	32	15	15	35	4	46	10	0	78.6344	-80.475
2.128660920	26	25	27	24	41	6	36	9	0	72.9723	-72.7043
2.128682287	23	2	11	0	28	28	36	30	0	-84.7426	87.3188
2.128682381	19	0	12	0	37	27	35	33	0	-83.3333	83.6293
2.128834851	17	17	16	16	22	0	32	2	0	96.2963	-96.875
2.128834863	17	16	16	16	22	1	32	0	0	95.1178	-94.7861
2.128834868	17	15	16	16	22	0	32	1	0	92.0875	-92.5551
2.128834889	17	16	16	16	22	0	32	0	0	96.9697	-97.0588
2.128834907	17	17	16	16	22	0	32	0	0	100	-100
2.128834935	17	16	16	16	22	0	32	2	0	93.266	-93.9338
2.128834941	17	17	16	16	22	0	31	0	0	100	-100
2.128834950	17	17	16	15	22	0	32	0	0	96.9697	-96.875
2.128834965	17	14	16	16	22	0	32	0	0	90.9091	-91.1765
2.128834977	19	18	16	15	25	0	27	1	0	92.3626	-92.3916
2.128835004	27	27	19	19	30	0	25	1	0	98.1818	-98
2.128835007	27	26	19	19	30	0	25	1	0	96.0079	-96.1481
2.128835026	27	22	19	14	30	0	25	1	0	76.4427	-75.5828
2.128835054	26	23	19	16	30	0	25	1	0	84.8485	-84.336
2.128835068	27	24	19	19	30	0	25	1	0	91.6601	-92.4444
2.128835094	29	25	14	13	25	1	25	0	0	86.3721	-87.532
2.128835218	18	18	10	10	16	1	16	0	0	96.875	-96.875
2.128987921	31	1	27	1	20	18	44	31	0	-73.1142	76.7625
2.128987924	31	0	27	2	20	18	44	34	0	-77.8017	79.9327
2.128987963	31	2	27	1	20	19	44	43	0	-91.7026	91.286
2.128987975	31	3	27	2	20	18	44	42	0	-85.1293	84.1849
2.128987985	31	2	27	1	20	20	44	40	0	-88.5776	90.3769
2.128987992	31	3	27	2	20	19	44	41	0	-85.1293	85.5485
2.129270291	12	10	16	14	21	0	25	0	0	85.7143	-85.4167
2.129290989	23	23	15	15	24	5	46	10	0	78.5714	-78.7138
2.129304100	27	20	20	11	33	0	41	0	0	65.9574	-64.537
2.129304228	18	18	20	20	37	1	37	2	0	95.9459	-95.9459
2.129304238	18	18	20	18	37	0	37	1	0	93.3855	-93.6486
2.129304247	18	18	20	17	37	3	37	1	0	86.6999	-87.0946
2.129304254	18	17	20	19	37	3	37	8	0	79.872	-79.8574
2.129304272	18	18	20	19	37	4	37	10	0	78.4495	-78.5811
2.129386864	27	27	21	21	16	5	32	6	0	77.0833	-75
2.129420449	18	18	15	12	34	1	26	3	0	84.2424	-82.7602
2.129589942	27	26	7	7	28	1	26	1	0	93.3551	-94.4394
2.129727337	30	26	9	8	37	1	42	0	0	85.9137	-86.4264
2.129899991	30	17	24	16	35	0	44	0	0	61.1111	-61.6667
2.130461354	27	24	22	15	24	0	32	1	0	77.8061	-76.9729
2.130461361	27	24	22	12	24	0	32	0	0	73.4694	-71.7172
2.130461371	27	26	22	15	24	0	32	1	0	81.8878	-80.6766
2.130541176	11	10	11	11	23	0	18	0	0	95.4545	-95.4545
2.130541951	20	18	23	18	49	7	37	1	0	74.4186	-75.6362
2.130569152	23	1	21	1	22	22	23	20	0	-88.7879	88.9234
2.130569493	18	0	16	0	40	39	25	21	0	-92.3077	90.75
2.130569501	18	1	16	0	40	40	25	24	0	-95.5204	95.2222
2.130574656	37	35	17	15	40	9	32	2	0	77.3148	-77.0399
2.130574785	29	24	21	18	28	2	57	4	0	76.9412	-77.1563
2.130603148	15	15	10	9	21	1	30	1	0	92.0784	-90.9524
2.130603303	37	34	22	22	37	1	50	7	0	85.7199	-87.5946
2.130603327	37	36	22	20	37	5	52	1	0	88.1737	-86.3849
2.130603782	29	24	13	11	28	1	21	0	0	81.2925	-81.9013
2.130603797	32	30	14	14	41	2	44	1	0	92.1228	-93.2996
2.130603809	32	31	14	12	41	2	44	3	0	87.5959	-85.4465
2.130603834	32	30	14	12	41	0	44	1	0	90.1279	-88.5958
2.130603870	32	31	14	10	41	0	44	0	0	89.1304	-84.1518
2.130609386	31	27	24	22	41	3	58	2	0	84.0404	-83.999
2.130632794	22	20	24	20	19	0	35	3	0	81.401	-82.8355
2.130646841	6	6	14	14	35	2	41	3	0	93.4211	-93.4843
2.130646844	6	6	14	14	36	4	41	2	0	92.2078	-92.0054
2.130646866	6	6	14	14	36	2	41	1	0	96.1039	-96.0027
2.130666719	28	26	14	14	26	7	31	2	0	79.4486	-79.7412
2.130680296	13	13	9	9	16	0	20	0	0	100	-100
2.130680353	26	26	16	15	37	1	45	0	0	96.3995	-95.5236
2.130680371	29	28	20	19	31	0	39	0	0	95.9184	-95.7759
2.130680390	29	27	20	20	31	1	38	0	0	94.4691	-94.9388
2.130680399	29	26	20	19	31	0	38	0	0	91.8367	-92.3276
2.130680438	29	26	20	18	31	0	39	0	0	89.7959	-89.8276
2.130680443	29	28	20	18	31	1	39	0	0	92.449	-91.663
2.130743479	25	24	15	15	35	1	38	0	0	96.1301	-96.5714
2.130754009	28	24	12	10	34	0	29	3	0	80.2381	-79.3514
2.130855154	36	24	24	17	32	0	48	1	0	67.0833	-67.7083
2.130874881	28	24	29	25	33	3	28	3	0	76.1288	-76.058
2.131053910	13	13	12	12	9	1	31	1	0	95	-92.8315
2.131053924	19	17	24	21	30	0	59	4	0	83.8777	-85.097
2.131053981	28	26	17	16	38	7	52	5	0	80	-79.4692
2.131136695	25	19	18	17	39	5	33	0	0	76.7765	-78.812
2.131136699	28	27	22	22	34	8	36	8	0	75.1429	-75.3385
2.131136770	28	23	22	17	34	3	36	1	0	74.2857	-73.9071
2.131136790	27	27	22	19	34	6	36	1	0	83.8776	-82.9694
2.131161623	37	35	19	18	36	8	40	7	0	74.906	-74.8046
2.131221631	22	22	12	12	45	6	22	8	0	79.1045	-75.1515
2.131221696	18	16	16	14	32	0	31	3	0	83.4734	-83.3557
2.131267337	17	0	10	0	22	22	14	14	0	-100	100
2.131267351	17	0	10	0	22	21	14	13	0	-94.4444	94.1558
2.131486545	21	21	13	13	28	0	27	0	0	100	-100
2.131497184	14	14	17	17	22	4	22	0	0	90.9091	-90.9091
2.131497287	13	10	19	16	29	0	55	1	0	80.0595	-79.6577
2.131497313	23	22	23	22	32	3	72	21	0	72.5753	-76.3813
2.131497377	20	20	15	14	19	1	35	3	0	89.7354	-89.7494
2.131502409	26	26	17	14	27	0	31	5	0	84.4026	-83.112
2.131502492	15	15	7	7	20	1	20	0	0	97.5	-97.5
2.131506656	19	18	21	17	47	0	21	3	0	83.0882	-80.7018
2.131511054	13	3	22	3	38	36	37	36	0	-78.8571	77.6604
2.131537937	19	0	22	0	33	23	39	29	0	-72.2222	72.028
2.131538237	34	3	16	2	22	15	36	35	0	-76.2069	72.0403
2.131764226	26	26	7	7	21	1	31	7	0	84.6154	-86.3287
2.131764233	26	25	7	6	21	1	31	2	0	88.1702	-85.3273
2.131764259	26	26	7	7	21	1	31	4	0	90.3846	-91.1674
2.131764299	30	29	13	13	30	4	50	14	0	75.1744	-77.6667
2.131764345	30	29	13	12	30	3	50	14	0	74.0988	-75.4872
2.131945405	25	1	16	0	23	22	26	24	0	-91.4385	91.9799
2.131945713	31	1	21	0	18	18	23	20	0	-90.7598	91.8654
2.131945723	31	1	21	0	18	18	23	21	0	-93.1989	94.0393
2.131952483	25	21	11	10	21	0	44	0	0	86.1111	-87.4545
2.131952521	24	22	11	9	19	0	44	0	0	88.5714	-86.7424
2.131952546	25	24	11	11	21	0	44	0	0	97.2222	-98
2.131952557	25	22	11	11	21	0	44	0	0	91.6667	-94
2.131952577	15	15	5	5	13	0	25	0	0	100	-100
2.131963209	27	23	15	15	29	0	41	1	0	89.0476	-91.3731
2.131963261	27	24	12	11	35	1	47	0	0	88.5241	-88.8492
2.131963268	28	23	13	13	38	0	43	0	0	87.8049	-91.0714
2.131963354	28	26	13	12	38	1	43	3	0	87.7447	-87.7783
2.131966769	22	21	21	20	21	1	40	7	0	82.2341	-84.2154
2.131966805	22	21	21	20	21	1	40	10	0	77.3161	-80.4654
2.131967549	19	18	18	15	36	0	34	2	0	86.332	-86.0939
2.131967560	19	19	18	18	35	2	34	14	0	76.8116	-76.5546
2.131967621	19	15	19	17	36	2	34	2	0	78.4962	-78.4916
2.131967924	29	27	19	15	31	1	47	9	0	74.6795	-74.838
2.132004987	32	0	25	0	38	24	34	22	0	-63.8889	63.9319
2.132005025	32	0	24	0	25	22	38	37	0	-93.6508	92.6842
2.132005074	32	0	24	0	25	22	38	23	0	-71.4286	74.2632
2.132005079	32	0	24	0	25	25	38	36	0	-96.8254	97.3684
2.132005102	21	0	18	0	25	20	46	39	0	-83.0986	82.3913
2.132005113	21	0	18	0	25	19	46	39	0	-81.6901	80.3913
2.132005116	21	0	18	0	25	17	46	42	0	-83.0986	79.6522
2.132005238	21	0	18	2	32	30	27	25	0	-88.0921	87.6157
2.132005264	30	1	24	4	40	37	34	29	0	-79.9299	78.8971
2.132537267	26	3	22	0	33	30	42	32	0	-76.4167	77.7806
2.132543240	18	18	11	10	24	1	20	1	0	92.0063	-90.8712
2.132543263	16	16	11	11	24	0	21	0	0	100	-100
2.132543281	18	17	11	11	24	0	21	2	0	92.1073	-92.4603
2.132543311	18	14	11	11	24	0	21	0	0	86.2069	-88.8889
2.132562947	29	28	11	10	31	6	33	4	0	79.375	-77.9924
2.132583087	23	19	13	13	35	3	38	4	0	79.2998	-81.7555
2.132583092	23	21	13	11	35	3	38	4	0	79.2998	-78.411
2.132615867	37	37	23	22	39	12	63	18	0	68.9216	-68.1558
2.132931343	37	34	14	14	44	9	30	7	0	72.496	-74.052
2.133091222	22	21	19	18	33	6	45	0	0	87.4296	-86.0048
2.133091243	22	21	20	19	34	1	45	0	0	93.9723	-93.7567
2.133164072	24	22	19	15	33	2	56	3	0	80.4285	-79.5981
2.133350572	104	85	36	25	104	40	128	30	0	48.399	-44.6381
2.133600992	23	23	15	15	28	0	23	0	0	100	-100
2.133601000	34	32	20	20	31	5	36	6	0	79.8784	-80.661
2.133601018	34	33	20	20	31	4	36	8	0	80.2377	-80.9667
2.133601038	34	30	20	20	31	3	36	6	0	79.1598	-80.9456
2.133761030	23	23	17	16	24	4	65	15	0	76.1517	-77.187
2.133796383	27	0	20	0	29	29	28	27	0	-98.2456	98.2143
2.133796397	27	0	20	3	29	25	28	26	0	-83.0907	82.032
2.133796460	18	0	15	1	17	17	24	21	0	-89.6526	90.4167
2.133796592	19	0	22	0	31	25	28	24	0	-83.0508	83.1797
2.133796629	25	2	20	0	33	30	25	21	0	-83.4866	83.4545
2.133796634	25	4	20	0	33	31	25	24	0	-85.9387	86.9697
2.133796643	25	1	20	1	33	29	25	20	0	-80.0383	79.4394
2.133796674	25	3	20	2	33	30	25	23	0	-80.2682	80.4545
2.133826415	32	1	23	0	21	17	21	18	0	-81.5152	81.7708
2.133826423	32	2	23	0	22	20	21	20	0	-89.3869	89.9486
2.133826429	32	1	23	2	22	22	21	20	0	-92.2199	91.7087
2.133826442	32	2	23	0	22	22	21	19	0	-91.7125	92.1131
2.133835871	22	22	23	23	31	4	27	9	0	77.5862	-76.8817
2.133902203	24	24	14	13	28	7	44	7	0	77.924	-75.974
2.133939808	19	0	19	0	9	7	19	19	0	-92.8571	88.8889
2.133939819	19	1	19	0	9	9	19	19	0	-97.3684	97.3684
2.133939864	19	0	17	0	9	9	19	18	0	-96.4286	97.3684
2.133945215	27	0	24	1	23	18	20	20	0	-86.4113	87.0471
2.133945237	27	0	24	1	23	22	20	14	0	-81.7601	80.7428
2.133945329	20	1	12	0	16	16	19	19	0	-96.875	97.5
2.133986202	30	3	38	1	32	21	31	30	0	-75.07	74.8838
2.133986211	30	1	38	1	32	26	31	30	0	-85.9477	86.0296
2.133986242	30	0	38	0	32	25	31	26	0	-80.9524	80.998
2.134186050	21	21	16	16	28	5	26	3	0	85.1852	-85.3022
2.134269725	24	19	26	23	30	3	52	2	0	77.9024	-76.891
2.134330677	39	0	24	0	26	23	31	25	0	-84.2105	84.5533
2.134330685	39	1	24	0	26	24	31	31	0	-94.9039	94.8718
2.134330713	39	0	24	0	26	15	31	28	0	-75.4386	74.0074
2.134352215	23	1	21	1	17	17	25	23	0	-90.6926	91.4451
2.134352283	26	1	21	0	27	23	38	34	0	-85.5646	85.4064
2.134352305	26	0	21	0	27	21	38	35	0	-86.1538	84.9415
2.134409601	34	29	18	16	51	5	40	0	0	81.044	-82.1895
2.134524225	32	28	24	22	47	5	41	13	0	68.8312	-68.4105
2.134533459	41	34	19	16	33	0	30	7	0	72.2222	-71.902
2.134584276	23	22	24	21	23	2	23	0	0	87.1415	-87.2283
2.134590123	18	14	21	16	51	0	37	1	0	75.7867	-75.6328
2.134741090	21	17	14	13	26	0	29	1	0	83.8961	-85.1806
2.134741096	46	43	30	27	41	0	43	1	0	90.9148	-90.5763
2.134741117	46	45	30	26	41	2	43	7	0	82.7068	-81.6678
2.134741155	46	46	30	28	41	9	43	10	0	74.7494	-74.0631
2.134741161	46	43	30	30	41	1	43	5	0	88.9098	-89.7057
2.134763125	21	21	18	18	17	0	36	0	0	100	-100
2.134763163	21	21	18	18	17	3	37	5	0	85.1852	-84.4197
2.134763166	21	20	18	18	17	0	37	2	0	93.7322	-94.9163
2.134874527	37	33	19	16	48	5	42	10	0	70.8333	-69.5868
2.134897612	21	21	24	24	12	1	24	0	0	97.2222	-95.8333
2.134956270	25	16	21	14	25	0	47	0	0	65.2174	-65.3333
2.134956312	25	15	21	15	25	0	47	0	0	65.2174	-65.7143
2.134956328	25	24	21	20	25	3	47	3	0	87.3188	-86.4276
2.134956340	25	22	21	19	25	1	47	3	0	83.5749	-84.0466
2.134977107	30	26	25	18	36	0	46	3	0	76.3415	-76.0725
2.134977144	30	23	25	21	36	1	46	5	0	72.6829	-73.5097
2.135031195	28	27	20	20	43	13	42	5	0	76.7402	-77.1456
2.135031203	28	26	20	19	43	9	42	9	0	72.5735	-72.7492
2.135031227	28	26	20	18	43	9	42	8	0	71.6667	-71.4396
2.135031242	28	27	20	19	43	8	42	4	0	81.7157	-81.6501
2.135031247	26	25	27	27	42	1	51	5	0	91.6616	-91.9845
2.135031250	27	25	27	27	34	4	52	10	0	80.0172	-80.7986
2.135060163	25	19	14	13	20	0	33	0	0	82.0513	-84.4286
2.135060201	25	23	14	14	20	3	33	1	0	87.3246	-86.9848
2.135060205	25	24	14	14	20	4	33	3	0	84.2284	-83.4545
2.135189773	13	13	12	12	27	0	26	3	0	94.3396	-94.2308
2.135189796	23	22	15	13	31	1	29	2	0	87.1053	-86.0982
2.135233460	34	28	15	11	30	0	36	1	0	78.0767	-76.4542
2.135276113	12	12	19	18	9	1	31	1	0	91.7742	-90.2
2.135358772	16	14	18	17	22	0	29	0	0	91.1765	-90.9722
2.135380512	31	19	23	21	27	0	36	0	0	74.0741	-76.2973
2.135430999	14	12	11	11	23	0	29	0	0	92	-92.8571
2.135431026	13	13	11	11	23	1	29	2	0	94.2308	-94.3778
2.135439763	25	0	26	0	35	26	39	24	0	-67.5676	67.9121
2.135439796	25	0	26	1	35	24	39	33	0	-75.0662	74.6703
2.135439803	25	1	26	1	35	27	39	32	0	-75.8082	75.674
2.135487462	28	25	16	15	23	3	43	2	0	83.3333	-82.6705
2.135487479	33	30	23	22	26	3	32	2	0	84.2365	-84.3864
2.135524898	34	32	24	23	45	9	36	3	0	80.0128	-80.8088
2.135552608	21	19	14	13	17	1	36	1	0	87.655	-87.3366
2.135552702	29	26	18	17	26	1	38	3	0	85.2394	-86.1794
2.135552711	21	20	16	16	35	2	22	2	0	90.2798	-90.2165
2.135552793	12	11	15	13	30	0	14	0	0	88.8889	-89.1667
2.135628381	20	1	16	1	24	24	17	17	0	-94.4444	94.375
2.135628385	20	2	16	0	24	24	17	17	0	-94.4444	95
2.135628405	20	1	16	0	24	23	17	16	0	-92.3442	92.4755
2.135642177	19	0	12	0	20	16	27	25	0	-87.234	86.2963
2.135659647	12	11	13	13	20	0	31	0	0	96	-95.8333
2.135661391	41	37	18	17	25	3	26	4	0	77.7999	-78.6519
2.135708063	31	30	15	15	38	10	53	14	0	71.4525	-72.0217
2.135708070	27	27	10	10	34	5	44	8	0	83.3333	-83.5561
2.135708123	21	21	18	18	31	2	39	2	0	94.2857	-94.2101
2.135708188	11	11	17	16	20	0	28	2	0	92.2619	-93.4874
2.135708217	11	11	17	15	20	0	28	1	0	90.7738	-92.3319
2.135739259	35	0	16	1	30	25	44	37	0	-81.823	80.5871
2.135739269	38	1	24	6	29	27	46	36	0	-72.7097	71.8664
2.135739432	40	0	25	0	35	31	48	46	0	-92.7711	92.2024
2.135739439	40	0	25	0	35	19	48	35	0	-65.0602	63.6012
2.135827397	20	20	19	19	31	3	37	6	0	86.7647	-87.0532
2.135827435	25	24	28	23	20	2	28	0	0	84.5126	-84.0714
2.135832696	22	19	17	14	34	2	54	2	0	80.0699	-79.5653
2.135839100	34	31	13	13	31	4	44	6	0	80.2837	-82.3184
2.135864777	33	0	18	0	26	21	25	20	0	-80.3922	80.3846
2.135890212	21	1	20	0	18	17	25	21	0	-85.9331	86.8413
2.135897514	31	4	26	0	25	22	34	30	0	-81.118	81.666
2.135898248	10	1	23	0	18	18	18	18	0	-96.9697	95
2.135898251	10	0	23	0	18	18	18	18	0	-100	100
2.135898272	23	0	19	1	29	24	30	28	0	-85.7546	85.4144
2.135898296	34	1	17	1	36	28	32	29	0	-79.902	79.7896
2.135898302	35	0	17	0	36	25	32	27	0	-76.4706	76.9097
2.135898344	35	0	17	0	36	28	32	24	0	-76.4706	76.3889
2.135898414	41	2	25	0	31	28	54	50	0	-88.7344	89.0186
2.135898418	42	0	25	0	31	30	54	43	0	-85.8824	88.2019
2.135898429	42	1	26	0	31	27	54	47	0	-85.5882	85.8764
2.135898448	40	0	29	0	36	26	50	44	0	-81.3953	80.1111
2.135898464	30	0	28	0	28	25	33	32	0	-93.4426	93.1277
2.135898470	30	0	28	0	28	27	33	32	0	-96.7213	96.6991
2.135898479	30	0	28	0	28	26	33	23	0	-80.3279	81.2771
2.135898500	30	0	28	0	28	15	33	25	0	-65.5738	64.6645
2.135898510	30	6	28	3	28	26	33	30	0	-76.286	76.526
2.135898524	30	1	27	0	28	25	33	22	0	-75.2948	76.3095
2.135898533	30	0	27	0	28	26	33	17	0	-70.4918	72.1861
2.135911604	23	22	15	15	18	0	23	1	0	94.9294	-95.6522
2.135911659	23	23	15	14	18	0	23	2	0	92.4904	-92.3188
2.135911690	22	22	15	15	44	3	30	1	0	94.5946	-94.9242
2.135911693	22	22	15	15	45	2	30	6	0	89.3333	-87.7778
2.135911708	21	21	15	14	45	2	31	0	0	94.5906	-94.4444
2.135911731	22	21	15	15	45	2	31	2	0	92.0341	-92.2792
2.135911742	42	40	15	15	50	0	35	1	0	95.3148	-96.1905
2.135911756	46	45	13	13	28	0	44	0	0	98.3051	-98.913
2.135911765	46	46	13	13	28	0	44	1	0	98.6111	-98.8636
2.135911785	46	43	13	12	27	0	44	1	0	91.8119	-91.7566
2.135911813	46	41	13	13	28	1	44	0	0	90.1365	-92.7795
2.135911816	46	45	13	13	28	2	44	2	0	92.7495	-93.0689
2.135911830	46	46	13	13	28	2	44	11	0	81.9444	-83.9286
2.135911841	46	44	13	12	28	1	44	4	0	87.9708	-87.6488
2.135911850	46	45	13	13	28	1	44	2	0	94.1384	-94.8546
2.135911856	46	46	13	13	28	3	44	3	0	91.6667	-91.2338
2.135911868	46	46	13	13	28	2	44	9	0	84.7222	-86.2013
2.135954078	21	21	16	16	28	3	33	5	0	86.8852	-87.0671
2.135964523	28	26	26	21	34	1	35	4	0	79.7907	-79.6283
2.135964527	28	20	20	13	43	3	45	0	0	65.3409	-64.7259
2.136093909	28	26	14	13	24	3	36	3	0	82.8571	-82.4405
2.136163658	44	1	32	0	16	14	46	38	0	-82.5552	83.918
2.136239508	32	32	5	5	35	4	35	1	0	92.8571	-92.8571
2.136239521	32	30	5	5	35	1	35	3	0	88.8803	-91.1607
2.136239570	21	21	14	14	26	3	36	2	0	91.9355	-91.453
2.136239579	21	21	14	14	26	11	36	2	0	79.0323	-76.0684
2.136239711	23	22	13	13	21	2	34	5	0	84.4949	-85.7112
2.136239724	23	23	13	13	21	1	34	3	0	92.7273	-93.2073
2.136239735	20	16	16	14	35	2	31	0	0	80.303	-80.8929
2.136239738	19	19	14	14	41	7	24	1	0	87.6923	-89.3801
2.136239746	19	19	14	11	41	1	24	1	0	87.8322	-85.9829
2.136239750	19	19	14	12	41	0	24	3	0	89.324	-86.6071
2.136239762	19	18	14	14	41	1	23	1	0	93.8447	-93.975
2.136239767	19	19	14	13	40	3	24	2	0	89.1572	-88.5119
2.136239794	19	19	14	14	40	5	24	4	0	85.9375	-85.4167
2.136239881	15	14	15	14	31	1	26	1	0	89.8246	-89.7974
2.136251089	30	2	39	0	39	30	52	47	0	-81.7168	80.3205
2.136413700	29	2	18	0	29	27	42	42	0	-92.9278	93.1034
2.136464831	16	14	19	18	27	1	35	2	0	86.5899	-86.4094
2.136512181	26	0	17	0	23	16	26	22	0	-77.551	77.0903
2.136512327	30	2	17	2	30	30	35	34	0	-89.9509	89.3557
2.136512338	30	3	17	3	30	30	35	34	0	-85.6956	84.7479
2.136512345	31	1	17	1	30	27	35	35	0	-91.2179	90.4459
2.136512456	23	0	14	0	16	13	17	16	0	-87.8788	87.6838
2.136512463	24	0	14	0	16	16	17	17	0	-100	100
2.136512482	24	0	14	0	16	16	17	16	0	-96.9697	97.0588
2.136512502	24	2	14	1	16	16	17	17	0	-92.1053	92.2619
2.136512647	14	0	13	0	14	14	20	19	0	-97.0588	97.5
2.136512687	14	1	13	0	14	14	20	20	0	-96.2963	96.4286
2.136529211	26	1	26	0	30	27	40	29	0	-78.0769	79.3269
2.136530257	19	0	18	2	13	13	24	23	0	-91.8919	92.3611
2.136533821	10	10	15	15	18	0	15	0	0	100	-100
2.136533998	28	22	20	15	42	1	41	0	0	75.8785	-75.5952
2.136534003	28	22	20	16	42	0	42	0	0	79.1667	-79.2857
2.136537178	21	17	18	18	18	1	35	1	0	85.97	-86.2698
2.136560017	14	13	15	14	40	4	50	5	0	83.1034	-83.0952
2.136560043	14	14	15	15	40	2	50	5	0	92.2222	-92.5
2.136560049	14	14	15	15	40	1	50	2	0	96.6667	-96.75
2.136560099	33	31	21	21	29	3	38	4	0	85.8485	-86.5341
2.136560105	33	24	21	21	29	3	38	1	0	77.3632	-79.8754
2.136560117	33	30	21	19	29	3	38	4	0	80.293	-80.2571
2.136560121	33	33	21	20	29	5	38	2	0	87.7004	-86.3668
2.136560183	33	31	21	18	29	1	38	5	0	81.7855	-81.5238
2.136560546	30	30	25	25	38	3	19	3	0	89.4737	-88.1579
2.136560557	30	28	25	25	38	0	19	3	0	91.1005	-88.7719
2.136560574	30	27	25	24	38	0	19	0	0	92.7273	-93
2.136560602	29	24	24	21	38	2	19	0	0	81.3969	-82.4977
2.136710738	10	9	7	7	144	6	71	3	0	89.9316	-90.804
2.136823573	30	26	18	16	35	3	22	0	0	82.2368	-83.4921
3.694144	295	222	225	165	230	112	261	126	0	25.9506	-25.808
3.694751	347	229	56	0	149	35	175	14	0	41.7004	-17.2522
3.1020094	279	217	492	406	369	197	479	266	0	26.2051	-25.6891
3.1020102	279	131	492	275	368	77	479	101	0	31.6435	-30.4191
3.1020109	279	216	491	375	368	176	477	226	0	29.1793	-29.2943
3.1021215	82	63	90	71	179	16	155	12	0	69.5237	-69.5188
3.1024812	107	83	167	133	97	21	244	86	0	47.4538	-50.1577
3.1029556	32	26	20	18	37	7	115	20	0	66.8522	-67.4699
3.1029996	247	192	325	272	272	154	320	170	0	26.3892	-25.8412
3.1030013	428	338	450	376	385	202	429	212	0	30.4612	-30.3214
3.1030028	426	305	449	364	381	164	425	187	0	32.9088	-32.8103
3.1030177	421	279	422	307	364	174	418	167	0	25.9075	-25.6326
3.1030641	412	249	139	93	367	136	213	71	0	26.3793	-28.4764
3.1031906	450	373	434	346	422	221	497	267	0	28.2336	-28.2602
3.1032137	391	305	465	350	457	219	487	233	0	28.6373	-28.7544
3.1033489	290	195	226	144	288	117	304	96	0	29.7179	-29.3771
3.1033821	255	197	294	235	252	125	341	172	0	28.6042	-28.5719
3.1033838	462	371	402	308	339	168	444	224	0	28.5241	-28.456
3.1033853	461	352	400	291	336	143	441	189	0	31.9522	-31.8445
3.1034002	446	316	361	250	321	149	425	176	0	26.5706	-26.1374
3.1034074	218	188	108	87	141	66	182	71	0	41.941	-40.4873
3.1036214	337	284	78	64	65	32	74	30	0	39.2511	-38.2765
3.1036822	401	318	177	150	172	104	325	173	0	25.2345	-25.1758
3.1037024	216	173	163	131	227	111	279	97	0	39.1044	-38.3975
3.1038291	417	304	193	126	215	96	430	190	0	26.1507	-24.6747
3.1038678	183	161	156	127	152	52	200	89	0	44.8989	-45.3389
3.1038880	175	142	158	125	110	27	159	44	0	53.7861	-54.0192
3.1038952	484	329	487	319	349	135	391	167	0	25.9245	-26.0427
3.1040844	222	184	97	83	147	77	194	86	0	35.8985	-35.8695
3.1040945	241	159	111	78	190	67	203	52	0	37.0496	-37.6832
3.1042381	88	67	85	69	223	80	143	56	0	41.4542	-41.1388
3.1042396	88	71	85	73	224	94	143	63	0	40.4577	-40.272
3.1044176	406	345	194	166	194	112	437	260	0	26.2126	-26.6569
3.1044969	198	151	259	209	212	108	281	138	0	28.876	-28.4519
3.1045001	304	227	339	268	302	147	367	159	0	31.243	-30.8637
3.1045906	35	28	53	40	90	26	235	34	0	58.8112	-56.0574
3.1046833	17	10	158	116	300	92	234	79	0	39.9775	-33.907
3.1046905	31	27	165	136	468	159	292	122	0	46.1896	-46.8829
3.1048939	76	64	101	86	160	65	199	72	0	46.5842	-46.2766
3.1049491	88	55	74	43	72	2	105	3	0	57.669	-57.4866
3.1231001	25	0	17	0	39	28	29	21	0	-72.0588	72.1043
3.3751358	35	27	17	16	35	5	46	5	0	70.3466	-73.0526
3.3783105	27	23	24	21	40	1	49	3	0	81.7801	-82.0314
3.3783123	27	23	24	18	40	2	49	2	0	75.8978	-75.5518
3.3783127	27	24	24	22	40	2	49	3	0	84.5781	-84.7166
3.4326701	17	16	22	20	32	4	39	5	0	79.6316	-79.8531
3.4473997	21	19	20	19	25	0	32	1	0	90.9285	-91.1756
3.4474018	21	21	20	20	25	0	32	0	0	100	-100
3.4474028	14	11	17	17	18	0	23	0	0	90.3226	-89.2857
3.4519106	19	18	15	15	45	12	48	5	0	78.7793	-78.8268
3.4519142	19	19	15	15	46	7	48	5	0	87.234	-87.183
3.6757763	21	21	14	14	24	0	19	2	0	95.3488	-94.7368
3.6757819	28	26	20	20	41	5	30	2	0	85.9742	-86.9977
3.7545776	19	19	31	31	37	8	26	7	0	76.1905	-75.7277
3.7569439	38	1	17	0	34	17	39	38	0	-73.5243	72.4022
3.7599817	27	0	25	0	36	25	47	33	0	-69.8795	69.8286
3.7599836	27	0	25	0	36	36	47	36	0	-86.747	88.2979
3.7599850	27	1	25	0	36	36	47	47	0	-98.0769	98.1481
3.7599870	27	1	25	1	36	36	47	46	0	-94.949	95.0843
3.7599901	23	2	21	2	23	21	34	34	0	-87.4003	86.5424
3.7599907	23	1	21	1	23	20	34	34	0	-90.1914	88.9234
3.7599937	23	2	21	1	23	23	34	34	0	-93.1818	93.2712
3.7599949	23	1	21	5	23	23	34	32	0	-82.8549	82.9801
3.7599956	23	1	21	4	23	20	34	33	0	-81.6188	80.31
3.7599961	23	1	21	2	23	22	34	29	0	-82.6555	83.5373
3.8110243	278	33	447	49	350	138	453	188	0	-29.2874	29.0486
3.8307518	27	0	22	1	36	31	49	45	0	-87.3709	86.7012
3.8307525	27	0	22	1	36	35	49	46	0	-93.2533	93.2772
3.8307564	27	1	22	1	36	34	49	45	0	-88.8595	89.016
3.8322799	8	8	12	11	29	0	18	0	0	95	-95.8333
3.8322870	21	21	24	23	47	0	37	1	0	96.5873	-96.5653
3.8322876	25	23	22	17	39	0	43	1	0	83.8869	-83.4736
3.8322954	25	25	18	18	39	0	56	0	0	100	-100
3.8322961	28	28	17	17	34	0	56	0	0	100	-100
3.8322975	30	29	21	21	34	0	44	0	0	98.0392	-98.3333
3.8322979	30	26	21	18	34	0	44	0	0	86.2745	-86.1905
3.8323004	30	30	21	20	34	0	44	0	0	98.0392	-97.619
3.8323027	30	26	21	16	34	1	44	0	0	81.0709	-79.958
3.8323033	20	20	18	15	30	0	36	0	0	92.1053	-91.6667
3.8323120	23	20	23	14	31	0	33	0	0	73.913	-73.913
3.8323165	23	21	22	12	31	0	33	0	0	73.3333	-72.9249
3.8323187	23	22	23	16	31	1	33	0	0	81.0462	-80.9958
3.8323302	25	24	29	23	33	2	34	0	0	84.052	-84.6249
3.8350755	28	24	13	13	19	0	24	1	0	87.9183	-90.7738
3.8409910	35	1	29	2	34	20	47	40	0	-69.3866	67.0881
3.8805778	35	35	10	10	32	12	31	5	0	73.0159	-73.1855
3.9398304	17	17	19	16	27	0	45	5	0	84.7222	-86.5497
3.11807962	31	25	19	15	35	3	60	4	0	72.6316	-72.1772
3.12041774	25	24	15	13	30	0	18	2	0	88.3333	-85.7778
3.12326886	12	11	14	14	22	1	34	1	0	92.5824	-92.09
3.12326922	12	12	14	13	22	1	34	2	0	90.7967	-91.2147
3.12354770	11	11	9	9	26	0	16	0	0	100	-100
3.12390979	23	23	17	15	21	1	31	0	0	93.0769	-91.7367
3.12944946	26	18	20	15	27	0	38	0	0	71.7391	-72.1154
3.13157267	27	23	25	20	37	1	43	2	0	78.9423	-78.9157
3.13547639	39	31	17	13	31	1	48	1	0	76.0398	-75.3243
3.13690446	34	31	20	18	16	0	33	2	0	86.6591	-87.5579
3.13911199	240	209	371	311	153	92	264	154	0	26.1136	-26.2234
3.13911659	118	89	99	63	169	53	220	61	0	40.7402	-39.9859
3.13913385	264	212	171	140	282	147	460	214	0	32.2672	-31.7625
3.13918129	104	82	77	63	78	28	92	22	0	50.6987	-50.4269
3.13919070	334	262	183	132	403	149	316	128	0	37.6832	-36.5476
3.13923047	114	95	78	64	266	124	300	116	0	40.4097	-40.0507
3.13928745	220	157	243	178	157	46	249	81	0	41.0734	-41.3926
3.13933026	83	59	54	34	101	17	117	27	0	47.6997	-47.0693
3.13934640	99	70	89	72	49	10	79	25	0	48.1882	-49.7761
3.13937691	100	83	76	57	54	11	71	16	0	57.9455	-57.5472
3.13981596	12	11	17	17	19	0	20	0	0	96.5517	-95.8333
3.13993098	18	18	20	18	25	3	33	1	0	87.8403	-87.4848
3.13993104	18	17	20	18	25	1	32	2	0	86.8421	-87.0972
3.13993116	18	17	20	18	25	3	33	1	0	85.2087	-84.7071
3.13993119	18	17	20	18	25	4	32	2	0	81.5789	-81.0972
3.13993122	18	17	20	18	25	1	33	2	0	86.9328	-87.1919
3.13993158	5	5	18	17	19	0	25	0	0	95.6522	-97.2222
3.13993555	35	31	25	22	26	2	40	9	0	71.6667	-73.1896
3.13993577	32	27	23	23	40	12	62	9	0	70.3209	-69.9294
3.14181096	37	35	20	19	27	7	46	5	0	78.2985	-76.3996
3.14395716	38	36	21	17	37	7	54	14	0	66.7536	-65.4222
3.14598794	12	12	15	15	40	0	35	6	0	92	-91.4286
3.14598808	12	12	15	14	40	1	35	1	0	93.6296	-93.9881
3.14599018	22	21	9	7	41	0	45	0	0	90.3226	-86.6162
3.14599025	22	18	9	9	41	0	45	0	0	87.0968	-90.9091
3.14599271	16	16	19	18	18	0	25	1	0	94.8173	-95.3684
3.14599305	33	30	24	23	35	0	32	0	0	92.9825	-93.3712
3.14609069	9	9	13	13	24	0	28	0	0	100	-100
3.14609084	24	23	22	21	40	1	44	3	0	90.8903	-90.9848
3.14609107	24	23	22	19	40	0	44	0	0	91.3043	-91.0985
3.14609122	24	24	22	22	40	0	44	4	0	95.2381	-95.4545
3.14609152	24	23	22	22	40	0	44	0	0	97.8261	-97.9167
3.14609525	14	13	17	17	33	3	29	2	0	88.7097	-88.4348
3.14609574	14	13	16	16	33	2	29	0	0	93.4409	-93.3983
3.14609596	14	13	17	16	33	0	29	0	0	93.5484	-93.4874
3.14679099	36	3	19	0	51	42	42	32	0	-74.1153	75.105
3.14679113	36	0	19	0	51	36	42	23	0	-63.4409	62.6751
3.14714164	22	17	13	10	23	0	35	0	0	77.1429	-77.0979
3.14752849	28	27	15	13	25	2	32	1	0	87.7601	-85.9851
3.14790428	16	16	13	13	37	6	35	5	0	84.7222	-84.749
3.15567445	15	15	10	9	22	1	21	0	0	93.6744	-92.7273
3.15567483	22	22	12	11	32	2	29	1	0	92.1408	-90.9842
3.15567504	25	25	12	11	31	1	29	6	0	85.6306	-83.8756
3.15635577	20	1	15	1	31	26	39	37	0	-84.2857	83.538
3.15635608	20	0	15	1	31	26	39	34	0	-82.8571	82.1919
3.15643603	21	1	25	1	17	14	41	38	0	-85.3073	83.137
3.15643622	22	0	25	1	17	16	41	39	0	-92.6999	92.6198
3.15652036	9	0	15	0	31	25	39	37	0	-88.5714	87.7585
3.15820581	21	20	10	9	27	2	23	0	0	89.5484	-88.9153
3.15842815	29	28	20	18	19	4	28	2	0	81.1116	-79.1781
3.15918759	24	23	23	19	22	3	44	6	0	75.7253	-75.5847
3.16830541	9	9	15	15	20	0	13	0	0	100	-100
3.16831356	21	20	15	15	33	0	33	10	0	82.0707	-82.4675
3.16868031	17	14	23	18	38	0	27	1	0	78.4615	-78.4551
3.16871698	21	20	19	18	39	4	44	11	0	76.9277	-77.3593
3.16967592	64	55	47	41	83	1	100	8	0	81.5685	-81.9834
3.17089233	39	36	26	23	48	4	29	3	0	81.6783	-81.0455
3.18246658	35	25	23	15	47	0	47	0	0	68.9655	-68.323
3.18246748	35	32	23	18	47	0	47	0	0	86.2069	-84.8447
3.18246755	18	16	21	19	30	2	38	0	0	86.8024	-86.3492
3.18754632	40	4	18	1	38	38	42	27	0	-72.6293	74.3651
3.18982614	29	4	19	0	23	19	42	37	0	-77.8205	78.4554
3.19092117	24	24	22	20	26	1	41	8	0	82.2193	-83.7754
3.19092138	24	23	19	18	27	1	51	11	0	79.9642	-82.6489
3.19092190	24	24	19	18	27	5	51	12	0	75.8795	-76.3445
3.19092215	18	16	12	12	20	2	42	0	0	90.1075	-89.4444
3.19105499	27	25	22	22	36	6	31	4	0	80.993	-81.5114
3.19295723	36	35	15	15	35	6	49	12	0	76.6106	-77.7948
3.19295762	36	36	15	15	35	14	49	17	0	63.0952	-62.6531
3.19697844	39	0	24	0	27	26	46	41	0	-91.7808	92.7134
3.19697881	39	0	24	0	27	26	46	46	0	-98.6301	98.1481
3.19728705	28	28	22	21	35	3	30	9	0	79.5385	-78.4416
3.19728733	43	39	23	23	54	10	57	16	0	70.516	-72.0545
3.20993842	21	20	9	7	27	3	35	0	0	85.1613	-80.9524
3.20999160	22	13	20	20	31	0	24	0	0	78.5714	-79.5455
3.21003622	24	21	25	23	44	0	38	0	0	89.7959	-89.75
3.21003630	24	17	25	20	44	0	38	1	0	74.2907	-74.1009
3.21003748	15	12	28	20	36	1	43	0	0	73.1528	-74.3254
3.21006830	24	21	28	25	36	0	42	2	0	85.8974	-86.0119
3.21006859	24	22	28	27	36	7	42	7	0	76.2821	-75.9921
3.21147951	21	14	13	12	44	0	54	1	0	75.4502	-78.5613
3.21208940	30	25	16	12	38	2	51	1	0	77.064	-75.5547
3.22061649	33	33	25	23	31	8	52	17	0	66.4312	-66.7506
3.24217423	19	1	11	0	22	20	23	22	0	-90	90.6491
3.24217846	25	1	18	1	25	24	25	24	0	-91.3488	91.2222
3.24217864	25	0	18	0	25	24	25	25	0	-98	98
3.24217868	25	0	18	0	25	23	25	25	0	-96	96
3.24217878	25	0	18	0	25	24	25	25	0	-98	98
3.24217896	25	2	18	2	25	24	25	25	0	-88.6977	88.4444
3.24217901	25	1	18	2	25	24	25	25	0	-91.0233	90.4444
3.24217914	25	0	18	2	25	24	24	24	0	-93.308	92.4444
3.24217921	25	0	18	2	25	24	25	22	0	-87.3488	86.4444
3.24217932	25	1	18	3	25	24	25	25	0	-88.6977	87.6667
3.24217944	25	4	18	2	25	24	25	25	0	-84.0465	84.4444
3.24217947	25	0	18	1	25	23	25	24	0	-91.6744	91.2222
3.24217965	25	0	18	2	25	24	25	25	0	-93.3488	92.4444
3.24219168	17	1	20	1	19	18	29	26	0	-86.2613	86.7548
3.24219189	19	2	21	0	19	18	29	27	0	-88.75	88.657
3.24219221	19	1	21	1	19	19	29	27	0	-90.8333	91.5392
3.24219237	19	3	21	2	19	19	29	27	0	-83.3333	83.8951
3.24224286	32	0	24	2	33	24	39	36	0	-79.7619	78.3508
3.24224304	32	2	24	1	33	32	39	38	0	-91.8651	91.9945
3.24224343	32	3	24	2	33	32	39	36	0	-85.5159	85.7845
3.24231869	17	0	8	1	24	23	42	42	0	-94.4848	91.6667
3.24231904	15	0	8	0	24	21	42	42	0	-95.4545	93.75
3.24231911	17	0	8	0	24	22	42	40	0	-93.9394	93.4524
3.24231916	11	1	8	0	24	24	42	41	0	-93.2217	94.2641
3.24231972	18	0	14	0	19	19	25	25	0	-100	100
3.24241329	17	0	28	0	17	11	25	24	0	-83.3333	80.3529
3.25751088	29	27	21	21	42	3	40	15	0	74.0488	-74.2303
3.26478248	28	27	9	9	40	5	28	5	0	82.5914	-83.0357
3.26797574	31	31	16	16	46	12	44	18	0	66.6667	-66.502
3.28209844	29	27	13	13	45	11	49	9	0	73.9615	-75.1458
3.29133914	14	0	21	0	25	20	28	26	0	-86.7925	86.4286
3.29133978	14	0	21	0	25	24	27	20	0	-84.6154	85.037
3.29133986	14	0	21	0	25	23	28	23	0	-86.7925	87.0714
3.29607029	116	101	24	23	304	142	32	15	0	41.8452	-44.6584
3.30184334	23	20	15	15	29	1	29	0	0	90.3811	-91.7541
3.30184404	17	17	14	13	26	1	26	0	0	94.8511	-94.5055
3.31119450	21	16	16	13	23	0	27	0	0	78.3784	-78.7202
3.31569234	26	25	18	18	40	4	41	16	0	73.0359	-73.5647
3.31569584	19	19	13	13	25	4	38	3	0	88.8889	-88.0526
3.31718309	26	1	28	2	26	16	64	53	0	-71.1111	66.681
3.31718322	26	0	28	0	26	16	64	42	0	-64.4444	63.5817
3.31718326	26	0	28	0	26	13	64	55	0	-75.5556	67.9688
3.31718355	26	1	28	1	26	26	64	63	0	-95.1852	95.51
3.31718367	26	1	28	0	26	18	64	58	0	-82.5926	78.0048
3.32186879	39	36	16	15	26	2	45	11	0	74.4174	-76.9605
3.32651796	197	88	339	233	156	43	223	42	0	37.4606	-33.5017
3.32651806	180	168	174	162	125	78	156	94	0	32.0104	-31.8902
3.32935031	32	29	9	9	26	3	35	0	0	87.7649	-89.5433
3.32985034	18	17	24	19	24	1	40	1	0	82.5893	-83.4722
3.33471883	23	0	28	2	23	21	22	18	0	-82.7451	82.9898
3.33659222	17	17	8	8	21	0	29	0	0	100	-100
3.33659229	20	20	10	10	31	0	48	0	0	100	-100
3.33659235	20	20	10	10	31	0	48	1	0	98.7342	-98.9583
3.33659313	9	9	10	10	31	0	48	2	0	97.4684	-97.9167
3.33659322	15	15	6	6	37	2	44	4	0	92.5926	-92.7518
3.33659329	14	14	8	8	27	0	32	2	0	96.6102	-96.875
3.33694335	22	22	18	13	36	1	26	0	0	85.8871	-84.7222
3.33694348	22	20	18	17	36	0	26	0	0	92.5	-92.6768
3.33694354	22	22	18	18	36	0	26	0	0	100	-100
3.33694378	22	22	18	18	36	0	26	3	0	95.1613	-94.2308
3.33694406	22	22	18	17	36	0	25	1	0	95.8607	-95.2222
3.33923771	14	14	16	16	21	5	36	3	0	85.9649	-83.9286
3.33940904	34	33	18	17	29	7	59	12	0	74.5629	-73.5132
3.34266724	24	23	25	23	35	5	27	3	0	80.9743	-81.2183
3.34266770	24	24	25	23	35	5	27	3	0	83.0151	-83.3016
3.34664450	15	15	12	11	13	0	26	0	0	96.2963	-95.8333
3.34664522	13	13	11	11	17	0	22	0	0	100	-100
3.36657010	34	31	5	3	25	3	40	1	0	81.0256	-68.3382
3.42114921	32	32	21	20	32	8	33	9	0	71.9594	-71.4827
3.43819946	300	227	327	238	299	139	352	172	0	26.39	-26.5488
3.49527951	16	13	26	23	20	0	24	0	0	85.7143	-84.8558
3.49528027	16	16	26	24	20	0	24	0	0	95.2381	-96.1538
3.49528046	16	14	26	24	20	0	24	0	0	90.4762	-89.9038
3.49563682	20	20	6	6	9	0	28	2	0	94.5946	-96.4286
3.49563758	33	31	14	14	29	4	51	4	0	85.7447	-86.1516
3.49915124	39	0	9	0	19	17	46	33	0	-76.9231	80.6064
3.49915139	38	0	9	0	19	19	46	26	0	-69.2308	78.2609
3.49944671	10	10	12	12	15	1	30	0	0	97.7778	-96.6667
3.50008925	15	15	14	14	19	0	33	4	0	92.3077	-93.9394
3.50203626	30	0	9	1	53	48	29	29	0	-91.3383	89.7275
3.51106301	12	12	17	15	34	3	28	1	0	86.6518	-87.9202
3.51106309	12	12	17	17	34	3	28	1	0	93.5484	-93.8025
3.51106443	22	21	15	15	30	3	35	0	0	92.6819	-92.7273
3.51106446	22	22	15	14	30	2	34	0	0	94.1723	-93.3333
3.51106450	22	22	15	14	30	3	35	5	0	84.9896	-84.5238
3.51106455	22	22	15	15	30	4	35	7	0	83.0769	-83.3333
3.51106518	22	21	15	14	30	1	35	1	0	91.5177	-91.2987
3.51106534	22	22	15	15	30	2	34	2	0	93.75	-93.7255
3.51106670	14	13	11	11	26	1	23	0	0	93.9592	-94.5055
3.51106715	14	14	11	11	26	2	23	2	0	91.8367	-91.806
3.51106789	14	14	11	11	26	0	23	1	0	97.9592	-97.8261
3.51107067	14	12	12	12	17	0	32	1	0	90.2669	-91.2946
3.51107094	14	12	12	12	17	0	32	1	0	90.2669	-91.2946
3.51107183	14	12	12	12	17	0	32	1	0	90.2669	-91.2946
3.51786646	21	21	21	21	31	3	40	3	0	91.5493	-91.4113
3.56396492	38	35	20	20	46	2	60	5	0	88.2238	-89.7121
3.57014725	23	23	18	18	33	7	23	5	0	78.5714	-78.5244
3.57014753	23	23	18	18	33	5	23	1	0	89.2857	-90.2503
3.58680231	21	20	25	24	26	0	31	4	0	88.6346	-89.1674
3.58680287	21	20	26	23	26	0	31	3	0	86.2262	-87.0111
3.58680290	21	19	26	25	26	0	31	2	0	90.1082	-90.0892
3.59518678	24	23	22	21	42	4	39	9	0	79.6028	-79.3436
3.64409170	384	286	444	265	410	130	342	99	0	36.0938	-36.7546
3.64409231	203	187	242	216	173	121	183	109	0	25.9551	-25.9347
3.64413117	241	210	358	301	195	83	159	75	0	40.6761	-40.7406
3.64414183	91	70	93	66	114	42	144	41	0	41.7425	-41.2882
3.64418362	226	182	142	117	481	245	316	173	0	28.8033	-28.6215
3.66895447	18	16	28	27	27	2	36	7	0	79.1925	-79.2328
3.66895451	18	17	28	28	27	5	36	3	0	85.1277	-83.7963
3.68766454	14	13	17	15	24	1	25	0	0	88.2818	-88.4629
3.74981420	312	286	206	186	271	161	312	203	0	28.684	-28.7421
3.74981456	311	220	206	155	271	79	313	93	0	43.0818	-43.5593
3.75855987	33	24	17	14	29	2	49	3	0	69.5897	-71.0306
3.81229271	22	21	12	10	40	0	51	0	0	91.1765	-89.3939
3.82708008	377	304	34	29	113	54	169	84	0	32.0857	-34.2195
3.82708039	374	220	32	22	113	10	169	27	0	46.4853	-51.3738
3.82713509	235	172	50	34	338	90	383	101	0	45.7897	-44.0968
3.82713518	235	166	50	34	345	70	389	78	0	50.012	-49.1485
3.82726137	110	67	37	20	55	6	109	12	0	48.2081	-46.5224
3.82726221	217	172	154	124	191	95	318	173	0	27.1321	-27.8207
3.82726229	218	184	154	126	191	108	316	174	0	27.712	-27.307
3.82728696	379	324	243	206	462	270	372	201	0	28.7342	-28.894
3.82728757	233	187	158	127	191	85	264	117	0	35.9113	-35.9082
3.82728788	232	139	157	105	191	35	265	38	0	46.7162	-47.0643
3.82732993	38	33	46	37	185	66	453	143	0	50.5747	-50.0169
3.82734460	294	244	316	255	328	186	446	235	0	27.4105	-27.1457
3.82734559	155	139	195	183	263	153	298	175	0	33.533	-33.3119
3.82743028	115	89	88	64	82	17	191	59	0	47.5306	-49.2484
3.82746394	198	170	237	201	300	153	409	182	0	38.0377	-37.585
3.82746438	198	124	238	156	292	102	400	126	0	31.2722	-30.8705
3.82747769	143	113	182	141	267	126	291	141	0	30.3044	-30.4244
3.82751174	81	65	82	54	375	114	109	33	0	42.6342	-42.7127
3.82754217	279	243	307	267	162	108	222	121	0	27.3953	-26.4481
3.82754247	409	284	377	268	181	78	242	83	0	32.1675	-31.5669
3.82754492	424	370	401	340	219	136	321	166	0	30.1347	-29.1192
3.82756643	131	100	96	70	142	40	158	59	0	41.8899	-41.8709
3.82758637	52	41	108	86	486	181	250	117	0	38.8859	-37.2165
3.82769873	124	91	129	96	119	41	166	43	0	44.4394	-43.7242
3.82774279	122	107	32	18	9	3	37	3	0	68.1254	-51.2567
3.82778089	186	146	191	146	173	57	218	73	0	44.2055	-44.2501
3.82778120	186	118	193	115	173	25	218	25	0	48.6898	-48.5538
3.82779276	256	231	107	97	154	77	167	112	0	31.4796	-31.9114
3.82793702	140	76	100	56	107	12	117	21	0	40.2679	-40.561
3.82794820	187	174	133	121	76	51	422	280	0	25.7216	-25.2848
3.82799330	232	204	155	141	108	65	224	140	0	27.4003	-28.1068
3.82799366	232	175	155	114	107	38	223	73	0	41.0406	-40.365
3.82810550	95	77	130	87	288	103	301	102	0	38.0841	-39.1624
3.82811710	294	256	215	181	322	182	414	253	0	26.7514	-26.814
3.82811740	224	195	202	182	265	125	288	168	0	35.5139	-35.8247
3.82813663	209	172	164	146	307	178	325	137	0	35.4129	-35.5934
3.82814636	103	88	72	48	171	74	226	85	0	37.6639	-35.609
3.82821932	291	215	267	188	288	122	392	175	0	28.5458	-28.6456
3.82822011	234	184	200	153	244	85	325	118	0	41.9731	-41.9944
3.82823864	91	73	106	91	179	75	151	82	0	35.673	-34.9324
3.82825452	143	125	155	137	97	63	197	107	0	30.0963	-28.2683
3.82825482	215	154	171	123	104	45	234	92	0	31.2291	-30.4861
3.82825561	161	121	87	64	55	10	169	33	0	55.4003	-55.505
3.82825615	100	98	33	29	27	14	97	40	0	51.9403	-46.3949
3.82832706	80	65	94	73	67	20	107	33	0	48.8506	-49.1089
3.82841282	284	197	130	100	96	29	69	18	0	43.2543	-44.997
3.82841491	341	249	191	132	188	51	180	56	0	42.5405	-41.9459
3.82841527	342	312	192	167	188	122	180	114	0	25.5699	-24.9901
3.82844536	222	143	41	30	123	9	119	36	0	47.1844	-50.008
3.82844694	150	137	179	167	228	159	268	174	0	25.2641	-24.9836
3.82845631	323	215	167	87	203	21	105	18	0	48.9703	-45.5858
3.82845662	324	281	167	147	204	108	105	70	0	29.5639	-27.5723
3.82849870	338	251	148	115	162	85	378	179	0	26.4198	-26.0697
3.82857327	347	296	97	70	180	91	113	45	0	36.0161	-33.5445
3.82865602	285	80	155	9	234	161	244	145	0	-43.7895	47.1765
3.82865654	384	239	237	149	249	44	271	37	0	46.9029	-46.8925
3.82865685	381	317	233	193	244	115	264	132	0	34.4398	-34.4518
3.82871687	143	118	151	129	155	86	193	100	0	30.5653	-30.3253
3.82874285	147	106	125	84	62	9	116	19	0	54.1226	-54.2067
3.82874862	125	75	136	74	464	65	218	26	0	43.745	-44.2383
3.82886171	60	38	94	49	99	11	98	11	0	45.326	-46.5627
3.82901124	303	244	439	356	498	267	456	247	0	26.9841	-26.9202
3.82906155	91	68	97	68	134	36	262	92	0	40.0172	-41.4241
3.82906364	99	72	100	70	137	44	260	88	0	38.1074	-38.3822
3.85604709	138	127	117	107	117	66	116	56	0	39.4042	-39.3979
3.85604752	138	121	117	100	117	64	117	49	0	38.3761	-38.285
3.85604764	137	120	112	97	113	55	97	45	0	39.5295	-39.567
3.86363086	16	15	12	12	24	0	25	1	0	94.3878	-94.875
3.86725322	73	45	19	11	132	21	115	10	0	48.319	-47.4669
3.86727687	205	141	179	128	232	81	218	64	0	37.8299	-38.0086
3.86727896	187	145	177	132	207	60	182	63	0	44.4794	-44.2577
3.86727932	188	165	177	154	207	115	183	110	0	29.705	-29.5534
3.86729372	281	252	287	257	375	230	420	274	0	26.2164	-26.3277
3.86735996	120	78	79	51	78	11	91	17	0	48.2561	-48.3865
3.87196126	31	31	18	18	27	5	37	14	0	70.3125	-71.8218
3.87804669	14	1	14	0	19	19	18	18	0	-96.4286	96.4286
3.87804678	14	0	14	0	19	17	18	18	0	-94.5946	94.7368
3.87804700	14	0	14	0	19	19	18	18	0	-100	100
3.87804814	14	0	14	0	19	17	18	18	0	-94.5946	94.7368
3.87804852	31	0	17	0	37	29	25	19	0	-77.4194	77.1892
3.87804922	31	1	17	3	37	32	25	23	0	-80.3763	78.8068
3.87804933	31	1	17	0	37	28	25	19	0	-73.7231	74.2249
3.87804950	31	0	17	0	37	32	25	25	0	-91.9355	93.2432
3.87804961	31	0	17	0	37	37	25	23	0	-96.7742	96
3.87805087	20	1	12	0	18	18	22	20	0	-91.875	92.9545
3.87805092	20	0	12	0	18	18	22	21	0	-97.5	97.7273
3.88138478	24	24	16	16	27	1	45	12	0	81.9444	-84.8148
3.88138507	27	26	8	7	28	1	36	7	0	81.7857	-80.3902
3.92356596	12	12	11	11	21	0	26	2	0	95.7447	-96.1538
3.92439550	19	2	12	1	25	24	20	20	0	-88.1004	88.5702
3.92536119	22	21	15	13	36	5	39	2	0	82.5586	-81.5521
3.92536348	37	36	20	18	28	2	45	13	0	74.1889	-75.6328
3.92582587	12	12	12	12	22	0	20	2	0	95.2381	-95
3.93312555	29	29	22	21	26	10	52	12	0	69.8341	-66.958
3.93513772	13	8	19	15	47	0	34	0	0	71.875	-70.2429
3.93513801	11	9	21	18	28	0	29	0	0	84.375	-83.7662
3.93615846	29	3	28	1	43	41	45	39	0	-83.8915	84.0496
3.93703566	16	16	32	31	32	4	35	2	0	88.9614	-89.3304
3.93703590	16	16	32	31	33	0	34	9	0	84.4838	-85.2022
3.93703599	16	15	32	31	33	6	35	6	0	78.1863	-77.6502
3.94312868	18	18	6	6	45	6	18	0	0	90.4762	-93.3333
3.94312931	31	30	18	18	61	26	35	4	0	66.7092	-71.3613
3.94312942	31	30	19	19	61	5	35	2	0	90.7083	-91.4316
3.94312982	31	31	19	19	61	12	35	0	0	87.5	-90.1639
3.95023810	133	106	182	127	125	37	204	71	0	41.1415	-42.5378
3.95024315	281	182	307	209	288	108	282	115	0	27.3738	-27.2834
3.95024464	286	205	317	229	288	112	289	135	0	29.1658	-29.1582
3.95024479	287	219	328	252	288	128	288	133	0	31.2729	-31.2554
3.95025689	406	263	437	308	373	151	408	156	0	28.4257	-28.2705
3.95025838	423	291	467	317	372	153	415	171	0	27.1456	-27.1703
3.95025853	425	317	469	360	374	179	418	187	0	29.5149	-29.3747
3.95025870	272	201	357	277	223	104	274	118	0	31.3256	-30.8928
3.96754153	22	18	17	15	30	1	42	0	0	83.2265	-83.3601
3.96754237	22	19	17	17	29	4	42	6	0	78.2232	-79.1424
3.98915222	20	19	9	9	17	0	21	0	0	96.5517	-97.5
3.98915279	28	24	15	14	18	0	27	1	0	86.1499	-87.672
3.98915349	27	27	15	15	19	1	27	2	0	93.4783	-93.6647
3.98921197	18	18	14	14	15	0	30	1	0	97.7778	-98.3333
3.98924871	40	39	25	24	34	3	20	3	0	85.812	-84.8382
3.99046989	21	20	21	20	41	9	72	1	0	86.3885	-83.568
3.99105962	15	15	8	8	23	0	19	0	0	100	-100
3.99105974	15	15	8	8	23	1	19	0	0	97.619	-97.8261
3.99106005	19	19	15	13	38	0	32	0	0	94.1176	-93.3333
3.99146101	28	3	18	1	21	21	31	28	0	-85.5351	87.0264
3.99146144	28	5	18	0	21	19	31	30	0	-83.3612	84.6966
3.99146305	22	1	15	0	27	26	32	28	0	-88.8227	89.6254
3.99206243	26	26	23	22	33	5	34	9	0	77.0637	-77.015
3.99206320	27	25	23	22	33	1	34	1	0	91.0149	-91.1366
3.99206338	23	22	20	17	48	1	46	2	0	87.5062	-87.1105
3.99287751	32	32	26	26	35	3	40	3	0	92	-91.9643
3.99300546	22	21	18	14	14	1	28	0	0	85.119	-83.0447
3.99417127	24	4	11	1	21	21	23	23	0	-85.7143	87.1212
3.99417150	24	0	11	0	21	18	23	20	0	-86.3636	86.3354
3.99417199	24	3	21	0	32	27	40	37	0	-82.2222	82.1875
3.99417203	24	0	21	0	32	21	40	30	0	-70.8333	70.3125
3.99417308	8	0	14	0	18	17	28	28	0	-97.8261	97.2222
3.99427251	14	1	19	1	36	33	47	40	0	-81.8912	82.1835
3.99427305	21	3	17	3	45	44	34	33	0	-81.6789	81.4519
3.99427401	17	1	28	1	9	9	36	30	0	-82.2222	86.9398
3.99427408	16	1	25	0	11	10	32	27	0	-83.6075	84.517
3.99427437	16	0	25	1	11	11	32	30	0	-92.9098	94.875
3.99427455	16	1	25	0	11	11	32	27	0	-85.9331	89.0625
3.99606167	40	1	30	2	35	25	39	32	0	-72.7413	72.1566
3.99606176	40	0	30	1	35	29	39	37	0	-87.7606	87.1978
3.99970452	19	18	15	15	16	0	24	2	0	92.0588	-93.2018
3.100205115	22	21	18	17	19	1	31	3	0	87	-87.4792
3.100219666	22	20	19	19	39	5	24	3	0	82.4235	-82.7943
3.100253485	25	24	12	11	28	0	39	1	0	93.1021	-92.5513
3.100253489	25	24	12	10	27	1	39	0	0	90.3767	-87.8148
3.100253498	25	24	12	10	28	0	39	3	0	87.4143	-85.8205
3.100253509	25	24	12	11	28	1	39	0	0	93.1021	-92.0476
3.100253539	25	21	12	11	28	0	39	1	0	84.9939	-86.5513
3.100253548	25	24	11	10	28	0	39	0	0	94.4444	-93.4545
3.100253624	5	5	17	17	18	0	25	0	0	100	-100
3.100253631	9	9	20	17	21	0	35	1	0	87.8695	-91.0714
3.100253681	15	14	21	18	19	0	29	0	0	88.8889	-89.5238
3.100300049	23	22	19	19	34	3	49	14	0	77.1371	-79.1286
3.101058216	14	14	17	16	32	0	26	4	0	89.8776	-89.3665
3.101058227	14	13	17	17	32	1	26	5	0	86.4294	-85.2507
3.101058232	14	13	17	17	32	0	26	6	0	86.4294	-84.8901
3.101058253	14	14	17	16	32	0	26	2	0	93.3259	-93.2127
3.101058291	14	13	17	15	32	0	26	1	0	88.5984	-88.6231
3.101058311	14	14	17	17	32	3	26	2	0	91.3793	-91.4663
3.101775150	24	0	18	1	12	12	33	28	0	-86.5079	89.6465
3.101901836	26	26	17	16	20	6	31	3	0	80.0274	-77.2201
3.101901886	26	26	17	17	20	9	31	2	0	78.4314	-74.2742
3.101901900	40	37	22	20	25	4	43	5	0	78.7002	-77.8906
3.101958882	26	25	17	17	20	5	32	2	0	84.2129	-82.4519
3.101990902	20	20	10	10	13	0	16	0	0	100	-100
3.101990922	20	19	10	10	13	0	16	0	0	96.6667	-97.5
3.101990970	19	19	10	10	13	0	16	0	0	100	-100
3.101991006	20	20	10	10	13	0	16	0	0	100	-100
3.101991015	20	20	10	10	13	0	16	0	0	100	-100
3.101991040	19	18	10	10	13	0	16	0	0	96.5517	-97.3684
3.101991150	22	22	25	23	25	1	48	0	0	94.3748	-94
3.101991155	22	21	25	25	25	2	48	4	0	89.6532	-89.5606
3.101991161	22	22	25	24	25	0	48	0	0	97.8723	-98
3.101991179	22	21	25	25	25	1	48	1	0	95.1326	-94.6856
3.101991184	22	21	25	25	25	0	48	1	0	96.5025	-96.6856
3.101991187	22	22	25	25	25	0	48	1	0	98.6301	-98.9583
3.101991190	22	21	25	25	25	1	48	3	0	92.3929	-92.6023
3.101991196	22	22	25	25	25	0	48	5	0	93.1507	-94.7917
3.101991201	22	21	25	25	25	2	48	2	0	92.3929	-91.6439
3.101991210	22	21	25	24	25	0	48	5	0	88.8954	-90.5189
3.101991215	22	22	25	25	25	0	48	1	0	98.6301	-98.9583
3.101991218	22	21	25	24	25	1	48	1	0	93.005	-92.6856
3.101991245	22	22	25	25	25	0	48	2	0	97.2603	-97.9167
3.102934279	34	3	25	8	24	24	41	38	0	-76.7405	75.9297
3.102934291	34	2	24	8	24	22	41	39	0	-76.6048	73.7865
3.102934309	34	3	25	8	24	23	41	41	0	-79.8175	77.5049
3.102934324	34	3	25	8	24	24	41	41	0	-81.3559	79.5882
3.102934333	34	3	25	7	24	22	41	37	0	-73.8201	72.5435
3.102934353	34	3	25	8	24	22	41	40	0	-76.7405	74.2021
3.102934357	34	3	25	7	24	24	41	40	0	-81.5124	80.3687
3.103019889	31	0	15	0	30	21	36	25	0	-69.697	69.7222
3.103049185	21	0	27	0	34	29	25	18	0	-79.661	78.6471
3.103049193	21	0	27	0	34	25	25	18	0	-72.8814	72.7647
3.103049212	21	1	27	1	34	32	25	15	0	-75.4944	72.826
3.103049215	21	0	27	2	34	28	25	19	0	-75.4944	75.4728
3.103049268	21	0	27	0	34	28	25	18	0	-77.9661	77.1765
3.103054636	20	20	19	18	20	2	27	0	0	93.1806	-92.3684
3.103054639	36	31	20	18	32	0	34	1	0	85.9848	-86.585
3.103054654	36	36	20	20	32	2	34	1	0	95.4545	-95.4044
3.103054689	36	34	20	18	32	0	34	0	0	92.8571	-92.2222
3.103054795	14	14	19	19	19	1	21	1	0	95	-94.9875
3.103240478	29	3	15	2	14	14	33	33	0	-88.6364	88.1609
3.103240484	28	4	15	2	14	14	33	31	0	-81.7912	83.1602
3.103240509	30	2	19	1	15	13	47	41	0	-80.9743	80.9854
3.103240519	24	3	23	4	25	25	38	38	0	-85.1064	85.0543
3.103240554	24	0	23	0	25	22	38	31	0	-84.127	84.7895
3.103240572	24	4	23	4	25	25	38	38	0	-82.9787	82.971
3.103240579	24	1	23	2	25	24	38	30	0	-79.3313	81.0425
3.103240583	24	0	23	0	25	16	38	30	0	-73.0159	71.4737
3.103250481	18	18	7	7	20	0	7	0	0	100	-100
3.103250660	18	17	16	12	31	0	49	0	0	85.2941	-84.7222
3.103250668	18	18	16	16	31	0	49	0	0	100	-100
3.103250680	18	18	16	15	31	0	49	0	0	97.0588	-96.875
3.103250688	18	17	16	16	31	0	49	0	0	97.0588	-97.2222
3.103250711	17	17	14	11	11	1	34	0	0	88.1004	-84.7403
3.103251195	17	16	8	7	16	0	34	0	0	92	-90.8088
3.103251219	47	46	19	18	28	1	50	1	0	94.4056	-93.5189
3.103251241	47	46	19	19	28	0	50	3	0	94.6387	-95.9362
3.103251247	47	47	19	19	28	1	50	3	0	94.8718	-95.2143
3.103251276	47	45	19	19	28	4	50	8	0	81.5851	-82.7295
3.103251280	38	36	21	21	30	6	29	5	0	77.9661	-78.7477
3.103297558	22	0	20	1	19	16	31	26	0	-81.619	81.5407
3.103316967	30	29	5	5	16	0	27	0	0	97.1429	-98.3333
3.103324487	24	22	24	19	35	0	33	2	0	82.4755	-82.3864
3.103834023	13	13	15	15	37	5	29	1	0	90.9091	-91.5191
3.103909587	16	3	17	1	20	20	28	28	0	-87.8788	87.6838
3.104095394	13	0	14	0	24	24	15	14	0	-97.4359	96.6667
3.104095399	14	0	14	0	24	24	15	12	0	-92.3077	90
3.104095449	14	0	14	0	24	23	15	13	0	-92.3077	91.25
3.104095455	14	0	14	0	23	23	15	14	0	-97.3684	96.6667
3.104095485	14	0	14	0	23	22	15	15	0	-97.3684	97.8261
3.104095594	16	0	17	0	15	14	25	24	0	-95	94.6667
3.104095623	16	0	17	0	15	15	25	21	0	-90	92
3.104604367	16	15	14	14	25	2	29	2	0	89.2593	-89.4267
3.104604378	10	10	12	12	19	1	30	1	0	95.9184	-95.7018
3.104628345	18	18	11	10	25	0	18	0	0	96.5517	-95.4545
3.104976674	29	25	22	21	48	6	34	6	0	75.5619	-75.7572
3.105050876	23	0	22	0	25	18	21	20	0	-82.6087	83.619
3.105050882	23	0	22	0	25	21	21	16	0	-80.4348	80.0952
3.105060493	25	3	12	0	35	33	43	39	0	-84.1996	86.4917
3.105060500	24	2	12	0	35	33	43	41	0	-89.3162	90.6506
3.105116000	21	21	11	11	36	4	33	6	0	85.5072	-85.3535
3.105173966	32	5	19	3	35	33	49	41	0	-72.409	73.2724
3.105235305	15	14	14	14	41	2	55	1	0	93.4267	-93.3186
3.105235351	18	15	22	19	31	0	43	6	0	76.8919	-77.8717
3.105235693	12	12	22	21	17	0	22	3	0	89.3665	-90.9091
3.105235705	13	13	27	25	29	2	26	4	0	84.0909	-85.1557
3.105272747	24	23	27	25	25	1	30	5	0	83.2086	-83.8796
3.105309381	27	24	17	17	33	4	33	7	0	76.5152	-77.7778
3.105309421	31	30	23	23	41	9	36	3	0	82.5637	-83.2448
3.105328899	37	34	22	18	35	0	45	0	0	88.1356	-86.855
3.105369053	18	17	11	9	32	1	36	1	0	86.714	-85.1799
3.105387518	21	19	23	23	26	5	31	3	0	81.4195	-80.784
3.105395803	19	19	18	18	26	1	29	7	0	85.4545	-86.008
3.105414892	29	0	25	0	29	19	36	28	0	-72.3077	71.6475
3.105434903	37	26	26	21	35	0	45	3	0	70.8532	-72.1864
3.105466312	27	20	15	10	47	1	35	1	0	68.9895	-67.878
3.105805929	36	36	20	19	36	3	39	16	0	72.881	-72.8205
3.105805944	36	36	20	20	36	4	39	12	0	78.6667	-79.0598
3.105805985	36	35	20	19	36	4	39	6	0	83.0952	-82.8632
3.106076082	16	16	23	22	28	5	36	7	0	78.6859	-79.1753
3.106076118	16	16	23	23	28	4	36	8	0	81.25	-81.746
3.106146811	15	15	17	16	15	0	17	0	0	96.875	-97.0588
3.106152009	13	0	12	0	33	29	30	27	0	-88.8889	88.9394
3.106370596	25	22	20	20	27	1	19	4	0	82.4638	-81.6218
3.107046009	13	0	11	0	13	13	14	14	0	-100	100
3.107046569	21	17	21	15	32	0	41	2	0	73.4508	-73.7515
3.107046593	16	16	21	20	37	5	25	5	0	81.1683	-80.8623
3.107355563	16	14	14	14	20	0	28	2	0	89.1667	-90.1786
3.107481954	29	29	5	5	26	5	38	7	0	81.25	-81.1741
3.107886028	32	32	27	27	38	13	47	18	0	63.5294	-63.7458
3.107956201	28	26	6	5	29	1	35	0	0	89.614	-86.3711
3.108006812	20	17	5	5	47	2	40	2	0	83.4023	-87.8723
3.108122519	27	27	16	16	26	12	31	2	0	75.4386	-73.6973
3.108122557	28	27	18	18	37	11	58	6	0	79.9314	-78.177
3.108122573	28	28	18	18	37	6	58	2	0	91.5789	-90.1678
3.108122639	23	22	13	13	27	0	47	4	0	91.8168	-93.5708
3.108122655	29	29	20	19	24	0	32	0	0	97.9592	-97.5
3.108122679	29	26	20	18	24	0	32	0	0	89.7959	-89.8276
3.108122687	29	25	20	16	24	0	32	0	0	83.6735	-83.1034
3.108122787	33	29	22	17	30	0	38	3	0	79.2246	-78.6284
3.108122854	28	27	11	11	29	1	33	0	0	95.823	-96.4901
3.108131090	27	26	28	28	33	4	47	15	0	74.4318	-76.1301
3.108131095	27	25	28	27	33	3	47	18	0	68.2955	-70.8162
3.108131116	27	26	28	23	33	1	47	10	0	75.3409	-77.0661
3.108140480	29	27	17	17	35	0	34	7	0	85.5072	-86.2576
3.108257486	31	28	22	19	48	0	27	1	0	87.3459	-86.4913
3.108257513	32	31	30	26	47	1	39	10	0	79.1448	-77.8865
3.108257553	32	31	30	28	46	2	40	6	0	85.859	-85.4303
3.108282451	15	14	14	14	16	0	24	1	0	94.0517	-94.5833
3.108282467	15	15	13	13	16	0	21	0	0	100	-100
3.108473371	34	31	17	17	40	1	54	5	0	87.7347	-89.7086
3.108473383	30	27	18	17	30	4	45	2	0	83.6667	-83.3333
3.108473418	30	27	19	18	29	1	45	6	0	82.3773	-83.9776
3.108473461	30	30	19	19	30	4	45	8	0	84	-84.4444
3.108473465	30	28	19	19	30	3	45	4	0	86.585	-87.2222
3.108595995	28	21	18	12	30	0	23	0	0	71.7391	-70.8333
3.108596022	22	22	15	15	20	0	21	0	0	100	-100
3.108606345	24	0	14	0	21	17	42	39	0	-88.8889	86.9048
3.108606365	24	0	13	0	21	21	42	39	0	-95.2381	96.4286
3.108606431	24	0	14	0	21	21	42	42	0	-100	100
3.108770125	28	24	27	25	40	6	44	9	0	71.2338	-71.4262
3.108859481	17	0	20	0	19	18	22	22	0	-97.561	97.3684
3.109017953	31	0	35	1	39	38	41	35	0	-89.7348	89.9723
3.109143286	25	21	19	18	32	3	46	2	0	82.2261	-82.507
3.109221329	34	32	14	13	36	2	57	10	0	80.8468	-81.9377
3.109319732	25	24	18	16	34	8	45	5	0	76.5676	-75.1242
3.109378921	19	13	29	23	37	1	49	1	0	72.6744	-71.4939
3.109408805	22	22	10	8	16	0	28	1	0	91.4773	-88.2143
3.109440406	23	23	29	27	38	2	15	3	0	86.7199	-83.9201
3.109848744	23	23	15	14	17	3	29	3	0	84.3249	-82.6707
3.109979330	18	18	19	18	31	2	37	3	0	89.9444	-90.0886
3.109995207	33	2	24	1	22	18	19	17	0	-80.1027	80.5323
3.110018944	38	0	15	0	27	22	33	27	0	-81.6667	81.6498
3.110119737	17	13	18	11	35	0	55	0	0	68.5714	-68.7908
3.110119749	17	14	18	10	35	0	56	0	0	68.5714	-68.9542
3.110119766	17	13	18	9	35	0	56	0	0	62.8571	-63.2353
3.110119772	17	13	18	14	35	0	56	0	0	77.1429	-77.1242
3.110119788	17	16	18	12	35	1	56	0	0	78.9011	-78.9636
3.110119793	17	13	18	11	35	1	56	0	0	67.4725	-67.3623
3.110119857	15	11	16	12	28	0	37	0	0	74.1935	-74.1667
3.110119900	16	14	16	12	28	0	37	1	0	79.7115	-79.8986
3.110284354	17	16	12	11	18	0	26	1	0	90.8307	-90.9691
3.110284460	15	14	11	11	17	1	26	0	0	93.8283	-93.7255
3.110284476	17	16	11	10	18	0	26	0	0	92.8571	-92.5134
3.111564930	22	19	22	19	32	2	44	4	0	78.4689	-78.6932
3.111733694	29	26	18	17	24	1	34	2	0	86.3169	-87.0253
3.112997835	37	3	24	0	21	18	24	18	0	-75.082	76.3031
3.113406193	12	0	21	0	32	32	33	33	0	-100	100
3.113406205	12	0	21	0	32	31	33	33	0	-98.4615	98.4375
3.113406208	12	0	21	1	32	29	33	33	0	-92.3543	92.9315
3.113424949	29	1	20	0	27	21	30	27	0	-82.1697	82.1648
3.113428759	15	0	16	0	21	19	19	19	0	-95	95.2381
3.113428776	15	0	16	0	21	20	19	19	0	-97.5	97.619
3.113428781	15	0	16	0	21	19	19	17	0	-90	89.9749
3.113428805	14	0	17	0	21	19	19	19	0	-95	95.2381
3.113428816	14	0	17	0	21	20	19	19	0	-97.5	97.619
[truncated: 237,037+ more rows]
