# Supplementary material for: A multi-scale analysis of bull sperm methylome revealed both species peculiarities and conserved tissue-specific features
Source: BMC Genomics. 2018 May 29;19:404. doi: 10.1186/s12864-018-4764-0 (PMC5975405; doi:10.1186/s12864-018-4764-0)
Supplement: Supplementary file 3 — is a Microsoft Excel file listing the DMRs identified using MeDIP. This file includes three datasheets corresponding to the pairwise comparisons between sperm, fibroblasts and liver. One DMR may be present in several lanes if shared by several promoters. (XLSX 821 kb) [file 12864_2018_4764_MOESM3_ESM.xlsx]

## Sheet: Liver vs sperm
DMR coordinates	Promoter coordinates	Number of probes in DMR	Raw pValue	Adjusted pValue	Total enriched probes in liver	Total enriched probes in sperm	Proportion of enriched probes per animal in liver	Proportion of enriched probes per animal in sperm	Difference liver-sperm per probe (Prliver - Prsperm)
chrX:58364030-58367377	chrX:58363988-58367348	32	1.75047e-40	5.577e-36	128	0	32	0	100
chr28:2662103-2665443	chr28:2662089-2665449	33	1.41689e-39	2.25711e-35	125	0	31.25	0	94.697
chrX:58363700-58366263	chrX:58362934-58366294	28	1.22544e-35	1.30141e-31	112	0	28	0	100
chrX:34624184-34627233	chrX:34623823-34627183	36	1.53205e-31	1.22028e-27	124	5	31	1.25	82.6389
chr8:83238353-83241740	chr8:83238330-83241690	40	7.38401e-31	4.70509e-27	17	160	4.25	40	-89.375
chr8:83245888-83249274	chr8:83245865-83249225	40	1.53974e-28	8.17604e-25	20	159	5	39.75	-86.875
chrX:131182693-131186050	chrX:131182675-131186035	33	3.1691e-28	1.44239e-24	123	8	30.75	2	87.1212
chr6:5534269-5537479	chr6:5534135-5537495	31	1.18244e-26	4.70906e-23	103	4	25.75	1	79.8387
chrX:18872942-18876064	chrX:18872922-18876282	28	8.56988e-26	3.03374e-22	100	4	25	1	85.7143
chr17:51378121-51380130	chr17:51376725-51380085	24	4.46207e-24	1.42162e-20	4	94	1	23.5	-93.75
chr18:60384777-60386994	chr18:60384752-60388112	25	1.67471e-23	4.85057e-20	72	0	18	0	72
chrX:18873517-18876612	chrX:18873216-18876576	29	2.62064e-23	6.9578e-20	95	5	23.75	1.25	77.5862
chrX:64505228-64508556	chrX:64505207-64508567	37	7.39155e-23	1.8115e-19	118	13	29.5	3.25	70.9459
chrX:4377780-4381158	chrX:4377760-4381120	36	2.36099e-22	5.37294e-19	124	16	31	4	75
chrX:19098714-19101532	chrX:19098569-19101929	27	8.49918e-22	1.80523e-18	86	4	21.5	1	75.9259
chrX:32634061-32635656	chrX:32633283-32636643	19	9.15409e-21	1.82281e-17	63	0	15.75	0	82.8947
chrX:58516467-58518392	chrX:58516444-58519804	23	1.28796e-20	2.41378e-17	7	92	1.75	23	-92.3913
chrX:4330082-4332287	chrX:4328907-4332267	26	4.6232e-20	8.18307e-17	96	9	24	2.25	83.6538
chrX:116422093-116423600	chrX:116421279-116424639	18	1.51238e-19	2.38443e-16	59	0	14.75	0	81.9444
chrX:122323944-122326000	chrX:122323331-122326691	21	1.51238e-19	2.38443e-16	59	0	14.75	0	70.2381
chrX:17568617-17571157	chrX:17567800-17571160	24	1.57166e-19	2.38443e-16	88	7	22	1.75	84.375
chrX:48843614-48845489	chrX:48843446-48846806	18	3.05011e-19	4.41712e-16	58	0	14.5	0	80.5556
chrX:124083659-124085720	chrX:124082322-124085682	24	9.37953e-19	1.29927e-15	82	6	20.5	1.5	79.1667
chr7:50958849-50960544	chr7:50957965-50961325	20	1.24112e-18	1.64759e-15	56	0	14	0	70
chrX:68102482-68105823	chrX:68102431-68105791	29	4.05167e-18	5.16344e-15	73	4	18.25	1	59.4828
chrX:62188138-62189606	chrX:62186371-62189731	16	5.05332e-18	6.19226e-15	54	0	13.5	0	84.375
chr4:113780972-113782535	chr4:113780971-113784331	17	1.01991e-17	1.1205e-14	53	0	13.25	0	77.9412
chrX:102773780-102774940	chrX:102771729-102775089	14	1.01991e-17	1.1205e-14	53	0	13.25	0	94.6429
chrX:102773780-102774940	chrX:102773615-102776975	14	1.01991e-17	1.1205e-14	53	0	13.25	0	94.6429
chrX:63346923-63348370	chrX:63346898-63350258	14	2.05884e-17	2.18649e-14	52	0	13	0	92.8571
chr18:60610850-60612871	chr18:60609703-60613063	23	6.98564e-17	7.17943e-14	65	3	16.25	0.75	67.3913
chrX:84068510-84070797	chrX:84068424-84071784	25	7.74432e-17	7.71043e-14	78	7	19.5	1.75	71
chrX:91537704-91539291	chrX:91537079-91540439	19	8.39409e-17	8.10411e-14	50	0	12.5	0	65.7895
chr19:11490093-11492318	chr19:11488919-11492279	26	1.95697e-16	1.82324e-13	4	67	1	16.75	-60.5769
chr4:99700020-99701347	chr4:99697931-99701291	16	2.00293e-16	1.82324e-13	1	55	0.25	13.75	-84.375
chr2:111230518-111231612	chr2:111228279-111231639	13	3.42495e-16	2.79792e-13	0	48	0	12	-92.3077
chr28:15935432-15936758	chr28:15935158-15938518	16	3.42495e-16	2.79792e-13	0	48	0	12	-75
chr9:54749303-54751084	chr9:54748859-54752219	21	3.42495e-16	2.79792e-13	48	0	12	0	57.1429
chrX:56466845-56468646	chrX:56466810-56470170	13	3.42495e-16	2.79792e-13	48	0	12	0	92.3077
chr15:84237275-84239494	chr15:84237274-84240634	26	4.54316e-16	3.61863e-13	69	5	17.25	1.25	61.5385
chrX:111528414-111529489	chrX:111527262-111530622	13	6.92033e-16	5.3776e-13	47	0	11.75	0	90.3846
chrX:58418848-58420361	chrX:58417375-58420735	18	8.54693e-16	6.48346e-13	68	5	17	1.25	87.5
chr19:12568169-12571569	chr19:12568163-12571523	35	1.11802e-15	8.13604e-13	21	108	5.25	27	-62.1429
chrX:16959519-16961445	chrX:16958034-16961394	23	1.12362e-15	8.13604e-13	92	14	23	3.5	84.7826
chr6:6011421-6014376	chr6:6011172-6014532	33	2.89984e-15	2.05309e-12	104	20	26	5	63.6364
chr12:54922214-54923609	chr12:54921943-54925303	15	5.71633e-15	3.95918e-12	44	0	11	0	73.3333
chrX:124235735-124237871	chrX:124234458-124237818	25	5.98957e-15	4.06016e-12	89	14	22.25	3.5	75
chr14:21033226-21034937	chr14:21032969-21036329	20	7.83642e-15	5.20142e-12	54	2	13.5	0.5	65
chr15:51647755-51649091	chr15:51647045-51650405	16	1.15607e-14	7.51685e-12	43	0	10.75	0	67.1875
chr20:23443958-23445302	chr20:23443099-23446459	16	4.73217e-14	2.84466e-11	41	0	10.25	0	64.0625
chr5:57089788-57090684	chr5:57089367-57092727	11	4.73217e-14	2.84466e-11	41	0	10.25	0	93.1818
chr8:25197968-25199058	chr8:25197926-25201286	13	4.73217e-14	2.84466e-11	41	0	10.25	0	78.8462
chrX:94379337-94380527	chrX:94379335-94382695	14	4.73217e-14	2.84466e-11	41	0	10.25	0	73.2143
chrX:118674039-118677393	chrX:118674024-118677384	37	6.26271e-14	3.695e-11	126	34	31.5	8.5	62.1622
chr2:11700878-11701960	chr2:11698554-11701914	13	9.57803e-14	5.26131e-11	40	0	10	0	76.9231
chr23:29206870-29207955	chr23:29206587-29209947	13	9.57803e-14	5.26131e-11	40	0	10	0	76.9231
chr25:27220697-27221937	chr25:27220530-27223890	15	9.57803e-14	5.26131e-11	40	0	10	0	66.6667
chr29:9175944-9176958	chr29:9175140-9178500	12	9.57803e-14	5.26131e-11	40	0	10	0	83.3333
chrX:124279431-124282036	chrX:124279339-124282699	27	1.11638e-13	6.02845e-11	86	15	21.5	3.75	65.7407
chrX:22538857-22540432	chrX:22538612-22541972	18	1.87258e-13	9.94338e-11	45	1	11.25	0.25	61.1111
chr1:109660309-109661499	chr1:109659962-109663322	14	1.93918e-13	9.96491e-11	39	0	9.75	0	69.6429
chrX:57055242-57056150	chrX:57055067-57058427	11	1.93918e-13	9.96491e-11	39	0	9.75	0	88.6364
chrX:82261228-82262718	chrX:82256156-82299467	17	2.1908e-13	1.10792e-10	49	2	12.25	0.5	69.1176
chr17:54715141-54716646	chr17:54714441-54717801	18	2.23553e-13	1.11288e-10	4	56	1	14	-72.2222
chrX:16753943-16755982	chrX:16752640-16756000	24	2.65192e-13	1.29985e-10	75	11	18.75	2.75	66.6667
chr12:36892848-36894168	chr12:36891277-36894637	16	3.7075e-13	1.73707e-10	44	1	11	0.25	67.1875
chr15:14118694-14119684	chr15:14118252-14121612	12	3.7075e-13	1.73707e-10	44	1	11	0.25	89.5833
chr15:14118694-14119684	chr15:14118305-14121665	12	3.7075e-13	1.73707e-10	44	1	11	0.25	89.5833
chrX:62391579-62393670	chrX:62390938-62394298	22	4.51036e-13	2.08261e-10	58	5	14.5	1.25	60.2273
chrX:95330582-95333819	chrX:95330504-95333864	29	7.02041e-13	3.19529e-10	87	17	21.75	4.25	60.3448
chr15:44335477-44336478	chr15:44333342-44336702	12	7.95633e-13	3.29206e-10	0	37	0	9.25	-77.0833
chr22:32471509-32472779	chr22:32469630-32472990	15	7.95055e-13	3.29206e-10	4	54	1	13.5	-83.3333
chr27:6184275-6185515	chr27:6183462-6186822	12	7.95633e-13	3.29206e-10	37	0	9.25	0	77.0833
chr4:26540315-26541832	chr4:26540139-26543499	18	7.95055e-13	3.29206e-10	54	4	13.5	1	69.4444
chr5:26201034-26201899	chr5:26198525-26201885	10	7.95633e-13	3.29206e-10	0	37	0	9.25	-92.5
chr6:67117403-67118608	chr6:67116883-67120243	14	7.95633e-13	3.29206e-10	37	0	9.25	0	66.0714
chrX:131724519-131725428	chrX:131722169-131725529	11	7.95633e-13	3.29206e-10	37	0	9.25	0	84.0909
chr3:26691936-26693041	chr3:26689950-26693310	13	1.45239e-12	5.88849e-10	42	1	10.5	0.25	78.8462
chr7:21246609-21248457	chr7:21246393-21249753	18	1.49707e-12	5.88849e-10	53	4	13.25	1	68.0556
chrX:111512088-111514505	chrX:111511891-111515251	26	1.48679e-12	5.88849e-10	67	9	16.75	2.25	55.7692
chrX:118635642-118638989	chrX:118635638-118638998	33	1.48048e-12	5.88849e-10	102	25	25.5	6.25	58.3333
chr21:10794164-10794931	chr21:10792258-10795618	9	1.61242e-12	6.26483e-10	0	36	0	9	-100
chrX:55346160-55347515	chrX:55346139-55349499	16	2.37357e-12	9.1111e-10	49	3	12.25	0.75	71.875
chr18:60353101-60354775	chr18:60353077-60356437	20	2.69583e-12	1.01046e-09	58	6	14.5	1.5	65
chrX:118913216-118914662	chrX:118911739-118915099	17	2.69583e-12	1.01046e-09	58	6	14.5	1.5	76.4706
chr15:51569227-51570734	chr15:51567807-51571167	18	3.11609e-12	1.1544e-09	45	2	11.25	0.5	59.7222
chr18:61145504-61146634	chr18:61144562-61147922	13	3.26887e-12	1.17018e-09	35	0	8.75	0	67.3077
chr19:45035250-45036226	chr19:45034709-45038069	10	3.26887e-12	1.17018e-09	35	0	8.75	0	87.5
chr2:72356377-72357357	chr2:72356249-72359609	12	3.26887e-12	1.17018e-09	35	0	8.75	0	72.9167
chrX:36110149-36113294	chrX:36110147-36113507	22	5.37117e-12	1.90139e-09	54	5	13.5	1.25	55.6818
chr4:37544045-37547362	chr4:37544043-37547403	35	5.97353e-12	2.06997e-09	85	18	21.25	4.5	47.8571
chrX:82261228-82262553	chrX:82259156-82262516	15	6.04229e-12	2.06997e-09	44	2	11	0.5	70
chrX:99529768-99531224	chrX:99527999-99531359	17	6.04229e-12	2.06997e-09	44	2	11	0.5	61.7647
chr6:103930110-103932283	chr6:103930067-103933427	23	6.13175e-12	2.07827e-09	62	8	15.5	2	58.6957
chr27:4880715-4883362	chr27:4880690-4884050	26	6.31296e-12	2.11717e-09	74	13	18.5	3.25	58.6538
chr1:59397028-59398033	chr1:59397006-59400366	12	6.62954e-12	2.13351e-09	34	0	8.5	0	70.8333
chr24:20572216-20572951	chr24:20571848-20575208	9	6.62954e-12	2.13351e-09	34	0	8.5	0	94.4444
chr24:20572216-20572951	chr24:20572121-20575481	9	6.62954e-12	2.13351e-09	34	0	8.5	0	94.4444
chr7:53941454-53942769	chr7:53939396-53942756	14	6.62954e-12	2.13351e-09	34	0	8.5	0	60.7143
chrX:114147368-114148970	chrX:114146671-114150031	19	9.92983e-12	3.16364e-09	50	4	12.5	1	60.5263
chrX:123707867-123709913	chrX:123706559-123709919	24	1.05692e-11	3.334e-09	88	20	22	5	70.8333
chrX:124253450-124255578	chrX:124252172-124255532	25	1.0685e-11	3.33751e-09	90	21	22.5	5.25	69
chr1:5095554-5096634	chr1:5093598-5096958	13	1.34506e-11	4.0428e-09	33	0	8.25	0	63.4615
chr27:15232469-15233314	chr27:15230459-15233819	10	1.34506e-11	4.0428e-09	0	33	0	8.25	-82.5
chr29:6461245-6462325	chr29:6460880-6464240	13	1.34506e-11	4.0428e-09	33	0	8.25	0	63.4615
chr4:78839820-78840715	chr4:78837308-78840668	11	1.34506e-11	4.0428e-09	33	0	8.25	0	75
chrX:123842136-123844173	chrX:123840827-123844187	24	2.09715e-11	6.24442e-09	74	14	18.5	3.5	62.5
chr17:74342365-74343690	chr17:74340290-74343650	13	2.26732e-11	6.68859e-09	42	2	10.5	0.5	76.9231
chr11:2389983-2391377	chr11:2388284-2391644	16	2.49673e-11	7.29778e-09	57	7	14.25	1.75	78.125
chr12:77177268-77177934	chr12:77175620-77178980	8	2.73015e-11	7.4985e-09	32	0	8	0	100
chr15:74848457-74849200	chr15:74845959-74849319	9	2.73015e-11	7.4985e-09	32	0	8	0	88.8889
chr16:31417882-31418880	chr16:31415942-31419302	12	2.73015e-11	7.4985e-09	32	0	8	0	66.6667
chr27:5272187-5273207	chr27:5270887-5274247	12	2.73015e-11	7.4985e-09	32	0	8	0	66.6667
chr5:26164830-26165571	chr5:26162162-26165522	9	2.73015e-11	7.4985e-09	0	32	0	8	-88.8889
chr9:76118075-76118842	chr9:76117534-76120894	9	2.73015e-11	7.4985e-09	0	32	0	8	-88.8889
chrX:81941116-81942281	chrX:81940925-81944285	14	2.73015e-11	7.4985e-09	32	0	8	0	57.1429
chr23:44468333-44469637	chr23:44466892-44470252	15	3.48495e-11	9.48978e-09	4	48	1	12	-73.3333
chrX:99529768-99531102	chrX:99527702-99531062	16	4.38739e-11	1.18459e-08	41	2	10.25	0.5	60.9375
chr1:115294848-115296208	chr1:115294846-115298206	16	5.54403e-11	1.42446e-08	31	0	7.75	0	48.4375
chr14:33072338-33073362	chr14:33072314-33075674	12	5.54403e-11	1.42446e-08	31	0	7.75	0	64.5833
chr6:73769090-73769745	chr6:73768660-73772020	8	5.54403e-11	1.42446e-08	31	0	7.75	0	96.875
chr9:95367894-95368624	chr9:95367617-95370977	9	5.54403e-11	1.42446e-08	31	0	7.75	0	86.1111
chrX:111447681-111449563	chrX:111447073-111450433	17	5.54403e-11	1.42446e-08	31	0	7.75	0	45.5882
chrX:62742367-62745752	chrX:62742343-62745703	33	5.34961e-11	1.42446e-08	118	38	29.5	9.5	60.6061
chr1:117252636-117254190	chr1:117252448-117255808	18	5.93345e-11	1.51232e-08	44	3	11	0.75	56.9444
chr2:28400550-28402687	chr2:28400375-28403735	25	6.26416e-11	1.58394e-08	50	5	12.5	1.25	45
chrX:138380936-138382920	chrX:138379514-138382874	20	8.09393e-11	2.03049e-08	55	7	13.75	1.75	60
chr18:57709162-57711579	chr18:57708213-57711573	24	8.16032e-11	2.03115e-08	60	9	15	2.25	53.125
chr10:58336947-58337954	chr10:58334540-58337900	12	8.48345e-11	2.0791e-08	40	2	10	0.5	79.1667
chrX:126050836-126051681	chrX:126048904-126052264	10	8.48345e-11	2.0791e-08	40	2	10	0.5	95
chr1:131138720-131139635	chr1:131137330-131140690	11	8.67973e-11	2.07922e-08	36	1	9	0.25	79.5455
chr18:8636452-8637457	chr18:8634042-8637402	12	8.67973e-11	2.07922e-08	1	36	0.25	9	-72.9167
chr9:49998330-49999533	chr9:49998322-50001682	13	8.67973e-11	2.07922e-08	1	36	0.25	9	-67.3077
chrX:111632027-111633202	chrX:111630714-111634074	14	9.98626e-11	2.37435e-08	52	6	13	1.5	82.1429
chr27:33899236-33901214	chr27:33898738-33902098	23	1.02224e-10	2.41248e-08	71	14	17.75	3.5	61.9565
chr12:80319592-80320399	chr12:80319482-80322842	10	1.12635e-10	2.6004e-08	30	0	7.5	0	75
chr15:22132742-22133762	chr15:22132725-22136085	11	1.12635e-10	2.6004e-08	30	0	7.5	0	68.1818
chr7:53578703-53579783	chr7:53576499-53579859	13	1.12635e-10	2.6004e-08	30	0	7.5	0	57.6923
chr19:2626086-2628638	chr19:2625277-2628637	29	1.4051e-10	3.22062e-08	66	12	16.5	3	46.5517
chr6:30063554-30064789	chr6:30063446-30066806	15	1.45351e-10	3.30778e-08	54	7	13.5	1.75	78.3333
chr10:22953064-22954232	chr10:22950900-22954260	14	1.63907e-10	3.70359e-08	39	2	9.75	0.5	66.0714
chr3:33845541-33846696	chr3:33844668-33848028	14	1.71452e-10	3.84681e-08	35	1	8.75	0.25	60.7143
chrX:95269450-95271978	chrX:95268597-95271957	28	2.0287e-10	4.51989e-08	82	20	20.5	5	55.3571
chr15:51575862-51577399	chr15:51574358-51577718	18	2.13445e-10	4.6899e-08	42	3	10.5	0.75	54.1667
chrX:99588314-99589754	chrX:99588264-99591624	17	2.13445e-10	4.6899e-08	42	3	10.5	0.75	57.3529
chr23:40609640-40611006	chr23:40607760-40611120	16	2.26912e-10	4.91796e-08	45	4	11.25	1	64.0625
chr4:54403324-54404402	chr4:54402847-54406207	12	2.26912e-10	4.91796e-08	4	45	1	11.25	-85.4167
chr29:49642347-49645567	chr29:49000000-50200000	10	2.28951e-10	4.92863e-08	29	0	7.25	0	72.5
chr9:104546877-104550276	chr9:104546877-104550237	21	2.52105e-10	5.39065e-08	9	58	2.25	14.5	-58.3333
chr10:21625484-21627173	chr10:21624432-21627792	20	2.60548e-10	5.53403e-08	7	53	1.75	13.25	-57.5
chr3:16404651-16405727	chr3:16402892-16406252	13	3.16418e-10	6.67622e-08	38	2	9.5	0.5	69.2308
chrX:32369072-32370997	chrX:32369051-32372411	23	3.22588e-10	6.76162e-08	73	16	18.25	4	61.9565
chrX:16634470-16636577	chrX:16633170-16636530	25	3.3405e-10	6.9561e-08	79	19	19.75	4.75	60
chr18:60828049-60830514	chr18:60827613-60830973	21	4.04122e-10	8.3606e-08	41	3	10.25	0.75	45.2381
chr25:27220422-27221937	chr25:27220191-27223551	18	4.22532e-10	8.62941e-08	44	4	11	1	55.5556
chrX:38184807-38186179	chrX:38184117-38187477	16	4.22532e-10	8.62941e-08	44	4	11	1	62.5
chr1:98350789-98352095	chr1:98350368-98353728	11	4.65637e-10	8.77823e-08	28	0	7	0	63.6364
chr10:22987449-22988115	chr10:22987445-22990805	8	4.65637e-10	8.77823e-08	28	0	7	0	87.5
chr19:9886729-9887641	chr19:9885799-9889159	11	4.65637e-10	8.77823e-08	28	0	7	0	63.6364
chr20:16959754-16960836	chr20:16959129-16962489	13	4.65638e-10	8.77823e-08	28	0	7	0	53.8462
chr22:39066537-39067183	chr22:39066359-39069719	8	4.65637e-10	8.77823e-08	0	28	0	7	-87.5
chr23:22221765-22222500	chr23:22221062-22224422	9	4.65637e-10	8.77823e-08	28	0	7	0	77.7778
chr5:86570208-86570955	chr5:86569273-86572633	8	4.65637e-10	8.77823e-08	0	28	0	7	-87.5
chr6:100068912-100069642	chr6:100068895-100072255	9	4.65637e-10	8.77823e-08	28	0	7	0	77.7778
chr7:13843139-13843694	chr7:13842954-13846314	7	4.65637e-10	8.77823e-08	28	0	7	0	100
chr7:53974563-53975133	chr7:53971806-53975166	7	4.65637e-10	8.77823e-08	28	0	7	0	100
chr7:89279356-89280078	chr7:89279002-89282362	9	4.65637e-10	8.77823e-08	28	0	7	0	77.7778
chrX:111430449-111431349	chrX:111429411-111432771	11	4.65637e-10	8.77823e-08	28	0	7	0	63.6364
chrX:42583677-42584247	chrX:42581762-42585122	7	4.65637e-10	8.77823e-08	28	0	7	0	100
chr8:23175914-23179262	chr8:23175868-23179228	34	5.09478e-10	9.54822e-08	43	121	10.75	30.25	-57.3529
chr2:107113072-107114477	chr2:107112929-107116289	15	6.1031e-10	1.1371e-07	2	37	0.5	9.25	-58.3333
chr3:7704544-7705459	chr3:7704270-7707630	11	6.68326e-10	1.22725e-07	33	1	8.25	0.25	72.7273
chr5:32128544-32129435	chr5:32127316-32130676	11	6.68326e-10	1.22725e-07	33	1	8.25	0.25	72.7273
chrX:124043547-124045649	chrX:124042304-124045664	25	6.70252e-10	1.22725e-07	89	25	22.25	6.25	64
chr11:99248339-99249329	chr11:99248220-99251580	12	7.13204e-10	1.29844e-07	5	46	1.25	11.5	-85.4167
chrX:4354785-4355965	chrX:4353493-4356853	14	8.32421e-10	1.50687e-07	51	7	12.75	1.75	78.5714
chr15:44553185-44553777	chr15:44550624-44553984	7	9.47559e-10	1.65875e-07	27	0	6.75	0	96.4286
chr21:45322683-45323525	chr21:45320594-45323954	10	9.4756e-10	1.65875e-07	27	0	6.75	0	67.5
chr22:16779664-16780438	chr22:16777264-16780624	9	9.4756e-10	1.65875e-07	27	0	6.75	0	75
chr3:11029407-11030137	chr3:11027725-11031085	9	9.4756e-10	1.65875e-07	27	0	6.75	0	75
chr6:37510236-37510969	chr6:37504213-37516145	9	9.4756e-10	1.65875e-07	27	0	6.75	0	75
chr7:2505804-2506814	chr7:2503457-2506817	10	9.4756e-10	1.65875e-07	27	0	6.75	0	67.5
chr19:54594995-54595920	chr19:54594647-54598007	11	1.1761e-09	1.98257e-07	2	36	0.5	9	-77.2727
chr19:54594995-54595920	chr19:54594943-54598303	11	1.1761e-09	1.98257e-07	2	36	0.5	9	-77.2727
chr2:23594773-23595608	chr2:23594171-23597531	10	1.1761e-09	1.98257e-07	2	36	0.5	9	-85
chr23:16627615-16628712	chr23:16625464-16628824	13	1.1761e-09	1.98257e-07	2	36	0.5	9	-65.3846
chr23:16627615-16628712	chr23:16625631-16628991	13	1.1761e-09	1.98257e-07	2	36	0.5	9	-65.3846
chr5:66604568-66605463	chr5:66603339-66606699	11	1.1761e-09	1.98257e-07	2	36	0.5	9	-77.2727
chr7:13788632-13789547	chr7:13788587-13791947	11	1.1761e-09	1.98257e-07	36	2	9	0.5	77.2727
chr23:30177755-30178907	chr23:30177650-30181010	14	1.3046e-09	2.18761e-07	45	5	11.25	1.25	71.4286
chr23:32984192-32985481	chr23:32982456-32985816	15	1.3188e-09	2.19984e-07	1	32	0.25	8	-51.6667
chr9:62783886-62785850	chr9:62783604-62786964	20	1.44319e-09	2.3948e-07	39	3	9.75	0.75	45
chr11:92243482-92244043	chr11:92241914-92245274	7	1.92946e-09	3.07363e-07	26	0	6.5	0	92.8571
chr17:36565289-36566119	chr17:36564054-36567414	10	1.92946e-09	3.07363e-07	26	0	6.5	0	65
chr18:65785357-65786390	chr18:65785332-65788692	11	1.92946e-09	3.07363e-07	26	0	6.5	0	59.0909
chr3:1936493-1937053	chr3:1936315-1939675	7	1.92946e-09	3.07363e-07	26	0	6.5	0	92.8571
chr5:104273955-104274790	chr5:104271438-104274798	10	1.92946e-09	3.07363e-07	26	0	6.5	0	65
chr6:61744615-61746040	chr6:61742871-61746231	17	1.92946e-09	3.07363e-07	26	0	6.5	0	38.2353
chr7:1560658-1561288	chr7:1558260-1561620	8	1.92946e-09	3.07363e-07	26	0	6.5	0	81.25
chrX:85678001-85679267	chrX:85676754-85680114	11	1.92946e-09	3.07363e-07	26	0	6.5	0	59.0909
chr3:20425850-20426770	chr3:20425839-20429199	11	2.26424e-09	3.58898e-07	2	35	0.5	8.75	-75
chr15:83981623-83982688	chr15:83979764-83983124	13	2.60138e-09	4.10297e-07	31	1	7.75	0.25	57.6923
chr16:29550754-29551879	chr16:29550152-29553512	12	2.70301e-09	4.2301e-07	41	4	10.25	1	77.0833
chr18:53169940-53170978	chr18:53167569-53170929	10	2.72181e-09	4.2301e-07	3	38	0.75	9.5	-87.5
chr24:31006274-31008069	chr24:31006115-31009475	18	2.72181e-09	4.2301e-07	38	3	9.5	0.75	48.6111
chr26:31716275-31717825	chr26:31716068-31719428	18	2.75173e-09	4.25583e-07	56	10	14	2.5	63.8889
chr20:55752067-55754449	chr20:55751880-55755240	28	3.03086e-09	4.6649e-07	82	23	20.5	5.75	52.6786
chr10:5613215-5614216	chr10:5611236-5614596	11	3.9315e-09	5.59185e-07	25	0	6.25	0	56.8182
chr10:5613215-5614216	chr10:5611303-5614663	11	3.9315e-09	5.59185e-07	25	0	6.25	0	56.8182
chr10:89648743-89649828	chr10:89646591-89649951	13	3.9315e-09	5.59185e-07	25	0	6.25	0	48.0769
chr10:89648743-89649828	chr10:89646864-89650224	13	3.9315e-09	5.59185e-07	25	0	6.25	0	48.0769
chr12:69543563-69544155	chr12:69543298-69546658	7	3.9315e-09	5.59185e-07	25	0	6.25	0	89.2857
chr14:42647244-42647809	chr14:42646310-42649670	7	3.9315e-09	5.59185e-07	25	0	6.25	0	89.2857
chr17:72068716-72069317	chr17:72066640-72070000	7	3.9315e-09	5.59185e-07	25	0	6.25	0	89.2857
chr24:59670828-59671653	chr24:59670568-59673928	10	3.9315e-09	5.59185e-07	25	0	6.25	0	62.5
chr27:18608214-18608793	chr27:18606976-18610336	7	3.9315e-09	5.59185e-07	0	25	0	6.25	-89.2857
chr29:25001086-25001830	chr29:25000481-25003841	9	3.9315e-09	5.59185e-07	0	25	0	6.25	-69.4444
chr3:16784002-16784665	chr3:16783744-16787104	8	3.9315e-09	5.59185e-07	25	0	6.25	0	78.125
chr7:53979779-53980339	chr7:53976946-53980306	7	3.9315e-09	5.59185e-07	25	0	6.25	0	89.2857
chr7:54022824-54023392	chr7:54019985-54023345	7	3.9315e-09	5.59185e-07	25	0	6.25	0	89.2857
chr7:71337333-71338146	chr7:71335847-71339207	10	3.9315e-09	5.59185e-07	25	0	6.25	0	62.5
chr8:10091306-10092090	chr8:10089815-10093175	9	3.9315e-09	5.59185e-07	25	0	6.25	0	69.4444
chr9:8954585-8955470	chr9:8952468-8955828	8	3.9315e-09	5.59185e-07	25	0	6.25	0	78.125
chrX:92090789-92092039	chrX:92090778-92094138	15	3.9315e-09	5.59185e-07	25	0	6.25	0	41.6667
chrX:91546670-91548200	chrX:91544886-91548246	17	4.07709e-09	5.77316e-07	53	9	13.25	2.25	64.7059
chr3:57458336-57459145	chr3:57456079-57459439	10	4.35473e-09	6.08517e-07	34	2	8.5	0.5	80
chr5:32119302-32120111	chr5:32118076-32121436	10	4.35473e-09	6.08517e-07	34	2	8.5	0.5	80
chrX:61427408-61428518	chrX:61427232-61430592	13	4.35473e-09	6.08517e-07	34	2	8.5	0.5	61.5385
chr18:61510334-61512234	chr18:61508832-61512192	21	4.73076e-09	6.55314e-07	55	10	13.75	2.5	53.5714
chrX:53902966-53906032	chrX:53902747-53906107	35	4.72042e-09	6.55314e-07	97	32	24.25	8	46.4286
chr4:30124721-30125536	chr4:30122658-30126018	10	5.00115e-09	6.89769e-07	40	4	10	1	90
chr10:22462109-22463359	chr10:22460003-22463363	15	5.12593e-09	6.98366e-07	37	3	9.25	0.75	56.6667
chr14:39757664-39758312	chr14:39755054-39758414	8	5.12924e-09	6.98366e-07	30	1	7.5	0.25	90.625
chr6:2146694-2147864	chr6:2144497-2147857	14	5.12593e-09	6.98366e-07	37	3	9.25	0.75	60.7143
chrX:92585921-92587801	chrX:92585042-92588402	22	5.29871e-09	7.1837e-07	57	11	14.25	2.75	52.2727
chr17:25033756-25034901	chr17:25031558-25034918	14	5.90097e-09	7.96631e-07	8	50	2	12.5	-75
chr18:56354066-56356110	chr18:56353188-56356548	24	6.10963e-09	8.2132e-07	13	61	3.25	15.25	-50
chr1:50879777-50880382	chr1:50878761-50882121	7	8.01667e-09	9.8235e-07	24	0	6	0	85.7143
chr1:80187904-80188654	chr1:80186691-80190051	9	8.01667e-09	9.8235e-07	0	24	0	6	-66.6667
chr10:104137506-104138421	chr10:104137093-104140453	11	8.01667e-09	9.8235e-07	24	0	6	0	54.5455
chr11:44877019-44877659	chr11:44876395-44879755	8	8.01667e-09	9.8235e-07	24	0	6	0	75
chr11:66491053-66491609	chr11:66489217-66492577	7	8.01667e-09	9.8235e-07	24	0	6	0	85.7143
chr11:72098479-72099227	chr11:72095813-72099173	9	8.01667e-09	9.8235e-07	24	0	6	0	66.6667
chr17:71754652-71755197	chr17:71753943-71757303	7	8.01667e-09	9.8235e-07	24	0	6	0	85.7143
chr17:71754652-71755197	chr17:71754433-71757793	7	8.01667e-09	9.8235e-07	24	0	6	0	85.7143
chr18:57927733-57928448	chr18:57925152-57928512	7	8.01667e-09	9.8235e-07	24	0	6	0	85.7143
chr19:53985565-53986205	chr19:53983412-53986772	8	8.01667e-09	9.8235e-07	0	24	0	6	-75
chr2:19324081-19324911	chr2:19321590-19324950	10	8.01667e-09	9.8235e-07	24	0	6	0	60
chr2:20828362-20828822	chr2:20825414-20828774	6	8.01667e-09	9.8235e-07	0	24	0	6	-100
chr2:97099235-97099819	chr2:97096843-97100203	7	8.01667e-09	9.8235e-07	24	0	6	0	85.7143
chr25:22963617-22964167	chr25:22962774-22966134	7	8.01667e-09	9.8235e-07	24	0	6	0	85.7143
chr27:5796417-5797133	chr27:5794821-5798181	9	8.01667e-09	9.8235e-07	24	0	6	0	66.6667
chr4:12722912-12723842	chr4:12722891-12726251	10	8.01667e-09	9.8235e-07	24	0	6	0	60
chr4:69295291-69295861	chr4:69295275-69298635	7	8.01667e-09	9.8235e-07	0	24	0	6	-85.7143
chr5:103080421-103081222	chr5:103079967-103083327	9	8.01667e-09	9.8235e-07	24	0	6	0	66.6667
chr5:57663237-57663721	chr5:57660601-57663961	6	8.01667e-09	9.8235e-07	24	0	6	0	100
chr6:44959175-44959655	chr6:44959173-44962533	6	8.01667e-09	9.8235e-07	0	24	0	6	-100
chr7:20812931-20813411	chr7:20810034-20813394	6	8.01667e-09	9.8235e-07	0	24	0	6	-100
chrX:80579325-80580342	chrX:80579131-80582491	12	8.01667e-09	9.8235e-07	24	0	6	0	50
chrX:94220389-94220884	chrX:94218132-94221492	6	8.01667e-09	9.8235e-07	24	0	6	0	100
chrX:35749794-35752806	chrX:35749790-35753150	23	8.11322e-09	9.90372e-07	54	10	13.5	2.5	47.8261
chr18:63813251-63816636	chr18:63813231-63816591	40	8.17458e-09	9.94054e-07	154	69	38.5	17.25	53.125
chr23:41301375-41302824	chr23:41301371-41304731	17	8.28843e-09	1.00208e-06	7	47	1.75	11.75	-58.8235
chr24:8859552-8861379	chr24:8858339-8861699	14	8.36641e-09	1.00208e-06	33	2	8.25	0.5	55.3571
chr3:23555000-23555747	chr3:23554081-23557441	9	8.36641e-09	1.00208e-06	33	2	8.25	0.5	86.1111
chrX:137057401-137058972	chrX:137056330-137059690	16	8.36641e-09	1.00208e-06	33	2	8.25	0.5	48.4375
chr21:70024009-70024919	chr21:70023280-70026640	11	9.23672e-09	1.09807e-06	4	39	1	9.75	-79.5455
chr8:59754419-59755994	chr8:59752784-59756144	18	9.23672e-09	1.09807e-06	39	4	9.75	1	48.6111
chrX:50549771-50550836	chrX:50549258-50552618	13	9.63911e-09	1.14164e-06	36	3	9	0.75	63.4615
chrX:10655011-10657889	chrX:10654814-10658174	29	9.7302e-09	1.14816e-06	102	36	25.5	9	56.8966
chr6:59992375-59993395	chr6:59991641-59995001	11	1.01092e-08	1.18411e-06	29	1	7.25	0.25	63.6364
chrX:21830692-21831605	chrX:21829081-21832441	11	1.01092e-08	1.18411e-06	29	1	7.25	0.25	63.6364
chr17:71710920-71712715	chr17:71709466-71712826	21	1.22137e-08	1.42538e-06	9	51	2.25	12.75	-50
chrX:10454996-10457904	chrX:10454545-10457905	31	1.26962e-08	1.47628e-06	98	34	24.5	8.5	51.6129
chr1:119630651-119632337	chr1:119630206-119633566	20	1.43319e-08	1.66041e-06	5	41	1.25	10.25	-45
chr18:60638656-60640652	chr18:60638653-60642013	23	1.4657e-08	1.69193e-06	73	20	18.25	5	57.6087
chr10:22950914-22951403	chr10:22950900-22954260	6	1.63595e-08	1.77888e-06	23	0	5.75	0	95.8333
chr10:4875811-4876424	chr10:4873464-4876824	7	1.63595e-08	1.77888e-06	23	0	5.75	0	82.1429
chr11:21108961-21109458	chr11:21108851-21112211	6	1.63595e-08	1.77888e-06	23	0	5.75	0	95.8333
chr12:34172512-34173201	chr12:34170382-34173742	7	1.63595e-08	1.77888e-06	23	0	5.75	0	82.1429
chr17:30286822-30287367	chr17:30284107-30287467	7	1.63595e-08	1.77888e-06	23	0	5.75	0	82.1429
chr2:19257577-19258402	chr2:19255062-19258422	10	1.60557e-08	1.77888e-06	32	2	8	0.5	75
chr2:72356812-72357357	chr2:72356689-72360049	7	1.63595e-08	1.77888e-06	23	0	5.75	0	82.1429
chr23:31918179-31918729	chr23:31916887-31920247	7	1.63595e-08	1.77888e-06	23	0	5.75	0	82.1429
chr23:31918179-31918729	chr23:31917148-31920508	7	1.63595e-08	1.77888e-06	23	0	5.75	0	82.1429
chr25:32444958-32446539	chr25:32444544-32447904	6	1.63595e-08	1.77888e-06	23	0	5.75	0	95.8333
chr26:21289418-21290848	chr26:21287446-21290806	13	1.63595e-08	1.77888e-06	23	0	5.75	0	44.2308
chr29:29614051-29614791	chr29:29613508-29616868	9	1.63595e-08	1.77888e-06	23	0	5.75	0	63.8889
chr3:59025353-59026113	chr3:59023961-59027321	6	1.63595e-08	1.77888e-06	23	0	5.75	0	95.8333
chr4:104133939-104134613	chr4:104131819-104135179	8	1.63595e-08	1.77888e-06	0	23	0	5.75	-71.875
chr4:95064800-95065287	chr4:95061962-95084691	6	1.63595e-08	1.77888e-06	23	0	5.75	0	95.8333
chr7:61797558-61798561	chr7:61797441-61800801	12	1.63595e-08	1.77888e-06	23	0	5.75	0	47.9167
chr8:85478477-85479056	chr8:85477933-85481293	7	1.63595e-08	1.77888e-06	23	0	5.75	0	82.1429
chr7:21264922-21266419	chr7:21263025-21266385	18	1.69895e-08	1.84111e-06	13	59	3.25	14.75	-63.8889
chr4:114126429-114128561	chr4:114125188-114128548	23	1.74371e-08	1.88321e-06	63	15	15.75	3.75	52.1739
chrX:32611616-32613800	chrX:32610411-32613771	24	1.79973e-08	1.93714e-06	48	8	12	2	41.6667
chr11:32129778-32130744	chr11:32127954-32131314	11	1.9915e-08	2.11716e-06	28	1	7	0.25	61.3636
chr18:59555584-59557349	chr18:59554027-59557387	18	2.00021e-08	2.11716e-06	43	6	10.75	1.5	51.3889
chr21:58003280-58003845	chr21:58003181-58006541	7	1.9915e-08	2.11716e-06	1	28	0.25	7	-96.4286
chr21:68637662-68638753	chr21:68637658-68641018	13	1.9915e-08	2.11716e-06	28	1	7	0.25	51.9231
chrX:74150395-74151691	chrX:74150252-74153612	13	2.00021e-08	2.11716e-06	43	6	10.75	1.5	71.1538
chr18:63923735-63927131	chr18:63923722-63927082	40	2.4976e-08	2.63488e-06	155	72	38.75	18	51.875
chr9:89025971-89027136	chr9:89025670-89029030	14	2.57985e-08	2.71267e-06	7	45	1.75	11.25	-67.8571
chr19:8087891-8091001	chr19:8087643-8091003	23	2.89871e-08	3.03792e-06	77	23	19.25	5.75	58.6957
chr1:6172920-6174087	chr1:6172795-6176155	14	3.07753e-08	3.20426e-06	31	2	7.75	0.5	51.7857
chr7:4816618-4817447	chr7:4816617-4819977	10	3.07753e-08	3.20426e-06	31	2	7.75	0.5	72.5
chr15:38158956-38160206	chr15:38158931-38162291	15	3.13286e-08	3.25123e-06	37	4	9.25	1	55
chr12:90675620-90676182	chr12:90675522-90678882	7	3.34129e-08	3.26545e-06	0	22	0	5.5	-78.5714
chr13:58023622-58024209	chr13:58004925-58028709	7	3.34129e-08	3.26545e-06	0	22	0	5.5	-78.5714
chr13:58023622-58024209	chr13:58022349-58025709	7	3.34129e-08	3.26545e-06	0	22	0	5.5	-78.5714
chr15:56570430-56571100	chr15:56570423-56573783	6	3.34129e-08	3.26545e-06	22	0	5.5	0	91.6667
chr17:64873446-64874577	chr17:64873357-64876717	9	3.34129e-08	3.26545e-06	22	0	5.5	0	61.1111
chr18:35054355-35055800	chr18:35054134-35057494	12	3.34129e-08	3.26545e-06	22	0	5.5	0	45.8333
chr18:35055100-35055800	chr18:35054640-35058000	8	3.34129e-08	3.26545e-06	22	0	5.5	0	68.75
chr18:60014929-60015781	chr18:60012896-60016256	10	3.34129e-08	3.26545e-06	22	0	5.5	0	55
chr19:28487650-28488576	chr19:28485580-28488940	10	3.34129e-08	3.26545e-06	22	0	5.5	0	55
chr19:35091901-35092811	chr19:35091878-35095238	11	3.34129e-08	3.26545e-06	22	0	5.5	0	50
chr19:55686216-55686911	chr19:55686191-55689551	8	3.34129e-08	3.26545e-06	22	0	5.5	0	68.75
chr2:14973961-14974421	chr2:14973682-14977042	6	3.34129e-08	3.26545e-06	22	0	5.5	0	91.6667
chr24:37346814-37347299	chr24:37346582-37349942	6	3.34129e-08	3.26545e-06	22	0	5.5	0	91.6667
chr3:81652804-81653454	chr3:81650884-81654244	6	3.34129e-08	3.26545e-06	22	0	5.5	0	91.6667
chr4:9779488-9780281	chr4:9777556-9780916	7	3.34129e-08	3.26545e-06	22	0	5.5	0	78.5714
chr5:59672235-59673347	chr5:59670346-59673706	13	3.34129e-08	3.26545e-06	22	0	5.5	0	42.3077
chr7:32389470-32390048	chr7:32387433-32390793	7	3.34129e-08	3.26545e-06	22	0	5.5	0	78.5714
chr9:61433740-61434330	chr9:61432665-61436025	7	3.34129e-08	3.26545e-06	22	0	5.5	0	78.5714
chrX:63698884-63700414	chrX:63697027-63700387	8	3.34129e-08	3.26545e-06	22	0	5.5	0	68.75
chr9:77375095-77376296	chr9:77374187-77377547	14	3.39217e-08	3.30503e-06	3	34	0.75	8.5	-55.3571
chr18:54707820-54708972	chr18:54705621-54708981	14	3.56603e-08	3.45331e-06	6	42	1.5	10.5	-64.2857
chr7:21132821-21133716	chr7:21130389-21133749	11	3.56603e-08	3.45331e-06	6	42	1.5	10.5	-81.8182
chr14:48316435-48317293	chr14:48316418-48319778	9	3.92132e-08	3.71825e-06	27	1	6.75	0.25	72.2222
chr18:46445026-46445696	chr18:46444679-46448039	8	3.92132e-08	3.71825e-06	27	1	6.75	0.25	81.25
chr24:24107363-24108338	chr24:24106621-24109981	12	3.92132e-08	3.71825e-06	27	1	6.75	0.25	54.1667
chr4:85436959-85437854	chr4:85434727-85438087	11	3.92132e-08	3.71825e-06	27	1	6.75	0.25	59.0909
chr7:19307249-19307889	chr7:19306778-19310138	8	3.92132e-08	3.71825e-06	1	27	0.25	6.75	-81.25
chr7:54163399-54164141	chr7:54160731-54164091	9	3.92132e-08	3.71825e-06	27	1	6.75	0.25	72.2222
chr8:47320421-47321254	chr8:47319633-47322993	10	3.92132e-08	3.71825e-06	1	27	0.25	6.75	-65
chr10:22953759-22955099	chr10:22953759-22957119	16	4.53454e-08	4.27427e-06	44	7	11	1.75	57.8125
chr22:21493755-21495472	chr22:21492652-21496012	20	4.53454e-08	4.27427e-06	7	44	1.75	11	-46.25
chr22:13369555-13370380	chr22:13366973-13370333	10	5.75222e-08	5.40607e-06	36	4	9	1	80
chr23:31914400-31915127	chr23:31912954-31916314	9	5.89155e-08	5.48845e-06	30	2	7.5	0.5	77.7778
chrX:3099324-3100256	chrX:3099322-3102682	11	5.89155e-08	5.48845e-06	30	2	7.5	0.5	63.6364
chrX:92090549-92092039	chrX:92090355-92093715	18	5.89155e-08	5.48845e-06	30	2	7.5	0.5	38.8889
chr17:51220963-51221983	chr17:51219444-51222804	12	6.2115e-08	5.76964e-06	9	48	2.25	12	-81.25
chr1:69942345-69943168	chr1:69941462-69944822	10	6.34717e-08	5.87852e-06	33	3	8.25	0.75	75
chr1:109662675-109663240	chr1:109659962-109663322	7	6.83062e-08	5.91937e-06	21	0	5.25	0	75
chr1:131088431-131089226	chr1:131087308-131090668	8	6.83062e-08	5.91937e-06	21	0	5.25	0	65.625
chr10:58839666-58840545	chr10:58839647-58843007	8	6.83062e-08	5.91937e-06	21	0	5.25	0	65.625
chr15:67842884-67843629	chr15:67842540-67845900	9	6.83062e-08	5.91937e-06	21	0	5.25	0	58.3333
chr16:44830646-44831122	chr16:44830544-44833904	6	6.83062e-08	5.91937e-06	21	0	5.25	0	87.5
chr17:23530859-23531474	chr17:23528459-23531819	7	6.83062e-08	5.91937e-06	21	0	5.25	0	75
chr17:56625823-56626280	chr17:56623304-56626664	6	6.83062e-08	5.91937e-06	21	0	5.25	0	87.5
chr17:56625823-56626280	chr17:56623539-56626899	6	6.83062e-08	5.91937e-06	21	0	5.25	0	87.5
chr18:48810931-48811396	chr18:48808735-48812095	6	6.83062e-08	5.91937e-06	21	0	5.25	0	87.5
chr18:55825664-55826139	chr18:55822881-55826241	6	6.83062e-08	5.91937e-06	21	0	5.25	0	87.5
chr18:64599023-64599618	chr18:64596202-64599562	7	6.83062e-08	5.91937e-06	21	0	5.25	0	75
chr19:31331528-31332513	chr19:31331512-31334872	12	6.83062e-08	5.91937e-06	21	0	5.25	0	43.75
chr19:48639033-48639608	chr19:48636860-48640220	7	6.83062e-08	5.91937e-06	21	0	5.25	0	75
chr21:59230373-59231105	chr21:59229722-59233082	9	6.83062e-08	5.91937e-06	21	0	5.25	0	58.3333
chr25:34085368-34086018	chr25:34082610-34085970	8	6.83062e-08	5.91937e-06	21	0	5.25	0	65.625
chr5:33337929-33338494	chr5:33337474-33340834	7	6.83062e-08	5.91937e-06	21	0	5.25	0	75
chr5:41962603-41963291	chr5:41962062-41965422	6	6.83062e-08	5.91937e-06	21	0	5.25	0	87.5
chr5:4824927-4825627	chr5:4822769-4826129	8	6.83062e-08	5.91937e-06	21	0	5.25	0	65.625
chr7:54126431-54127161	chr7:54123768-54127128	9	6.83062e-08	5.91937e-06	21	0	5.25	0	58.3333
chr8:10095344-10096730	chr8:10093870-10097230	15	6.83719e-08	5.91937e-06	50	10	12.5	2.5	66.6667
chr8:39602019-39602844	chr8:39601073-39604433	10	6.83062e-08	5.91937e-06	21	0	5.25	0	52.5
chr9:61254073-61254713	chr9:61253195-61256555	8	6.83062e-08	5.91937e-06	21	0	5.25	0	65.625
chr9:76118075-76118555	chr9:76115233-76118593	6	6.83062e-08	5.91937e-06	0	21	0	5.25	-87.5
chrX:125009400-125010135	chrX:125006986-125010346	9	6.83062e-08	5.91937e-06	21	0	5.25	0	58.3333
chr15:77512681-77514622	chr15:77511733-77515093	23	7.57534e-08	6.54066e-06	15	60	3.75	15	-48.913
chr14:17146202-17146937	chr14:17143997-17147357	9	7.7172e-08	6.60941e-06	26	1	6.5	0.25	69.4444
chr2:96838234-96839182	chr2:96837246-96840606	11	7.7172e-08	6.60941e-06	26	1	6.5	0.25	56.8182
chr4:105637681-105638835	chr4:105637484-105640844	10	7.7172e-08	6.60941e-06	26	1	6.5	0.25	62.5
chr29:24616915-24618330	chr29:24615430-24618790	17	7.94936e-08	6.78999e-06	7	43	1.75	10.75	-52.9412
chr24:50361818-50363003	chr24:50361812-50365172	14	8.45747e-08	7.20468e-06	38	5	9.5	1.25	58.9286
chrX:119059824-119063196	chrX:119059805-119063165	34	8.83847e-08	7.50917e-06	126	55	31.5	13.75	52.2059
chr18:46311365-46312785	chr18:46310168-46313528	15	9.4021e-08	7.96678e-06	8	45	2	11.25	-61.6667
chr12:16242054-16243049	chr12:16240981-16244341	10	1.12636e-07	9.49358e-06	2	29	0.5	7.25	-67.5
chr29:49625120-49626061	chr29:49000000-50200000	10	1.12636e-07	9.49358e-06	29	2	7.25	0.5	67.5
chr15:15675348-15676688	chr15:15675083-15678443	16	1.18545e-07	9.887e-06	32	3	8	0.75	45.3125
chr19:24823288-24824276	chr19:24822935-24826295	12	1.18545e-07	9.887e-06	32	3	8	0.75	60.4167
chr24:31054638-31055768	chr24:31052809-31056169	12	1.18545e-07	9.887e-06	32	3	8	0.75	60.4167
chrX:55366974-55368137	chrX:55366951-55370311	14	1.18545e-07	9.887e-06	32	3	8	0.75	51.7857
chr2:66268110-66270352	chr2:66267297-66270657	23	1.19881e-07	9.97236e-06	79	26	19.75	6.5	57.6087
chr5:70909963-70911470	chr5:70908366-70911726	18	1.22228e-07	1.01411e-05	51	11	12.75	2.75	55.5556
chr10:22724788-22725281	chr10:22722706-22726066	6	1.3978e-07	1.08619e-05	20	0	5	0	83.3333
chr17:29871220-29871610	chr17:29870406-29873766	5	1.3978e-07	1.08619e-05	20	0	5	0	100
chr19:28485605-28486154	chr19:28485580-28488940	7	1.3978e-07	1.08619e-05	20	0	5	0	71.4286
chr19:45858714-45859098	chr19:45856436-45859796	5	1.3978e-07	1.08619e-05	20	0	5	0	100
chr23:27197084-27197677	chr23:27195433-27198793	5	1.3978e-07	1.08619e-05	0	20	0	5	-100
chr24:61912305-61912708	chr24:61912060-61915420	5	1.3978e-07	1.08619e-05	20	0	5	0	100
chr26:15733307-15733708	chr26:15731037-15734397	5	1.3978e-07	1.08619e-05	0	20	0	5	-100
chr29:8946447-8946817	chr29:8945352-8948712	5	1.3978e-07	1.08619e-05	20	0	5	0	100
chr3:15604822-15605387	chr3:15601976-15605336	7	1.3978e-07	1.08619e-05	20	0	5	0	71.4286
chr4:11910730-11911112	chr4:11907009-12704701	5	1.3978e-07	1.08619e-05	20	0	5	0	100
chr4:11910730-11911112	chr4:11910009-11913369	5	1.3978e-07	1.08619e-05	20	0	5	0	100
chr4:11910730-11911112	chr4:11910382-11913742	5	1.3978e-07	1.08619e-05	20	0	5	0	100
chr4:12558700-12559450	chr4:11907009-12704701	9	1.3978e-07	1.08619e-05	20	0	5	0	55.5556
chr5:103332925-103333725	chr5:103332470-103335830	9	1.3978e-07	1.08619e-05	20	0	5	0	55.5556
chr5:47726121-47726787	chr5:47724827-47728187	8	1.3978e-07	1.08619e-05	20	0	5	0	62.5
chr6:95805870-95806513	chr6:95804602-95807962	8	1.3978e-07	1.08619e-05	20	0	5	0	62.5
chr7:22142482-22143214	chr7:22140554-22143914	8	1.3978e-07	1.08619e-05	20	0	5	0	62.5
chr7:22142482-22143214	chr7:22142022-22145382	8	1.3978e-07	1.08619e-05	20	0	5	0	62.5
chr7:53934602-53935147	chr7:53931778-53935138	7	1.3978e-07	1.08619e-05	20	0	5	0	71.4286
chr7:54013245-54013620	chr7:54010329-54013689	5	1.3978e-07	1.08619e-05	20	0	5	0	100
chr7:54028436-54028811	chr7:54025460-54028820	5	1.3978e-07	1.08619e-05	20	0	5	0	100
chr8:1425558-1426133	chr8:1424804-1428164	7	1.3978e-07	1.08619e-05	20	0	5	0	71.4286
chr8:22877123-22877603	chr8:22874232-22877592	6	1.3978e-07	1.08619e-05	20	0	5	0	83.3333
chr8:97126566-97127311	chr8:97126047-97129407	9	1.3978e-07	1.08619e-05	20	0	5	0	55.5556
chrX:107155622-107156192	chrX:107155275-107158635	7	1.3978e-07	1.08619e-05	20	0	5	0	71.4286
chrX:96899789-96900339	chrX:96897922-96901282	7	1.3978e-07	1.08619e-05	20	0	5	0	71.4286
chr10:23345997-23346997	chr10:23343921-23347281	10	1.51791e-07	1.17666e-05	25	1	6.25	0.25	60
chr11:74854959-74855949	chr11:74854429-74857789	12	1.92648e-07	1.46137e-05	34	4	8.5	1	62.5
chr13:302055-304702	chr13:301672-305032	28	1.926e-07	1.46137e-05	107	44	26.75	11	56.25
chr16:66270554-66271704	chr16:66268484-66271844	14	1.92648e-07	1.46137e-05	34	4	8.5	1	53.5714
chr18:62919276-62920506	chr18:62917177-62920537	15	1.92648e-07	1.46137e-05	34	4	8.5	1	50
chr19:36932823-36934005	chr19:36932823-36936183	14	1.92648e-07	1.46137e-05	34	4	8.5	1	53.5714
chr21:67432230-67432955	chr21:67430149-67433509	9	1.92648e-07	1.46137e-05	4	34	1	8.5	-83.3333
chr3:69312714-69314429	chr3:69312360-69315720	18	1.92648e-07	1.46137e-05	34	4	8.5	1	41.6667
chr4:78555125-78555850	chr4:78554130-78557490	9	1.92648e-07	1.46137e-05	4	34	1	8.5	-83.3333
chr6:5439730-5443001	chr6:5439669-5443029	18	1.90116e-07	1.46137e-05	60	16	15	4	61.1111
chrX:13865793-13867643	chrX:13864665-13868025	22	1.95138e-07	1.47675e-05	48	10	12	2.5	43.1818
chr1:71660621-71661488	chr1:71660465-71663825	10	1.99026e-07	1.49551e-05	6	39	1.5	9.75	-82.5
chr25:21027124-21028188	chr25:21027102-21030462	13	1.99026e-07	1.49551e-05	39	6	9.75	1.5	63.4615
chr8:62196536-62199920	chr8:62196519-62199879	22	1.98742e-07	1.49551e-05	58	15	14.5	3.75	48.8636
chr18:24127298-24128152	chr18:24124973-24128333	10	2.15033e-07	1.60444e-05	2	28	0.5	7	-65
chr19:42563357-42564234	chr19:42563344-42566704	9	2.15033e-07	1.60444e-05	2	28	0.5	7	-72.2222
chr5:59432849-59433489	chr5:59432136-59435496	8	2.15033e-07	1.60444e-05	28	2	7	0.5	81.25
chr12:15820032-15821478	chr12:15818185-15821545	16	2.20972e-07	1.63345e-05	3	31	0.75	7.75	-43.75
chr18:58468210-58468945	chr18:58466229-58469589	9	2.20972e-07	1.63345e-05	31	3	7.75	0.75	77.7778
chr3:103423104-103423926	chr3:103420605-103423965	10	2.20972e-07	1.63345e-05	31	3	7.75	0.75	70
chr3:103423104-103423926	chr3:103420846-103424206	10	2.20972e-07	1.63345e-05	31	3	7.75	0.75	70
chrX:18967909-18971223	chrX:18967889-18971249	31	2.2423e-07	1.6537e-05	94	36	23.5	9	46.7742
chr29:32824574-32826159	chr29:32823290-32826650	18	2.4228e-07	1.77858e-05	41	7	10.25	1.75	47.2222
chr5:103777903-103778804	chr5:103777890-103781250	11	2.4228e-07	1.77858e-05	7	41	1.75	10.25	-77.2727
chr17:73020465-73022869	chr17:73020455-73023815	26	2.66634e-07	1.95286e-05	63	18	15.75	4.5	43.2692
chr10:25058483-25058958	chr10:25057685-25061045	6	2.86358e-07	1.95361e-05	19	0	4.75	0	79.1667
chr10:39735654-39736129	chr10:39734772-39738132	6	2.86358e-07	1.95361e-05	19	0	4.75	0	79.1667
chr12:91069437-91070471	chr12:91069286-91072646	7	2.86358e-07	1.95361e-05	19	0	4.75	0	67.8571
chr13:79477047-79477751	chr13:79477044-79480404	8	2.86358e-07	1.95361e-05	19	0	4.75	0	59.375
chr15:83912596-83913609	chr15:83912234-83915594	12	2.79115e-07	1.95361e-05	43	8	10.75	2	72.9167
chr16:75541763-75542133	chr16:75539044-75542404	5	2.86358e-07	1.95361e-05	0	19	0	4.75	-95
chr17:64635007-64635382	chr17:64632421-64635781	5	2.86358e-07	1.95361e-05	0	19	0	4.75	-95
chr17:7728889-7729484	chr17:7726945-7730305	7	2.86358e-07	1.95361e-05	19	0	4.75	0	67.8571
chr19:14480300-14480857	chr19:14478119-14481479	7	2.86358e-07	1.95361e-05	19	0	4.75	0	67.8571
chr20:24659203-24659778	chr20:24658844-24662204	7	2.86358e-07	1.95361e-05	19	0	4.75	0	67.8571
chr23:40608236-40608797	chr23:40607760-40611120	7	2.86358e-07	1.95361e-05	19	0	4.75	0	67.8571
chr27:5271332-5271777	chr27:5270887-5274247	5	2.86358e-07	1.95361e-05	19	0	4.75	0	95
chr29:26696705-26697335	chr29:26695133-26698493	8	2.86358e-07	1.95361e-05	0	19	0	4.75	-59.375
chr3:21490787-21491272	chr3:21488543-21491903	6	2.86358e-07	1.95361e-05	0	19	0	4.75	-79.1667
chr3:48881439-48882199	chr3:48881263-48884623	9	2.86358e-07	1.95361e-05	19	0	4.75	0	52.7778
chr4:57588516-57589092	chr4:57587984-57591344	7	2.86358e-07	1.95361e-05	19	0	4.75	0	67.8571
chr4:86212255-86212771	chr4:86209497-86212857	6	2.86358e-07	1.95361e-05	19	0	4.75	0	79.1667
chr4:93043225-93043805	chr4:93042527-93045887	7	2.86358e-07	1.95361e-05	19	0	4.75	0	67.8571
chr5:26192690-26193105	chr5:26190106-26193466	5	2.86358e-07	1.95361e-05	0	19	0	4.75	-95
chr5:57489856-57491181	chr5:57487773-57491133	16	2.72853e-07	1.95361e-05	5	36	1.25	9	-48.4375
chr5:97910467-97911013	chr5:97910445-97913805	7	2.86358e-07	1.95361e-05	19	0	4.75	0	67.8571
chr6:14163802-14164542	chr6:14161149-14164509	9	2.86358e-07	1.95361e-05	19	0	4.75	0	52.7778
chr6:14163802-14164542	chr6:14161275-14164635	9	2.86358e-07	1.95361e-05	19	0	4.75	0	52.7778
chr6:2120526-2121515	chr6:2118119-2121479	11	2.86358e-07	1.95361e-05	19	0	4.75	0	43.1818
chr7:14245115-14245825	chr7:14244840-14248200	8	2.86358e-07	1.95361e-05	19	0	4.75	0	59.375
chr7:39935129-39935749	chr7:39934164-39937524	5	2.86358e-07	1.95361e-05	19	0	4.75	0	95
chrX:101428017-101429135	chrX:101427240-101430600	8	2.86358e-07	1.95361e-05	19	0	4.75	0	59.375
chrX:133867481-133867975	chrX:133864652-133868012	6	2.86358e-07	1.95361e-05	19	0	4.75	0	79.1667
chrX:30989049-30989534	chrX:30987740-30991100	6	2.86358e-07	1.95361e-05	19	0	4.75	0	79.1667
chrX:32717081-32717811	chrX:32715108-32718468	9	2.86358e-07	1.95361e-05	19	0	4.75	0	52.7778
chrX:75125556-75126221	chrX:75124165-75127525	8	2.86358e-07	1.95361e-05	19	0	4.75	0	59.375
chrX:79070688-79071443	chrX:79068549-79071909	9	2.86358e-07	1.95361e-05	19	0	4.75	0	52.7778
chr13:61645543-61646013	chr13:61642664-61646024	6	2.98382e-07	2.00558e-05	1	24	0.25	6	-95.8333
chr13:62013709-62014174	chr13:62013601-62016961	6	2.98382e-07	2.00558e-05	1	24	0.25	6	-95.8333
chr15:34852805-34853486	chr15:34852375-34855735	8	2.98382e-07	2.00558e-05	24	1	6	0.25	71.875
chr20:42059356-42059911	chr20:42059295-42062655	7	2.98382e-07	2.00558e-05	24	1	6	0.25	82.1429
chr21:21216512-21217157	chr21:21214237-21217597	7	2.98382e-07	2.00558e-05	24	1	6	0.25	82.1429
chr29:28524841-28525621	chr29:28522257-28525617	8	2.98382e-07	2.00558e-05	24	1	6	0.25	71.875
chrX:81550233-81551148	chrX:81549755-81553115	10	2.98382e-07	2.00558e-05	24	1	6	0.25	57.5
chr29:49907631-49918237	chr29:49000000-50200000	42	3.12034e-07	2.09292e-05	134	63	33.5	15.75	42.2619
chr19:27901429-27903353	chr19:27899945-27903305	23	3.28152e-07	2.19641e-05	10	47	2.5	11.75	-40.2174
chrX:10536857-10540188	chrX:10536856-10540216	36	3.35558e-07	2.24128e-05	125	57	31.25	14.25	47.2222
chr25:4130888-4131890	chr25:4128872-4132232	12	3.51116e-07	2.32219e-05	38	6	9.5	1.5	66.6667
chr27:34352548-34353543	chr27:34352009-34355369	12	3.51317e-07	2.32219e-05	33	4	8.25	1	60.4167
chr27:36761650-36762750	chr27:36761477-36764837	13	3.51116e-07	2.32219e-05	6	38	1.5	9.5	-61.5385
chr29:42829256-42830551	chr29:42827261-42830621	13	3.51317e-07	2.32219e-05	4	33	1	8.25	-55.7692
chrX:55857989-55860195	chrX:55857718-55861078	21	3.51317e-07	2.32219e-05	33	4	8.25	1	34.5238
chrX:86411984-86414401	chrX:86411865-86415225	26	3.97686e-07	2.62325e-05	71	23	17.75	5.75	46.1538
chr19:41525613-41526337	chr19:41523328-41526688	9	4.09899e-07	2.66724e-05	27	2	6.75	0.5	69.4444
chr2:38681344-38682064	chr2:38680030-38683390	9	4.09899e-07	2.66724e-05	27	2	6.75	0.5	69.4444
chr21:68377167-68377902	chr21:68375171-68378531	9	4.09899e-07	2.66724e-05	2	27	0.5	6.75	-69.4444
chr22:58702592-58703252	chr22:58700024-58703384	8	4.09899e-07	2.66724e-05	2	27	0.5	6.75	-78.125
chr22:58702592-58703252	chr22:58700382-58703742	8	4.09899e-07	2.66724e-05	2	27	0.5	6.75	-78.125
chr25:42819581-42820386	chr25:42819448-42822808	10	4.11053e-07	2.66724e-05	30	3	7.5	0.75	67.5
chr27:34893364-34894020	chr27:34891838-34895198	8	4.09899e-07	2.66724e-05	2	27	0.5	6.75	-78.125
chr5:26537912-26538741	chr5:26537889-26541249	10	4.11053e-07	2.66724e-05	30	3	7.5	0.75	67.5
chr29:49649093-49651348	chr29:49000000-50200000	23	4.2062e-07	2.72377e-05	62	18	15.5	4.5	47.8261
chr16:73866132-73867990	chr16:73864649-73868009	22	4.54178e-07	2.93512e-05	60	17	15	4.25	48.8636
chr3:77153955-77155450	chr3:77153586-77156946	18	4.78715e-07	3.07497e-05	42	8	10.5	2	47.2222
chr4:12446801-12451586	chr4:11907009-12704701	15	4.78715e-07	3.07497e-05	42	8	10.5	2	56.6667
chrX:4517637-4518697	chrX:4517615-4520975	13	4.78715e-07	3.07497e-05	42	8	10.5	2	65.3846
chrX:123865342-123867473	chrX:123864065-123867425	25	4.84556e-07	3.10623e-05	79	28	19.75	7	51
chr15:80737467-80738298	chr15:80737058-80740418	10	4.8813e-07	3.1166e-05	35	5	8.75	1.25	75
chr19:35542005-35543180	chr19:35541289-35544649	14	4.8813e-07	3.1166e-05	35	5	8.75	1.25	53.5714
chr10:95429857-95431849	chr10:95429834-95433194	22	5.14882e-07	3.28083e-05	56	15	14	3.75	46.5909
chr18:57364987-57366132	chr18:57362738-57366098	13	5.21834e-07	3.31849e-05	9	44	2.25	11	-67.3077
chr1:116393809-116394530	chr1:116393030-116396390	8	5.8736e-07	3.46542e-05	0	18	0	4.5	-56.25
chr1:58243541-58244186	chr1:58242793-58246153	8	5.8736e-07	3.46542e-05	18	0	4.5	0	56.25
chr10:10127324-10128470	chr10:10125781-10129141	14	5.8736e-07	3.46542e-05	18	0	4.5	0	32.1429
chr10:37497347-37497812	chr10:37494851-37498211	6	5.8736e-07	3.46542e-05	18	0	4.5	0	75
chr10:54902175-54903072	chr10:54901454-54904814	8	5.8736e-07	3.46542e-05	18	0	4.5	0	56.25
chr10:85777472-85778257	chr10:85774885-85778245	7	5.86168e-07	3.46542e-05	23	1	5.75	0.25	78.5714
chr11:103016521-103016991	chr11:103014311-103017671	6	5.8736e-07	3.46542e-05	18	0	4.5	0	75
chr12:35869561-35870025	chr12:35867110-35870470	6	5.8736e-07	3.46542e-05	18	0	4.5	0	75
chr13:38632302-38632807	chr13:38632193-38635553	6	5.8736e-07	3.46542e-05	18	0	4.5	0	75
chr15:52602260-52602825	chr15:52600819-52604179	7	5.8736e-07	3.46542e-05	0	18	0	4.5	-64.2857
chr16:2118798-2120548	chr16:2117137-2120497	17	5.65728e-07	3.46542e-05	50	12	12.5	3	55.8824
chr18:53655438-53655993	chr18:53652879-53656239	7	5.86168e-07	3.46542e-05	1	23	0.25	5.75	-78.5714
chr18:62245016-62245907	chr18:62243875-62247235	7	5.8736e-07	3.46542e-05	18	0	4.5	0	64.2857
chr18:63137924-63138564	chr18:63135663-63139023	8	5.8736e-07	3.46542e-05	18	0	4.5	0	56.25
chr21:10795266-10795651	chr21:10792258-10795618	5	5.8736e-07	3.46542e-05	0	18	0	4.5	-90
chr24:45901165-45901710	chr24:45898816-45902176	7	5.8736e-07	3.46542e-05	18	0	4.5	0	64.2857
chr25:26340930-26341495	chr25:26340048-26343408	7	5.8736e-07	3.46542e-05	0	18	0	4.5	-64.2857
chr27:18914259-18914936	chr27:18912043-18915403	8	5.8736e-07	3.46542e-05	18	0	4.5	0	56.25
chr28:35947164-35947651	chr28:35945689-35949049	6	5.8736e-07	3.46542e-05	18	0	4.5	0	75
chr28:5711044-5711692	chr28:5709873-5713233	7	5.8736e-07	3.46542e-05	18	0	4.5	0	64.2857
chr28:5872806-5873616	chr28:5870192-5873552	7	5.8736e-07	3.46542e-05	18	0	4.5	0	64.2857
chr29:44780537-44781192	chr29:44779707-44783067	8	5.8736e-07	3.46542e-05	18	0	4.5	0	56.25
chr3:16402895-16403405	chr3:16402892-16406252	6	5.8736e-07	3.46542e-05	18	0	4.5	0	75
chr3:93357928-93358497	chr3:93356363-93359723	7	5.8736e-07	3.46542e-05	18	0	4.5	0	64.2857
chr4:12660488-12661644	chr4:11907009-12704701	11	5.8736e-07	3.46542e-05	18	0	4.5	0	40.9091
chr4:46958549-46958957	chr4:46956644-46960004	5	5.8736e-07	3.46542e-05	18	0	4.5	0	90
chr4:69365477-69365963	chr4:69364597-69367957	6	5.8736e-07	3.46542e-05	18	0	4.5	0	75
chr4:84628113-84628518	chr4:84627327-84630687	5	5.8736e-07	3.46542e-05	18	0	4.5	0	90
chr5:108614475-108615250	chr5:108612205-108615565	8	5.8736e-07	3.46542e-05	18	0	4.5	0	56.25
chr5:18376704-18377427	chr5:18376084-18379444	9	5.86168e-07	3.46542e-05	23	1	5.75	0.25	61.1111
chr5:85166284-85166664	chr5:85165438-85168798	5	5.8736e-07	3.46542e-05	18	0	4.5	0	90
chr7:54137807-54138209	chr7:54134932-54138292	5	5.8736e-07	3.46542e-05	18	0	4.5	0	90
chr8:49408124-49408624	chr8:49406806-49410166	6	5.8736e-07	3.46542e-05	0	18	0	4.5	-75
chr9:75896057-75896539	chr9:75895878-75899238	6	5.8736e-07	3.46542e-05	18	0	4.5	0	75
chr9:84342520-84343100	chr9:84340502-84343862	6	5.8736e-07	3.46542e-05	18	0	4.5	0	75
chrX:40263736-40264157	chrX:40261164-40264524	5	5.8736e-07	3.46542e-05	18	0	4.5	0	90
chrX:92281611-92283751	chrX:92280546-92283906	22	5.64176e-07	3.46542e-05	48	11	12	2.75	42.0455
chrX:92281611-92283751	chrX:92281221-92284581	22	5.64176e-07	3.46542e-05	48	11	12	2.75	42.0455
chrX:98103492-98104062	chrX:98102006-98105366	7	5.8736e-07	3.46542e-05	18	0	4.5	0	64.2857
chr23:24802076-24803331	chr23:24801730-24805090	13	6.39055e-07	3.75651e-05	32	4	8	1	53.8462
chrX:58706304-58707029	chrX:58704779-58708139	9	6.39055e-07	3.75651e-05	32	4	8	1	77.7778
chr1:148178197-148179607	chr1:148176217-148179577	16	7.29691e-07	4.28139e-05	39	7	9.75	1.75	50
chr7:20860439-20861274	chr7:20860438-20863798	10	7.6297e-07	4.45206e-05	3	29	0.75	7.25	-65
chrX:30921808-30922460	chrX:30920774-30924134	8	7.6297e-07	4.45206e-05	29	3	7.25	0.75	81.25
chrX:40365341-40366171	chrX:40362799-40366159	10	7.6297e-07	4.45206e-05	29	3	7.25	0.75	65
chr8:96389531-96391134	chr8:96388997-96392357	19	7.65028e-07	4.4559e-05	21	66	5.25	16.5	-59.2105
chr7:8094815-8096193	chr7:8093017-8096377	16	7.73361e-07	4.49622e-05	57	16	14.25	4	64.0625
chr16:55517075-55517732	chr16:55514457-55517817	8	7.80092e-07	4.51886e-05	26	2	6.5	0.5	75
chr2:111599047-111600107	chr2:111596716-111600076	13	7.80092e-07	4.51886e-05	26	2	6.5	0.5	46.1538
chrX:37053851-37057152	chrX:37053764-37057124	26	8.24636e-07	4.76822e-05	55	15	13.75	3.75	38.4615
chr11:99527880-99529230	chr11:99525877-99529237	16	8.69469e-07	5.00775e-05	14	53	3.5	13.25	-60.9375
chr15:22829272-22830797	chr15:22827846-22831206	17	8.70776e-07	5.00775e-05	34	5	8.5	1.25	42.6471
chr7:3380407-3381382	chr7:3380325-3383685	12	8.70776e-07	5.00775e-05	5	34	1.25	8.5	-60.4167
chr4:113768058-113769625	chr4:113767087-113770447	18	9.04823e-07	5.19417e-05	51	13	12.75	3.25	52.7778
chr11:11282389-11284081	chr11:11282389-11285749	18	9.18952e-07	5.26579e-05	45	10	11.25	2.5	48.6111
chr14:2741279-2743769	chr14:2741278-2744638	20	9.29246e-07	5.30569e-05	69	23	17.25	5.75	57.5
chrX:89812693-89815169	chrX:89811860-89815220	26	9.29246e-07	5.30569e-05	69	23	17.25	5.75	44.2308
chr14:15180403-15183783	chr14:15180381-15183741	39	9.51504e-07	5.42306e-05	139	69	34.75	17.25	44.8718
chrX:94743753-94746176	chrX:94743686-94747046	26	9.54367e-07	5.42967e-05	74	26	18.5	6.5	46.1538
chr1:42402765-42404658	chr1:42402137-42405497	22	1.17736e-06	6.22941e-05	65	21	16.25	5.25	50
chr1:70994346-70995821	chr1:70994327-70997687	7	1.20639e-06	6.22941e-05	17	0	4.25	0	60.7143
chr10:12259252-12259886	chr10:12257314-12260674	8	1.20639e-06	6.22941e-05	17	0	4.25	0	53.125
chr10:21831108-21831622	chr10:21830584-21833944	6	1.15072e-06	6.22941e-05	1	22	0.25	5.5	-87.5
chr10:49858721-49859103	chr10:49858062-49861422	5	1.20639e-06	6.22941e-05	17	0	4.25	0	85
chr10:58647363-58648794	chr10:58645449-58648809	7	1.20639e-06	6.22941e-05	17	0	4.25	0	60.7143
chr11:21762282-21763022	chr11:21759988-21763348	7	1.20639e-06	6.22941e-05	17	0	4.25	0	60.7143
chr11:3794394-3795034	chr11:3792027-3795387	8	1.20639e-06	6.22941e-05	17	0	4.25	0	53.125
chr11:45412119-45412804	chr11:45412102-45415462	8	1.20639e-06	6.22941e-05	17	0	4.25	0	53.125
chr13:18333549-18334034	chr13:18333368-18336728	6	1.20639e-06	6.22941e-05	17	0	4.25	0	70.8333
chr14:26270114-26270893	chr14:26269677-26273037	8	1.20639e-06	6.22941e-05	17	0	4.25	0	53.125
chr14:68405119-68405690	chr14:68405013-68408373	7	1.15072e-06	6.22941e-05	22	1	5.5	0.25	75
chr15:82284037-82284852	chr15:82281934-82285294	10	1.15937e-06	6.22941e-05	4	31	1	7.75	-67.5
chr16:55493183-55493578	chr16:55490232-55493592	5	1.20639e-06	6.22941e-05	17	0	4.25	0	85
chr17:18911597-18912262	chr17:18909566-18912926	8	1.15072e-06	6.22941e-05	22	1	5.5	0.25	65.625
chr17:4295556-4296021	chr17:4295539-4298899	6	1.20639e-06	6.22941e-05	17	0	4.25	0	70.8333
chr18:14052252-14052679	chr18:14051451-14054811	5	1.20639e-06	6.22941e-05	17	0	4.25	0	85
chr18:4444142-4444717	chr18:4443956-4447316	7	1.20639e-06	6.22941e-05	17	0	4.25	0	60.7143
chr18:47846795-47847458	chr18:47844864-47848224	8	1.20639e-06	6.22941e-05	17	0	4.25	0	53.125
chr19:20928518-20929083	chr19:20925827-20929187	7	1.15072e-06	6.22941e-05	1	22	0.25	5.5	-75
chr19:25497358-25498251	chr19:25495366-25498726	5	1.20639e-06	6.22941e-05	17	0	4.25	0	85
chr2:89516018-89516852	chr2:89515709-89519069	10	1.20639e-06	6.22941e-05	17	0	4.25	0	42.5
chr20:55661164-55661640	chr20:55660885-55664245	6	1.20639e-06	6.22941e-05	17	0	4.25	0	70.8333
chr21:22739288-22740235	chr21:22739094-22742454	9	1.20639e-06	6.22941e-05	17	0	4.25	0	47.2222
chr23:37499288-37499918	chr23:37496572-37499932	8	1.20639e-06	6.22941e-05	17	0	4.25	0	53.125
chr24:35967310-35967700	chr24:35967107-35970467	5	1.20639e-06	6.22941e-05	17	0	4.25	0	85
chr24:46313150-46313572	chr24:46310277-46313637	5	1.20639e-06	6.22941e-05	17	0	4.25	0	85
chr25:32444289-32445487	chr25:32442923-32446283	5	1.20639e-06	6.22941e-05	17	0	4.25	0	85
chr25:36650873-36651776	chr25:36649006-36652366	11	1.15937e-06	6.22941e-05	31	4	7.75	1	61.3636
chr25:42820766-42821566	chr25:42819448-42822808	8	1.20639e-06	6.22941e-05	17	0	4.25	0	53.125
chr27:7086073-7086749	chr27:7083584-7086944	8	1.20639e-06	6.22941e-05	17	0	4.25	0	53.125
chr3:16142316-16142884	chr3:16141799-16145159	7	1.20639e-06	6.22941e-05	17	0	4.25	0	60.7143
chr3:29649508-29650106	chr3:29647443-29650803	7	1.20639e-06	6.22941e-05	17	0	4.25	0	60.7143
chr3:46911304-46911959	chr3:46908548-46911908	8	1.20639e-06	6.22941e-05	17	0	4.25	0	53.125
chr3:49770999-49771589	chr3:49768192-49771552	7	1.20639e-06	6.22941e-05	17	0	4.25	0	60.7143
chr4:12003113-12004030	chr4:11907009-12704701	9	1.15072e-06	6.22941e-05	22	1	5.5	0.25	58.3333
chr4:51293780-51294175	chr4:51292535-51295895	5	1.20639e-06	6.22941e-05	17	0	4.25	0	85
chr5:111443536-111444374	chr5:111442725-111446085	10	1.15072e-06	6.22941e-05	22	1	5.5	0.25	52.5
chr5:19460057-19460537	chr5:19460055-19463415	6	1.20639e-06	6.22941e-05	17	0	4.25	0	70.8333
chr5:57364694-57365414	chr5:57364008-57367368	8	1.20639e-06	6.22941e-05	17	0	4.25	0	53.125
chr6:93066253-93067023	chr6:93064721-93068081	9	1.15937e-06	6.22941e-05	4	31	1	7.75	-75
chr7:16067752-16068602	chr7:16066798-16070158	10	1.15072e-06	6.22941e-05	22	1	5.5	0.25	52.5
chr7:17591538-17591928	chr7:17588554-17591914	5	1.20639e-06	6.22941e-05	17	0	4.25	0	85
chr7:21075248-21075888	chr7:21074300-21077660	8	1.15072e-06	6.22941e-05	1	22	0.25	5.5	-65.625
chr7:47527339-47527914	chr7:47526581-47529941	7	1.20639e-06	6.22941e-05	17	0	4.25	0	60.7143
chr7:5717819-5718199	chr7:5714940-5718300	5	1.20639e-06	6.22941e-05	17	0	4.25	0	85
chr8:91133522-91134177	chr8:91130921-91134281	8	1.20639e-06	6.22941e-05	17	0	4.25	0	53.125
chr8:9869710-9870350	chr8:9868665-9872025	8	1.20639e-06	6.22941e-05	17	0	4.25	0	53.125
chrX:110260538-110260993	chrX:110259037-110262397	6	1.20639e-06	6.22941e-05	17	0	4.25	0	70.8333
chrX:114088414-114089239	chrX:114087204-114090564	10	1.15937e-06	6.22941e-05	31	4	7.75	1	67.5
chrX:20461850-20462324	chrX:20459846-20463206	6	1.20639e-06	6.22941e-05	17	0	4.25	0	70.8333
chrX:20461850-20462324	chrX:20461461-20464821	6	1.20639e-06	6.22941e-05	17	0	4.25	0	70.8333
chrX:3124974-3125733	chrX:3124452-3127812	8	1.20639e-06	6.22941e-05	17	0	4.25	0	53.125
chrX:35300156-35301241	chrX:35297889-35301249	13	1.15937e-06	6.22941e-05	31	4	7.75	1	51.9231
chrX:91545500-91545985	chrX:91544886-91548246	6	1.20639e-06	6.22941e-05	17	0	4.25	0	70.8333
chrX:94040606-94041632	chrX:94040284-94043644	6	1.20639e-06	6.22941e-05	17	0	4.25	0	70.8333
chrX:97260396-97260816	chrX:97257533-97260893	5	1.20639e-06	6.22941e-05	17	0	4.25	0	85
chrX:36817757-36821051	chrX:36817757-36821117	28	1.24385e-06	6.41245e-05	70	24	17.5	6	41.0714
chr10:25244200-25245535	chr10:25244026-25247386	13	1.26028e-06	6.46579e-05	38	7	9.5	1.75	59.6154
chr7:19299165-19300923	chr7:19297510-19300870	16	1.26028e-06	6.46579e-05	38	7	9.5	1.75	48.4375
chrX:3776001-3777071	chrX:3775247-3778607	13	1.26028e-06	6.46579e-05	38	7	9.5	1.75	59.6154
chr7:14246401-14247692	chr7:14244840-14248200	15	1.39449e-06	7.14284e-05	40	8	10	2	53.3333
chr16:12680444-12681617	chr16:12678819-12682179	14	1.41289e-06	7.22546e-05	3	28	0.75	7	-44.6429
chr23:16866439-16867080	chr23:16863821-16867181	8	1.48205e-06	7.47919e-05	2	25	0.5	6.25	-71.875
chr26:21289418-21291028	chr26:21289076-21292436	15	1.48205e-06	7.47919e-05	25	2	6.25	0.5	38.3333
chr3:50560299-50561229	chr3:50559103-50562463	11	1.48205e-06	7.47919e-05	2	25	0.5	6.25	-52.2727
chr4:28457241-28457896	chr4:28455592-28458952	8	1.48205e-06	7.47919e-05	25	2	6.25	0.5	71.875
chr5:57336336-57336886	chr5:57333860-57337220	7	1.48205e-06	7.47919e-05	2	25	0.5	6.25	-82.1429
chr5:57336336-57336886	chr5:57336273-57339633	7	1.48205e-06	7.47919e-05	2	25	0.5	6.25	-82.1429
chr7:66763663-66764733	chr7:66761338-66764698	13	1.48363e-06	7.47919e-05	9	42	2.25	10.5	-63.4615
chr8:64998986-64999936	chr8:64998897-65002257	11	1.48363e-06	7.47919e-05	42	9	10.5	2.25	75
chr8:76106146-76106994	chr8:76105882-76109242	9	1.48205e-06	7.47919e-05	25	2	6.25	0.5	63.8889
chr18:61534462-61536152	chr18:61532940-61536300	20	1.51459e-06	7.62322e-05	48	12	12	3	45
chrX:140143887-140145013	chrX:140141647-140145007	12	1.52992e-06	7.68822e-05	44	10	11	2.5	70.8333
chr15:81168843-81169938	chr15:81167228-81170588	13	1.54873e-06	7.75826e-05	33	5	8.25	1.25	53.8462
chrX:25007225-25007965	chrX:25007225-25010585	9	1.54873e-06	7.75826e-05	33	5	8.25	1.25	77.7778
chr26:34935880-34936804	chr26:34933714-34937074	11	1.89305e-06	9.45339e-05	35	6	8.75	1.5	65.9091
chr3:99608208-99609183	chr3:99608187-99611547	11	1.89305e-06	9.45339e-05	6	35	1.5	8.75	-65.9091
chr19:37086701-37088122	chr19:37086246-37089606	17	2.09334e-06	0.000104372	15	53	3.75	13.25	-55.8824
chr18:48412651-48414226	chr18:48412111-48415471	19	2.14309e-06	0.000106686	23	67	5.75	16.75	-57.8947
chr10:54536264-54537436	chr10:54534537-54537897	14	2.16932e-06	0.000107321	37	7	9.25	1.75	53.5714
chr18:61740920-61742195	chr18:61739398-61742758	15	2.16932e-06	0.000107321	37	7	9.25	1.75	50
chrX:112707308-112708308	chrX:112706136-112709496	12	2.16932e-06	0.000107321	37	7	9.25	1.75	62.5
chrX:4518997-4519822	chrX:4517615-4520975	10	2.16932e-06	0.000107321	37	7	9.25	1.75	75
chr12:76759161-76759791	chr12:76756754-76760114	6	2.25733e-06	0.000109799	21	1	5.25	0.25	83.3333
chr13:23709404-23710304	chr13:23707228-23710588	11	2.25733e-06	0.000109799	21	1	5.25	0.25	45.4545
chr18:65077762-65078786	chr18:65076013-65079373	12	2.25733e-06	0.000109799	21	1	5.25	0.25	41.6667
chr27:26259907-26260837	chr27:26259905-26263265	11	2.25733e-06	0.000109799	21	1	5.25	0.25	45.4545
chr27:6736749-6737929	chr27:6735605-6738965	12	2.25733e-06	0.000109799	21	1	5.25	0.25	41.6667
chr3:106190698-106191692	chr3:106188340-106191700	12	2.25733e-06	0.000109799	21	1	5.25	0.25	41.6667
chr5:57303110-57303765	chr5:57301355-57304715	8	2.25733e-06	0.000109799	1	21	0.25	5.25	-62.5
chr5:57303110-57303765	chr5:57301432-57304792	8	2.25733e-06	0.000109799	1	21	0.25	5.25	-62.5
chr9:33619301-33620123	chr9:33618070-33621430	10	2.25733e-06	0.000109799	1	21	0.25	5.25	-50
chrX:118832567-118834464	chrX:118832546-118835906	20	2.23854e-06	0.000109799	51	14	12.75	3.5	46.25
chrX:62377984-62378643	chrX:62376327-62379687	8	2.25733e-06	0.000109799	21	1	5.25	0.25	62.5
chr18:60551698-60553113	chr18:60551681-60555041	17	2.26679e-06	0.000110091	60	19	15	4.75	60.2941
chr1:123008174-123008638	chr1:123007129-123010489	6	2.48155e-06	0.000110421	16	0	4	0	66.6667
chr1:144255639-144255939	chr1:144255058-144258418	4	2.48155e-06	0.000110421	16	0	4	0	100
chr1:65204703-65205103	chr1:65203811-65207171	5	2.48155e-06	0.000110421	0	16	0	4	-80
chr10:21627479-21627794	chr10:21624432-21627792	4	2.48155e-06	0.000110421	0	16	0	4	-100
chr10:3586027-3586859	chr10:3584114-3587474	10	2.36776e-06	0.000110421	39	8	9.75	2	77.5
chr10:4873561-4873976	chr10:4873464-4876824	4	2.48155e-06	0.000110421	16	0	4	0	100
chr11:102195121-102195628	chr11:102195099-102198459	6	2.48155e-06	0.000110421	16	0	4	0	66.6667
chr11:104332962-104333262	chr11:104332947-104336307	4	2.48155e-06	0.000110421	0	16	0	4	-100
chr11:18833150-18833786	chr11:18833047-18836407	8	2.48155e-06	0.000110421	16	0	4	0	50
chr11:9193359-9193924	chr11:9191844-9195204	7	2.48155e-06	0.000110421	16	0	4	0	57.1429
chr12:82275016-82275486	chr12:82274995-82278355	6	2.48155e-06	0.000110421	16	0	4	0	66.6667
chr13:38359106-38359421	chr13:38357728-38361088	4	2.48155e-06	0.000110421	0	16	0	4	-100
chr15:51529773-51530158	chr15:51528831-51532191	5	2.48155e-06	0.000110421	16	0	4	0	80
chr16:43992571-43993010	chr16:43990815-43994175	5	2.48155e-06	0.000110421	16	0	4	0	80
chr16:43992571-43993010	chr16:43992268-43995628	5	2.48155e-06	0.000110421	16	0	4	0	80
chr17:1905871-1906183	chr17:1905141-1908501	4	2.48155e-06	0.000110421	16	0	4	0	100
chr17:36120050-36120733	chr17:36118827-36122187	8	2.48155e-06	0.000110421	16	0	4	0	50
chr18:13387332-13388017	chr18:13384658-13388018	8	2.48155e-06	0.000110421	16	0	4	0	50
chr18:47236214-47236524	chr18:47235081-47238441	4	2.48155e-06	0.000110421	0	16	0	4	-100
chr18:56011836-56012121	chr18:56011297-56014657	4	2.48155e-06	0.000110421	0	16	0	4	-100
chr18:56011836-56012121	chr18:56011367-56014727	4	2.48155e-06	0.000110421	0	16	0	4	-100
chr18:56222466-56222881	chr18:56221812-56225172	5	2.48155e-06	0.000110421	16	0	4	0	80
chr19:20742550-20743753	chr19:20741167-20744527	14	2.48846e-06	0.000110421	9	41	2.25	10.25	-57.1429
chr19:48751338-48751653	chr19:48748715-48752075	4	2.48155e-06	0.000110421	16	0	4	0	100
chr19:8889653-8890148	chr19:8889650-8893010	6	2.48155e-06	0.000110421	16	0	4	0	66.6667
chr2:105086965-105088711	chr2:105085909-105089269	21	2.46496e-06	0.000110421	12	47	3	11.75	-41.6667
chr2:111600272-111600565	chr2:111600255-111603615	4	2.48155e-06	0.000110421	16	0	4	0	100
chr20:41144577-41144872	chr20:41142554-41145914	4	2.48155e-06	0.000110421	16	0	4	0	100
chr20:5609672-5610050	chr20:5606645-5610005	5	2.48155e-06	0.000110421	16	0	4	0	80
chr22:2808723-2809198	chr22:2806020-2809380	6	2.48155e-06	0.000110421	16	0	4	0	66.6667
chr22:53285868-53286178	chr22:53284223-53287583	4	2.48155e-06	0.000110421	16	0	4	0	100
chr23:12409328-12410668	chr23:12409306-12412666	16	2.46496e-06	0.000110421	47	12	11.75	3	54.6875
chr23:31373352-31374192	chr23:31373347-31376707	10	2.48155e-06	0.000110421	16	0	4	0	40
chr23:37218991-37219566	chr23:37217020-37220380	7	2.48155e-06	0.000110421	16	0	4	0	57.1429
chr24:2857901-2858546	chr24:2856679-2860039	6	2.48155e-06	0.000110421	16	0	4	0	66.6667
chr24:32645137-32645532	chr24:32645136-32648496	5	2.48155e-06	0.000110421	16	0	4	0	80
chr25:10522418-10522748	chr25:10521300-10524660	4	2.48155e-06	0.000110421	0	16	0	4	-100
chr25:32417175-32419780	chr25:32416589-32419949	5	2.48155e-06	0.000110421	16	0	4	0	80
chr26:20490374-20490937	chr26:20490356-20493716	7	2.48155e-06	0.000110421	16	0	4	0	57.1429
chr3:120959500-120959795	chr3:120959236-120962596	4	2.48155e-06	0.000110421	16	0	4	0	100
chr3:3167565-3168031	chr3:3164689-3168049	6	2.48155e-06	0.000110421	16	0	4	0	66.6667
chr4:107954302-107954704	chr4:107953934-107957294	5	2.48155e-06	0.000110421	16	0	4	0	80
chr4:114064377-114065611	chr4:114063148-114066508	15	2.36776e-06	0.000110421	39	8	9.75	2	51.6667
chr4:69338761-69339396	chr4:69338738-69342098	8	2.48155e-06	0.000110421	0	16	0	4	-50
chr5:1431836-1432571	chr5:1431213-1434573	8	2.48155e-06	0.000110421	16	0	4	0	50
chr5:26235126-26235433	chr5:26235117-26238477	4	2.48155e-06	0.000110421	0	16	0	4	-100
chr5:57487781-57488191	chr5:57487773-57491133	5	2.48155e-06	0.000110421	0	16	0	4	-80
chr5:64508378-64508778	chr5:64508374-64511734	5	2.48155e-06	0.000110421	16	0	4	0	80
chr6:28651362-28652757	chr6:28649357-28652717	16	2.48846e-06	0.000110421	41	9	10.25	2.25	50
chr7:53893720-53894010	chr7:53890607-53893967	4	2.48155e-06	0.000110421	16	0	4	0	100
chr7:62229511-62230154	chr7:62227086-62230446	8	2.48155e-06	0.000110421	16	0	4	0	50
chr8:40114103-40114498	chr8:40113882-40117242	5	2.48155e-06	0.000110421	16	0	4	0	80
chr8:75659108-75659398	chr8:75658310-75661670	4	2.48155e-06	0.000110421	0	16	0	4	-100
chr8:77340674-77340964	chr8:77337557-77340917	4	2.48155e-06	0.000110421	0	16	0	4	-100
chr9:33569334-33569739	chr9:33568581-33571941	5	2.48155e-06	0.000110421	16	0	4	0	80
chr9:35040040-35040335	chr9:35038492-35041852	4	2.48155e-06	0.000110421	0	16	0	4	-100
chr9:505724-506096	chr9:505575-508935	5	2.48155e-06	0.000110421	16	0	4	0	80
chr9:92525138-92525888	chr9:92524191-92527551	9	2.48155e-06	0.000110421	0	16	0	4	-44.4444
chrX:111530214-111530611	chrX:111527262-111530622	5	2.48155e-06	0.000110421	16	0	4	0	80
chrX:58362833-58363143	chrX:58360448-58363808	4	2.48155e-06	0.000110421	16	0	4	0	100
chrX:82271178-82271488	chrX:82256156-82299467	4	2.48155e-06	0.000110421	16	0	4	0	100
chrX:92807002-92807557	chrX:92805941-92809301	7	2.48155e-06	0.000110421	16	0	4	0	57.1429
chr8:29844453-29846052	chr8:29843577-29846937	19	2.52627e-06	0.000111943	45	11	11.25	2.75	44.7368
chr2:104559284-104560289	chr2:104559283-104562643	12	2.53794e-06	0.000111993	43	10	10.75	2.5	68.75
chr4:24931616-24933059	chr4:24930567-24933927	15	2.53794e-06	0.000111993	10	43	2.5	10.75	-55
chr9:84181317-84182667	chr9:84181314-84184674	16	2.53794e-06	0.000111993	43	10	10.75	2.5	51.5625
chr23:34819767-34820664	chr23:34817517-34820877	10	2.60996e-06	0.000115012	27	3	6.75	0.75	60
chr29:40586808-40587868	chr29:40584462-40587822	13	2.74583e-06	0.000120333	32	5	8	1.25	51.9231
chr29:43230033-43230943	chr29:43227777-43231137	11	2.74583e-06	0.000120333	5	32	1.25	8	-61.3636
chr29:43230033-43230943	chr29:43228238-43231598	11	2.74583e-06	0.000120333	5	32	1.25	8	-61.3636
chr8:70092830-70094141	chr8:70092806-70096166	14	2.74583e-06	0.000120333	32	5	8	1.25	48.2143
chr1:64946371-64946846	chr1:64943861-64947221	6	2.81044e-06	0.000122156	2	24	0.5	6	-91.6667
chr1:82284698-82285388	chr1:82283913-82287273	8	2.81044e-06	0.000122156	24	2	6	0.5	68.75
chr18:59280778-59281568	chr18:59279235-59282595	8	2.81044e-06	0.000122156	24	2	6	0.5	68.75
chr3:101117083-101117563	chr3:101117081-101120441	6	2.81044e-06	0.000122156	2	24	0.5	6	-91.6667
chr3:14742320-14742795	chr3:14742312-14745672	6	2.81044e-06	0.000122156	2	24	0.5	6	-91.6667
chr3:16066652-16067212	chr3:16066388-16069748	7	2.81044e-06	0.000122156	2	24	0.5	6	-78.5714
chr11:6846295-6849030	chr11:6846036-6849396	29	2.82835e-06	0.000122767	24	68	6	17	-37.931
chr18:60219036-60221392	chr18:60217989-60221349	24	3.17845e-06	0.000137776	96	42	24	10.5	56.25
chr17:51376745-51377731	chr17:51376725-51380085	12	3.72081e-06	0.000160848	7	36	1.75	9	-60.4167
chr5:97611531-97612451	chr5:97610241-97613601	11	3.72081e-06	0.000160848	7	36	1.75	9	-65.9091
chr10:35870034-35870674	chr10:35869927-35873287	8	3.78309e-06	0.000162877	4	29	1	7.25	-78.125
chr12:25231010-25232368	chr12:25229794-25233154	16	3.78309e-06	0.000162877	29	4	7.25	1	39.0625
chrX:44789546-44790446	chrX:44788688-44792048	11	3.78309e-06	0.000162877	29	4	7.25	1	56.8182
chr10:58180275-58181945	chr10:58178625-58181985	18	3.80367e-06	0.000163322	48	13	12	3.25	48.6111
chr18:50675203-50676573	chr18:50675179-50678539	16	3.80367e-06	0.000163322	13	48	3.25	12	-54.6875
chr5:104400891-104402756	chr5:104400771-104404131	20	3.9067e-06	0.00016752	18	57	4.5	14.25	-48.75
chr15:83027074-83028163	chr15:83026620-83029980	13	3.99665e-06	0.000171147	46	12	11.5	3	65.3846
chrX:64859898-64860977	chrX:64859894-64863254	13	4.00564e-06	0.000171302	38	8	9.5	2	57.6923
chr18:58234776-58238146	chr18:58234774-58238134	35	4.02568e-06	0.000171928	80	32	20	8	34.2857
chr10:28349900-28351438	chr10:28349840-28353200	18	4.19436e-06	0.000178653	42	10	10.5	2.5	44.4444
chr15:38340336-38341591	chr15:38338870-38342230	15	4.19436e-06	0.000178653	10	42	2.5	10.5	-53.3333
chr13:28316146-28316626	chr13:28313239-28316599	6	4.42453e-06	0.000185237	1	20	0.25	5	-79.1667
chr13:50352710-50354064	chr13:50352011-50355371	6	4.42453e-06	0.000185237	1	20	0.25	5	-79.1667
chr15:4644380-4645301	chr15:4642731-4646091	11	4.42453e-06	0.000185237	20	1	5	0.25	43.1818
chr16:58837761-58838146	chr16:58837484-58840844	5	4.42453e-06	0.000185237	1	20	0.25	5	-95
chr18:46526952-46527367	chr18:46526185-46529545	5	4.42453e-06	0.000185237	1	20	0.25	5	-95
chr28:15505357-15505967	chr28:15503053-15506413	6	4.42453e-06	0.000185237	20	1	5	0.25	79.1667
chr4:113719493-113719873	chr4:113718919-113722279	5	4.42453e-06	0.000185237	20	1	5	0.25	95
chr4:72487482-72488052	chr4:72485640-72489000	6	4.42453e-06	0.000185237	20	1	5	0.25	79.1667
chr5:56349714-56350109	chr5:56349059-56352419	5	4.42453e-06	0.000185237	1	20	0.25	5	-95
chr5:59677681-59678961	chr5:59676033-59679393	14	4.42453e-06	0.000185237	20	1	5	0.25	33.9286
chr5:67039369-67040048	chr5:67039345-67042705	8	4.42453e-06	0.000185237	1	20	0.25	5	-59.375
chr5:76078303-76078877	chr5:76078300-76081660	7	4.42453e-06	0.000185237	20	1	5	0.25	67.8571
chr8:11426821-11427538	chr8:11426373-11429733	7	4.42453e-06	0.000185237	20	1	5	0.25	67.8571
chr1:115837323-115838206	chr1:115834908-115838268	7	5.11319e-06	0.000195566	15	0	3.75	0	53.5714
chr1:117829781-117830346	chr1:117827439-117830799	7	5.11319e-06	0.000195566	15	0	3.75	0	53.5714
chr1:122911767-122912177	chr1:122909075-122912435	5	5.11319e-06	0.000195566	15	0	3.75	0	75
chr1:148176224-148176711	chr1:148176217-148179577	6	5.11319e-06	0.000195566	15	0	3.75	0	62.5
chr1:71231397-71231772	chr1:71228797-71232157	5	5.11319e-06	0.000195566	0	15	0	3.75	-75
chr10:22529546-22530101	chr10:22528751-22532111	7	5.11319e-06	0.000195566	15	0	3.75	0	53.5714
chr10:42745876-42746445	chr10:42745853-42749213	7	5.11319e-06	0.000195566	15	0	3.75	0	53.5714
chr10:62407270-62407660	chr10:62406065-62409425	5	5.11319e-06	0.000195566	0	15	0	3.75	-75
chr13:54217851-54218607	chr13:54215842-54219202	9	5.11319e-06	0.000195566	15	0	3.75	0	41.6667
chr13:58037400-58037958	chr13:58036249-58039609	7	5.11319e-06	0.000195566	15	0	3.75	0	53.5714
chr14:8079368-8080023	chr14:8078292-8081652	8	5.11319e-06	0.000195566	0	15	0	3.75	-46.875
chr15:15703465-15703945	chr15:15703460-15706820	6	5.11319e-06	0.000195566	15	0	3.75	0	62.5
chr15:55029958-55030264	chr15:55027090-55030450	4	5.11319e-06	0.000195566	15	0	3.75	0	93.75
chr15:577411-577976	chr15:575345-578705	7	5.11319e-06	0.000195566	15	0	3.75	0	53.5714
chr16:22425941-22426424	chr16:22423713-22427073	6	5.11319e-06	0.000195566	0	15	0	3.75	-62.5
chr16:716501-717056	chr16:716146-719506	7	5.11319e-06	0.000195566	15	0	3.75	0	53.5714
chr17:30319724-30320104	chr17:30318135-30321495	5	5.11319e-06	0.000195566	15	0	3.75	0	75
chr17:73900014-73900418	chr17:73898371-73901731	5	5.11319e-06	0.000195566	15	0	3.75	0	75
chr19:21695323-21695893	chr19:21693304-21696664	7	5.11319e-06	0.000195566	15	0	3.75	0	53.5714
chr19:25530485-25531125	chr19:25528011-25531371	8	5.11319e-06	0.000195566	0	15	0	3.75	-46.875
chr19:43673995-43674570	chr19:43671503-43674863	7	4.80855e-06	0.000195566	3	26	0.75	6.5	-82.1429
chr2:1398085-1398825	chr2:1397477-1400837	9	5.11319e-06	0.000195566	15	0	3.75	0	41.6667
chr2:18411534-18411856	chr2:18409172-18412532	4	5.11319e-06	0.000195566	15	0	3.75	0	93.75
chr2:23391814-23392232	chr2:23389381-23392741	5	5.11319e-06	0.000195566	0	15	0	3.75	-75
chr2:24647714-24648394	chr2:24645416-24648776	5	5.11319e-06	0.000195566	15	0	3.75	0	75
chr2:972189-972584	chr2:971927-975287	5	5.11319e-06	0.000195566	15	0	3.75	0	75
chr20:39805624-39806294	chr20:39803085-39806445	8	5.11319e-06	0.000195566	0	15	0	3.75	-46.875
chr22:3899739-3900135	chr22:3897285-3900645	5	5.11319e-06	0.000195566	15	0	3.75	0	75
chr23:31919024-31919331	chr23:31916887-31920247	4	5.11319e-06	0.000195566	15	0	3.75	0	93.75
chr23:31919024-31919331	chr23:31917148-31920508	4	5.11319e-06	0.000195566	15	0	3.75	0	93.75
chr24:20574469-20574770	chr24:20571848-20575208	4	5.11319e-06	0.000195566	15	0	3.75	0	93.75
chr24:20574469-20574770	chr24:20572121-20575481	4	5.11319e-06	0.000195566	15	0	3.75	0	93.75
chr24:48020811-48021291	chr24:48020700-48024060	6	5.11319e-06	0.000195566	15	0	3.75	0	62.5
chr25:32419451-32420962	chr25:32418361-32421721	5	5.11319e-06	0.000195566	15	0	3.75	0	75
chr25:32419451-32420962	chr25:32419447-32422807	5	5.11319e-06	0.000195566	15	0	3.75	0	75
chr25:36778336-36778811	chr25:36776153-36779513	6	5.11319e-06	0.000195566	0	15	0	3.75	-62.5
chr25:38951792-38952464	chr25:38951354-38954714	7	5.11319e-06	0.000195566	15	0	3.75	0	53.5714
chr25:41984193-41984688	chr25:41981696-41985056	6	5.11319e-06	0.000195566	15	0	3.75	0	62.5
chr29:28304635-28304955	chr29:28302604-28305964	4	5.11319e-06	0.000195566	0	15	0	3.75	-93.75
chr29:41741381-41741771	chr29:41738510-41741870	5	5.11319e-06	0.000195566	15	0	3.75	0	75
chr29:41741381-41741771	chr29:41739321-41742681	5	5.11319e-06	0.000195566	15	0	3.75	0	75
chr3:110258365-110258675	chr3:110257834-110261194	4	5.11319e-06	0.000195566	0	15	0	3.75	-93.75
chr3:110258365-110258675	chr3:110258238-110261598	4	5.11319e-06	0.000195566	0	15	0	3.75	-93.75
chr3:114012991-114013361	chr3:114012537-114015897	5	5.11319e-06	0.000195566	15	0	3.75	0	75
chr3:18496625-18497145	chr3:18494243-18497603	6	5.11319e-06	0.000195566	0	15	0	3.75	-62.5
chr3:23509380-23510708	chr3:23508980-23512340	13	4.85205e-06	0.000195566	31	5	7.75	1.25	50
chr3:23537210-23537770	chr3:23535180-23538540	7	5.11319e-06	0.000195566	15	0	3.75	0	53.5714
chr3:32171288-32171967	chr3:32169110-32172470	6	5.11319e-06	0.000195566	15	0	3.75	0	62.5
chr3:43747740-43748045	chr3:43746771-43750131	4	5.11319e-06	0.000195566	0	15	0	3.75	-93.75
chr3:52040415-52040831	chr3:52038342-52041702	5	5.11319e-06	0.000195566	15	0	3.75	0	75
chr4:56365495-56365975	chr4:56364863-56368223	6	5.11319e-06	0.000195566	15	0	3.75	0	62.5
chr4:89234449-89234932	chr4:89234449-89237809	6	5.11319e-06	0.000195566	15	0	3.75	0	62.5
chr4:95064997-95065287	chr4:95064962-95068322	4	5.11319e-06	0.000195566	15	0	3.75	0	93.75
chr5:113087189-113087644	chr5:113087139-113090499	6	5.11319e-06	0.000195566	15	0	3.75	0	62.5
chr5:65888435-65889252	chr5:65887526-65890886	10	5.11319e-06	0.000195566	15	0	3.75	0	37.5
chr5:96408213-96409473	chr5:96406804-96410164	15	4.80855e-06	0.000195566	26	3	6.5	0.75	38.3333
chr6:37510236-37510615	chr6:37507213-37510573	5	5.11319e-06	0.000195566	15	0	3.75	0	75
chr6:4491779-4492339	chr6:4489175-4492535	7	5.11319e-06	0.000195566	15	0	3.75	0	53.5714
chr7:40254421-40254816	chr7:40253301-40256661	5	5.11319e-06	0.000195566	15	0	3.75	0	75
chr7:54131342-54131717	chr7:54128985-54132345	5	5.11319e-06	0.000195566	15	0	3.75	0	75
chr7:54249943-54250323	chr7:54246918-54250278	5	5.11319e-06	0.000195566	15	0	3.75	0	75
chr7:72959436-72960276	chr7:72958644-72962004	7	5.11319e-06	0.000195566	15	0	3.75	0	53.5714
chr7:74120657-74121052	chr7:74117658-74121018	4	5.11319e-06	0.000195566	15	0	3.75	0	93.75
chr8:107643356-107644006	chr8:107643159-107646519	8	5.11319e-06	0.000195566	15	0	3.75	0	46.875
chr8:39718815-39719375	chr8:39718371-39721731	7	5.11319e-06	0.000195566	15	0	3.75	0	53.5714
chr8:45950882-45951382	chr8:45948166-45951526	6	5.11319e-06	0.000195566	15	0	3.75	0	62.5
chr8:62347023-62347653	chr8:62344563-62347923	6	5.11319e-06	0.000195566	15	0	3.75	0	62.5
chr8:62347023-62347653	chr8:62345919-62349279	6	5.11319e-06	0.000195566	15	0	3.75	0	62.5
chr9:29001820-29002315	chr9:28999977-29003337	6	5.11319e-06	0.000195566	15	0	3.75	0	62.5
chrX:23560058-23560370	chrX:23556974-23560334	4	5.11319e-06	0.000195566	15	0	3.75	0	93.75
chrX:24738500-24739319	chrX:24735905-24739265	10	4.85205e-06	0.000195566	31	5	7.75	1.25	65
chrX:55422596-55423046	chrX:55419778-55423138	5	5.11319e-06	0.000195566	15	0	3.75	0	75
chr10:51273081-51273814	chr10:51271373-51274733	8	5.31887e-06	0.000201737	23	2	5.75	0.5	65.625
chr23:6059468-6060298	chr23:6058619-6061979	10	5.31887e-06	0.000201737	23	2	5.75	0.5	52.5
chr27:12356400-12357263	chr27:12354887-12358247	9	5.31887e-06	0.000201737	23	2	5.75	0.5	58.3333
chr27:26065948-26066502	chr27:26063294-26066654	7	5.31887e-06	0.000201737	23	2	5.75	0.5	75
chr7:112080839-112082034	chr7:112080814-112084174	12	5.31887e-06	0.000201737	23	2	5.75	0.5	43.75
chr7:41603688-41604233	chr7:41601477-41604837	7	5.31887e-06	0.000201737	2	23	0.5	5.75	-75
chr8:112912538-112913183	chr8:112909793-112913153	8	5.31887e-06	0.000201737	23	2	5.75	0.5	65.625
chr10:11556430-11557299	chr10:11553910-11557270	10	5.72418e-06	0.000216594	33	6	8.25	1.5	67.5
chr16:55517075-55518135	chr16:55515010-55518370	13	5.72418e-06	0.000216594	33	6	8.25	1.5	51.9231
chr2:136988171-136990344	chr2:136986990-136990350	22	5.83119e-06	0.000220381	79	32	19.75	8	53.4091
chr18:57035259-57036424	chr18:57035240-57038600	14	6.09265e-06	0.000229718	13	47	3.25	11.75	-60.7143
chr19:10544179-10545575	chr19:10544157-10547517	15	6.09265e-06	0.000229718	13	47	3.25	11.75	-56.6667
chr18:24013489-24015425	chr18:24012094-24015454	21	6.34315e-06	0.00023888	24	66	6	16.5	-50
chr2:14444478-14445758	chr2:14444476-14447836	15	6.35821e-06	0.000238883	35	7	8.75	1.75	46.6667
chr7:77248796-77249795	chr7:77247997-77251357	12	6.35821e-06	0.000238883	35	7	8.75	1.75	58.3333
chr22:23274398-23275823	chr22:23273436-23276796	17	6.73691e-06	0.000252735	43	11	10.75	2.75	47.0588
chrX:38556228-38557893	chrX:38556121-38559481	20	6.7507e-06	0.000252735	37	8	9.25	2	36.25
chrX:55210062-55210980	chrX:55208108-55211468	11	6.7507e-06	0.000252735	37	8	9.25	2	65.9091
chr18:54372144-54373057	chr18:54371954-54375314	11	6.80199e-06	0.000252872	4	28	1	7	-54.5455
chr21:59329832-59330400	chr21:59328563-59331923	7	6.80199e-06	0.000252872	4	28	1	7	-85.7143
chr23:30078240-30078929	chr23:30077857-30081217	8	6.80199e-06	0.000252872	28	4	7	1	75
chr5:100442946-100443814	chr5:100441395-100444755	10	6.80199e-06	0.000252872	28	4	7	1	60
chr5:66603427-66604181	chr5:66603339-66606699	9	6.80199e-06	0.000252872	4	28	1	7	-66.6667
chrX:142057409-142057969	chrX:142055578-142058938	7	6.80199e-06	0.000252872	28	4	7	1	85.7143
chr15:83767591-83768771	chr15:83767043-83770403	13	6.90488e-06	0.000256398	41	10	10.25	2.5	59.6154
chrX:57141704-57143675	chrX:57140324-57143684	23	6.92196e-06	0.000256733	39	9	9.75	2.25	32.6087
chr21:32064497-32065917	chr21:32062510-32065870	17	8.23107e-06	0.000304932	19	57	4.75	14.25	-55.8824
chr9:64833717-64836150	chr9:64833710-64837070	26	8.41124e-06	0.000311245	62	22	15.5	5.5	38.4615
chr20:11410472-11411297	chr20:11408525-11411885	10	8.54374e-06	0.00031505	5	30	1.25	7.5	-62.5
chr8:64569121-64569963	chr8:64568093-64571453	10	8.54374e-06	0.00031505	5	30	1.25	7.5	-62.5
chrX:40503058-40503798	chrX:40500676-40504036	9	8.54374e-06	0.00031505	30	5	7.5	1.25	69.4444
chr1:59343035-59343411	chr1:59342757-59346117	5	8.66475e-06	0.000315496	19	1	4.75	0.25	90
chr15:47066076-47066454	chr15:47063387-47066747	5	8.66475e-06	0.000315496	1	19	0.25	4.75	-90
chr17:74797808-74798424	chr17:74797510-74800870	7	8.66475e-06	0.000315496	19	1	4.75	0.25	64.2857
chr18:36608381-36608981	chr18:36605628-36608988	7	8.66475e-06	0.000315496	19	1	4.75	0.25	64.2857
chr19:23356183-23356578	chr19:23355963-23359323	5	8.66475e-06	0.000315496	19	1	4.75	0.25	90
chr19:38576362-38577099	chr19:38575555-38578915	9	8.66475e-06	0.000315496	19	1	4.75	0.25	50
chr19:41841170-41841571	chr19:41840480-41843840	5	8.66475e-06	0.000315496	19	1	4.75	0.25	90
chr21:33664584-33665414	chr21:33664094-33667454	10	8.66475e-06	0.000315496	19	1	4.75	0.25	45
chr3:103480703-103481168	chr3:103478291-103481651	6	8.66475e-06	0.000315496	19	1	4.75	0.25	75
chrX:137589604-137590336	chrX:137586927-137590287	9	8.66475e-06	0.000315496	19	1	4.75	0.25	50
chrX:20248526-20249644	chrX:20247086-20250446	13	8.66475e-06	0.000315496	19	1	4.75	0.25	34.6154
chr16:50538191-50538991	chr16:50538189-50541549	8	8.83423e-06	0.000320203	3	25	0.75	6.25	-68.75
chr25:37893693-37895011	chr25:37893687-37897047	13	8.83423e-06	0.000320203	25	3	6.25	0.75	42.3077
chr4:108020473-108021213	chr4:108020106-108023466	9	8.83423e-06	0.000320203	3	25	0.75	6.25	-61.1111
chr5:31284017-31285288	chr5:31281919-31285279	15	8.83423e-06	0.000320203	25	3	6.25	0.75	36.6667
chr21:58568186-58569602	chr21:58566301-58569661	17	8.9917e-06	0.000325541	48	14	12	3.5	50
chrX:89907327-89908592	chrX:89907315-89910675	15	9.64552e-06	0.000348815	60	21	15	5.25	65
chr1:2202912-2203820	chr1:2202895-2206255	10	1.05557e-05	0.000349227	14	0	3.5	0	35
chr1:64869839-64870544	chr1:64868752-64872112	7	1.05557e-05	0.000349227	14	0	3.5	0	50
chr1:70983090-70983386	chr1:70982841-70986201	4	1.05557e-05	0.000349227	14	0	3.5	0	87.5
chr10:20706038-20706518	chr10:20703361-20706721	6	1.00445e-05	0.000349227	2	22	0.5	5.5	-83.3333
chr10:70916695-70917070	chr10:70915215-70918575	5	1.05557e-05	0.000349227	14	0	3.5	0	70
chr10:93965773-93966326	chr10:93963770-93967130	5	1.05557e-05	0.000349227	14	0	3.5	0	70
chr11:21462724-21463204	chr11:21461671-21465031	6	1.05557e-05	0.000349227	14	0	3.5	0	58.3333
chr11:30762382-30763232	chr11:30761319-30764679	7	1.05557e-05	0.000349227	14	0	3.5	0	50
chr11:75024614-75025099	chr11:75021805-75025165	6	1.05557e-05	0.000349227	14	0	3.5	0	58.3333
chr11:75024614-75025099	chr11:75022332-75025692	6	1.05557e-05	0.000349227	14	0	3.5	0	58.3333
chr11:75064217-75064968	chr11:75063539-75066899	9	1.05557e-05	0.000349227	14	0	3.5	0	38.8889
chr12:18194574-18195035	chr12:18194465-18197825	6	1.05557e-05	0.000349227	14	0	3.5	0	58.3333
chr13:18838223-18838788	chr13:18838199-18841559	7	1.05557e-05	0.000349227	0	14	0	3.5	-50
chr14:69145749-69146484	chr14:69144515-69147875	9	1.00445e-05	0.000349227	22	2	5.5	0.5	55.5556
chr14:72869138-72869659	chr14:72868631-72871991	6	1.05557e-05	0.000349227	14	0	3.5	0	58.3333
chr14:78547874-78548185	chr14:78545675-78549035	4	1.05557e-05	0.000349227	14	0	3.5	0	87.5
chr15:25292015-25292435	chr15:25291299-25294659	5	1.05557e-05	0.000349227	14	0	3.5	0	70
chr15:4642750-4643305	chr15:4642731-4646091	7	1.05557e-05	0.000349227	14	0	3.5	0	50
chr15:82890426-82891441	chr15:82888538-82891898	12	1.03835e-05	0.000349227	44	12	11	3	66.6667
chr15:84189640-84190402	chr15:84187207-84190567	7	1.05557e-05	0.000349227	14	0	3.5	0	50
chr16:1879707-1880427	chr16:1877248-1880608	9	1.05557e-05	0.000349227	14	0	3.5	0	38.8889
chr16:31447023-31447578	chr16:31445616-31448976	7	1.05557e-05	0.000349227	14	0	3.5	0	50
chr16:53197670-53198820	chr16:53197419-53200779	6	1.05557e-05	0.000349227	14	0	3.5	0	58.3333
chr17:25116843-25118108	chr17:25114915-25118275	15	9.89881e-06	0.000349227	6	32	1.5	8	-43.3333
chr17:64539183-64539473	chr17:64537223-64540583	4	1.05557e-05	0.000349227	14	0	3.5	0	87.5
chr18:24879910-24880305	chr18:24877123-24880483	5	1.05557e-05	0.000349227	14	0	3.5	0	70
chr18:36953435-36953910	chr18:36953238-36956598	6	1.00445e-05	0.000349227	2	22	0.5	5.5	-83.3333
chr18:50052722-50053708	chr18:50052183-50055543	12	9.89881e-06	0.000349227	6	32	1.5	8	-54.1667
chr18:51897831-51898226	chr18:51895363-51898723	5	1.05557e-05	0.000349227	14	0	3.5	0	70
chr18:56997635-56998096	chr18:56996860-57000220	5	1.05557e-05	0.000349227	14	0	3.5	0	70
chr18:60242610-60242994	chr18:60242590-60245950	5	1.05557e-05	0.000349227	14	0	3.5	0	70
chr19:33945801-33946466	chr19:33943331-33946691	8	1.00445e-05	0.000349227	2	22	0.5	5.5	-62.5
chr2:101853612-101853907	chr2:101852431-101855791	4	1.05557e-05	0.000349227	14	0	3.5	0	87.5
chr2:125731200-125731611	chr2:125728768-125732128	5	1.05557e-05	0.000349227	14	0	3.5	0	70
chr2:125731200-125731611	chr2:125728897-125732257	5	1.05557e-05	0.000349227	14	0	3.5	0	70
chr21:58405497-58405787	chr21:58402640-58406000	4	1.05557e-05	0.000349227	14	0	3.5	0	87.5
chr22:56700568-56701143	chr22:56697826-56701186	7	1.05557e-05	0.000349227	0	14	0	3.5	-50
chr22:56700568-56701143	chr22:56698645-56702005	7	1.05557e-05	0.000349227	0	14	0	3.5	-50
chr23:19893786-19894076	chr23:19890715-19894075	4	1.05557e-05	0.000349227	14	0	3.5	0	87.5
chr23:27391364-27391759	chr23:27391342-27394702	5	1.05557e-05	0.000349227	0	14	0	3.5	-70
chr23:30341894-30342449	chr23:30341724-30345084	5	1.05557e-05	0.000349227	14	0	3.5	0	70
chr24:12797900-12800731	chr24:12797496-12800856	22	1.04275e-05	0.000349227	53	17	13.25	4.25	40.9091
chr24:35870457-35870832	chr24:35868001-35871361	5	1.05557e-05	0.000349227	14	0	3.5	0	70
chr25:32450067-32451990	chr25:32449007-32452367	4	1.05557e-05	0.000349227	14	0	3.5	0	87.5
chr25:32450067-32451990	chr25:32449996-32453356	4	1.05557e-05	0.000349227	14	0	3.5	0	87.5
chr26:21052220-21052729	chr26:21052203-21055563	5	1.05557e-05	0.000349227	14	0	3.5	0	70
chr28:29547621-29548111	chr28:29544765-29548125	6	1.05557e-05	0.000349227	14	0	3.5	0	58.3333
chr29:43249299-43249599	chr29:43248522-43251882	4	1.05557e-05	0.000349227	0	14	0	3.5	-87.5
chr29:9759375-9760092	chr29:9757142-9760502	6	1.05557e-05	0.000349227	14	0	3.5	0	58.3333
chr3:100021162-100021458	chr3:100018109-100021469	4	1.05557e-05	0.000349227	0	14	0	3.5	-87.5
chr3:51349113-51349593	chr3:51348314-51351674	6	1.05557e-05	0.000349227	14	0	3.5	0	58.3333
chr3:8454216-8454877	chr3:8453700-8457060	7	1.05557e-05	0.000349227	14	0	3.5	0	50
chr4:33346105-33346600	chr4:33345225-33348585	6	1.05557e-05	0.000349227	14	0	3.5	0	58.3333
chr4:44236411-44236736	chr4:44234254-44237614	4	1.05557e-05	0.000349227	0	14	0	3.5	-87.5
chr4:60355086-60355396	chr4:60354210-60357570	4	1.05557e-05	0.000349227	0	14	0	3.5	-87.5
chr4:95070112-95070677	chr4:95061962-95084691	7	1.00445e-05	0.000349227	22	2	5.5	0.5	71.4286
chr4:95070112-95070677	chr4:95068993-95072353	7	1.00445e-05	0.000349227	22	2	5.5	0.5	71.4286
chr5:101757009-101757669	chr5:101756460-101759820	7	1.05557e-05	0.000349227	0	14	0	3.5	-50
chr5:102049255-102049713	chr5:102048908-102052268	4	1.05557e-05	0.000349227	14	0	3.5	0	87.5
chr5:112637601-112638110	chr5:112634715-112638075	4	1.05557e-05	0.000349227	14	0	3.5	0	87.5
chr5:112637601-112638110	chr5:112635128-112638488	4	1.05557e-05	0.000349227	14	0	3.5	0	87.5
chr5:59683702-59684602	chr5:59681722-59685082	11	1.05557e-05	0.000349227	14	0	3.5	0	31.8182
chr6:100007845-100008172	chr6:100005985-100009345	4	1.05557e-05	0.000349227	14	0	3.5	0	87.5
chr6:14163802-14164360	chr6:14160972-14164332	7	1.05557e-05	0.000349227	14	0	3.5	0	50
chr6:95805095-95805565	chr6:95804602-95807962	6	1.05557e-05	0.000349227	14	0	3.5	0	58.3333
chr7:22890662-22891217	chr7:22890565-22893925	7	1.05557e-05	0.000349227	14	0	3.5	0	50
chr7:29648487-29648882	chr7:29647540-29650900	5	1.05557e-05	0.000349227	14	0	3.5	0	70
chr7:42623365-42623670	chr7:42621008-42624368	4	1.05557e-05	0.000349227	14	0	3.5	0	87.5
chr8:25199983-25200431	chr8:25197926-25201286	5	1.05557e-05	0.000349227	14	0	3.5	0	70
chr8:44546177-44546645	chr8:44544177-44547537	6	1.05557e-05	0.000349227	14	0	3.5	0	58.3333
chr8:62348273-62348771	chr8:62345919-62349279	6	1.05557e-05	0.000349227	14	0	3.5	0	58.3333
chr8:76152385-76154208	chr8:76150918-76154278	16	1.03835e-05	0.000349227	44	12	11	3	50
chr8:82365970-82366570	chr8:82363269-82366629	6	1.05557e-05	0.000349227	14	0	3.5	0	58.3333
chrX:107570700-107571085	chrX:107569302-107572662	5	1.05557e-05	0.000349227	14	0	3.5	0	70
chrX:108332097-108332672	chrX:108330804-108334164	7	1.05557e-05	0.000349227	14	0	3.5	0	50
chrX:143500205-143500780	chrX:143498125-143501485	6	1.05557e-05	0.000349227	14	0	3.5	0	58.3333
chrX:15389353-15390458	chrX:15387374-15390734	13	1.00445e-05	0.000349227	22	2	5.5	0.5	38.4615
chrX:17919645-17919946	chrX:17916564-17919924	4	1.05557e-05	0.000349227	14	0	3.5	0	87.5
chrX:17919645-17919946	chrX:17916841-17920201	4	1.05557e-05	0.000349227	14	0	3.5	0	87.5
chrX:17919645-17919946	chrX:17917082-17920442	4	1.05557e-05	0.000349227	14	0	3.5	0	87.5
chrX:17919645-17919946	chrX:17917247-17920607	4	1.05557e-05	0.000349227	14	0	3.5	0	87.5
chrX:18046912-18047604	chrX:18046826-18050186	5	1.05557e-05	0.000349227	14	0	3.5	0	70
chr11:33351869-33352704	chr11:33351846-33355206	10	1.08227e-05	0.000357318	7	34	1.75	8.5	-67.5
chr15:38898451-38900081	chr15:38898251-38901611	17	1.08227e-05	0.000357318	34	7	8.5	1.75	39.7059
chr15:83886580-83887658	chr15:83886307-83889667	13	1.1321e-05	0.000372958	40	10	10	2.5	57.6923
chr16:65994749-65995589	chr16:65992215-65995575	10	1.13315e-05	0.000372958	8	36	2	9	-70
chr3:8301014-8302449	chr3:8299476-8302836	17	1.13315e-05	0.000372958	8	36	2	9	-41.1765
chr18:49312759-49313869	chr18:49312566-49315926	13	1.14757e-05	0.000376537	9	38	2.25	9.5	-55.7692
chr27:1332882-1333940	chr27:1331484-1334844	12	1.14757e-05	0.000376537	38	9	9.5	2.25	60.4167
chr5:31158892-31160178	chr5:31158699-31162059	13	1.14757e-05	0.000376537	9	38	2.25	9.5	-55.7692
chr11:97650950-97651695	chr11:97649102-97652462	9	1.21889e-05	0.00039748	27	4	6.75	1	63.8889
chr15:85273568-85274703	chr15:85272153-85275513	12	1.21889e-05	0.00039748	27	4	6.75	1	47.9167
chr18:56522492-56523123	chr18:56521439-56524799	8	1.21889e-05	0.00039748	4	27	1	6.75	-71.875
chr18:56522492-56523123	chr18:56521942-56525302	8	1.21889e-05	0.00039748	4	27	1	6.75	-71.875
chr2:59655123-59656378	chr2:59654242-59657602	14	1.21889e-05	0.00039748	27	4	6.75	1	41.0714
chr22:53294906-53296008	chr22:53294646-53298006	9	1.21889e-05	0.00039748	27	4	6.75	1	63.8889
chr10:22630923-22632328	chr10:22630813-22634173	15	1.41795e-05	0.000461922	47	14	11.75	3.5	55
chrX:119373735-119376612	chrX:119373218-119376578	30	1.46581e-05	0.000477025	90	41	22.5	10.25	40.8333
chr12:28690559-28691869	chr12:28688891-28692251	14	1.49883e-05	0.000486776	29	5	7.25	1.25	42.8571
chr25:27550891-27551536	chr25:27550796-27554156	8	1.49883e-05	0.000486776	5	29	1.25	7.25	-75
chr18:60416754-60417862	chr18:60415010-60418370	13	1.54434e-05	0.00049952	45	13	11.25	3.25	61.5385
chr18:60416754-60417862	chr18:60415642-60419002	13	1.54434e-05	0.00049952	45	13	11.25	3.25	61.5385
chr8:80804031-80805786	chr8:80802717-80806077	20	1.54434e-05	0.00049952	45	13	11.25	3.25	40
chrX:137022357-137023867	chrX:137022248-137025608	18	1.54434e-05	0.00049952	45	13	11.25	3.25	44.4444
chr10:18991724-18992194	chr10:18991284-18994644	6	1.61812e-05	0.000519168	3	24	0.75	6	-87.5
chr17:29423073-29423703	chr17:29420467-29423827	8	1.61812e-05	0.000519168	24	3	6	0.75	65.625
chr22:23275243-23275823	chr22:23275014-23278374	7	1.61812e-05	0.000519168	24	3	6	0.75	75
chr4:107495780-107496292	chr4:107492887-107496247	6	1.61812e-05	0.000519168	3	24	0.75	6	-87.5
chr7:105660072-105660727	chr7:105659038-105662398	8	1.61812e-05	0.000519168	24	3	6	0.75	65.625
chr7:16466223-16466778	chr7:16463941-16467301	7	1.61812e-05	0.000519168	3	24	0.75	6	-75
chr8:9020293-9020759	chr8:9018216-9021576	6	1.61812e-05	0.000519168	24	3	6	0.75	87.5
chr9:22455584-22456054	chr9:22452647-22456007	6	1.61812e-05	0.000519168	24	3	6	0.75	87.5
chr14:8969710-8971980	chr14:8968645-8972005	27	1.62775e-05	0.000521732	23	62	5.75	15.5	-36.1111
chr23:34378784-34380215	chr23:34377665-34381025	17	1.66331e-05	0.000532595	43	12	10.75	3	45.5882
chr10:28445766-28446336	chr10:28443743-28447103	7	1.69522e-05	0.00053264	18	1	4.5	0.25	60.7143
chr10:85758759-85759255	chr10:85757679-85761039	6	1.69522e-05	0.00053264	1	18	0.25	4.5	-70.8333
chr13:51842905-51843560	chr13:51840689-51844049	8	1.69522e-05	0.00053264	18	1	4.5	0.25	53.125
chr13:65497342-65498044	chr13:65497318-65500678	7	1.69522e-05	0.00053264	18	1	4.5	0.25	60.7143
chr16:54165520-54166665	chr16:54163255-54166615	12	1.69522e-05	0.00053264	18	1	4.5	0.25	35.4167
chr18:47179627-47180092	chr18:47178559-47181919	6	1.69522e-05	0.00053264	18	1	4.5	0.25	70.8333
chr18:50784573-50785048	chr18:50784564-50787924	6	1.69522e-05	0.00053264	1	18	0.25	4.5	-70.8333
chr20:39486112-39486922	chr20:39484947-39488307	8	1.69522e-05	0.00053264	18	1	4.5	0.25	53.125
chr21:67432230-67432620	chr21:67429234-67432594	5	1.69522e-05	0.00053264	1	18	0.25	4.5	-85
chr21:68031538-68032209	chr21:68030321-68033681	8	1.69522e-05	0.00053264	18	1	4.5	0.25	53.125
chr22:39067498-39068173	chr22:39066359-39069719	8	1.69522e-05	0.00053264	1	18	0.25	4.5	-53.125
chr24:58790561-58791036	chr24:58789472-58792832	6	1.69522e-05	0.00053264	1	18	0.25	4.5	-70.8333
chr25:27526094-27526484	chr25:27523078-27526438	5	1.69522e-05	0.00053264	1	18	0.25	4.5	-85
chr26:6343678-6344413	chr26:6342786-6346146	9	1.69522e-05	0.00053264	1	18	0.25	4.5	-47.2222
chr28:31173466-31173921	chr28:31171682-31175042	6	1.69522e-05	0.00053264	18	1	4.5	0.25	70.8333
chr28:43159505-43160080	chr28:43158797-43162157	7	1.69522e-05	0.00053264	18	1	4.5	0.25	60.7143
chr3:103528588-103530614	chr3:103528520-103531880	7	1.69522e-05	0.00053264	18	1	4.5	0.25	60.7143
chr7:2395724-2396450	chr7:2393042-2396402	9	1.69522e-05	0.00053264	18	1	4.5	0.25	47.2222
chr9:49999888-50001194	chr9:49998322-50001682	8	1.69522e-05	0.00053264	1	18	0.25	4.5	-53.125
chr8:107172875-107173515	chr8:107171915-107175275	8	1.70504e-05	0.000535197	31	6	7.75	1.5	78.125
chr18:57650699-57653287	chr18:57649918-57653278	26	1.7125e-05	0.000537012	91	42	22.75	10.5	47.1154
chr13:54045884-54048211	chr13:54045559-54048919	16	1.76764e-05	0.000553758	41	11	10.25	2.75	46.875
chr5:63658264-63659094	chr5:63657139-63660499	10	1.83466e-05	0.000573625	7	33	1.75	8.25	-65
chrX:84850063-84851437	chrX:84850014-84853374	14	1.83466e-05	0.000573625	33	7	8.25	1.75	46.4286
chr1:58126194-58126916	chr1:58124515-58127875	7	1.89246e-05	0.00058431	21	2	5.25	0.5	67.8571
chr10:21697933-21698844	chr10:21697229-21700589	11	1.89414e-05	0.00058431	8	35	2	8.75	-61.3636
chr10:24771616-24772298	chr10:24770306-24773666	7	1.89246e-05	0.00058431	21	2	5.25	0.5	67.8571
chr16:71453727-71454192	chr16:71453708-71457068	6	1.89246e-05	0.00058431	21	2	5.25	0.5	79.1667
chr17:66217207-66218372	chr17:66215283-66218643	14	1.89452e-05	0.00058431	9	37	2.25	9.25	-50
chr18:35543121-35543880	chr18:35541546-35544906	9	1.89246e-05	0.00058431	2	21	0.5	5.25	-52.7778
chr18:65122377-65123122	chr18:65122373-65125733	9	1.89246e-05	0.00058431	21	2	5.25	0.5	52.7778
chr22:12233884-12235144	chr22:12232675-12236035	15	1.88569e-05	0.00058431	22	60	5.5	15	-63.3333
chr26:30742835-30743680	chr26:30740918-30744278	10	1.89414e-05	0.00058431	8	35	2	8.75	-67.5
chr3:15481182-15481762	chr3:15479460-15482820	7	1.89246e-05	0.00058431	2	21	0.5	5.25	-67.8571
chr3:15481182-15481762	chr3:15480848-15484208	7	1.89246e-05	0.00058431	2	21	0.5	5.25	-67.8571
chr7:17703200-17703856	chr7:17700510-17703870	8	1.89246e-05	0.00058431	2	21	0.5	5.25	-59.375
chr9:74549937-74550508	chr9:74547782-74551142	7	1.89246e-05	0.00058431	21	2	5.25	0.5	67.8571
chr9:89965440-89965908	chr9:89965417-89968777	6	1.89246e-05	0.00058431	2	21	0.5	5.25	-79.1667
chr15:38876126-38877618	chr15:38875307-38878667	16	2.0115e-05	0.000619193	48	15	12	3.75	51.5625
chrX:118798922-118800897	chrX:118798902-118802262	18	2.0115e-05	0.000619193	48	15	12	3.75	45.8333
chr1:127040028-127040418	chr1:127039077-127042437	5	2.18387e-05	0.000620678	13	0	3.25	0	65
chr1:131112795-131113655	chr1:131111748-131115108	9	2.17638e-05	0.000620678	26	4	6.5	1	61.1111
chr1:137497850-137498278	chr1:137497829-137501189	5	2.18387e-05	0.000620678	13	0	3.25	0	65
chr1:146435144-146435874	chr1:146435120-146438480	9	2.18387e-05	0.000620678	13	0	3.25	0	36.1111
chr1:5036252-5036637	chr1:5033870-5037230	5	2.18387e-05	0.000620678	13	0	3.25	0	65
chr1:72757814-72758119	chr1:72756744-72760104	4	2.18387e-05	0.000620678	13	0	3.25	0	81.25
chr1:96517319-96517709	chr1:96515509-96518869	5	2.18387e-05	0.000620678	0	13	0	3.25	-65
chr10:47065404-47066491	chr10:47063313-47066673	11	2.18387e-05	0.000620678	0	13	0	3.25	-29.5455
chr11:27887498-27888180	chr11:27887495-27890855	8	2.18387e-05	0.000620678	13	0	3.25	0	40.625
chr12:22818741-22819080	chr12:22815678-22819038	4	2.18387e-05	0.000620678	13	0	3.25	0	81.25
chr12:69544503-69545374	chr12:69543298-69546658	10	2.17638e-05	0.000620678	26	4	6.5	1	55
chr12:81123447-81124184	chr12:81121296-81124656	9	2.17638e-05	0.000620678	26	4	6.5	1	61.1111
chr13:22495229-22495632	chr13:22495045-22498405	4	2.18387e-05	0.000620678	13	0	3.25	0	81.25
chr13:240690-243846	chr13:240499-243859	34	2.0614e-05	0.000620678	116	60	29	15	41.1765
chr13:6743362-6744232	chr13:6742017-6745377	10	2.17638e-05	0.000620678	4	26	1	6.5	-55
chr15:47187069-47187374	chr15:47184494-47187854	4	2.18387e-05	0.000620678	0	13	0	3.25	-81.25
chr15:47187069-47187374	chr15:47184926-47188286	4	2.18387e-05	0.000620678	0	13	0	3.25	-81.25
chr16:59130802-59132586	chr16:59130781-59134141	20	2.17928e-05	0.000620678	21	58	5.25	14.5	-46.25
chr16:75001017-75001327	chr16:74998702-75002062	4	2.18387e-05	0.000620678	13	0	3.25	0	81.25
chr17:29870456-29870751	chr17:29870406-29873766	4	2.18387e-05	0.000620678	13	0	3.25	0	81.25
chr17:36320961-36321340	chr17:36320592-36323952	5	2.18387e-05	0.000620678	0	13	0	3.25	-65
chr17:65015243-65015842	chr17:65013041-65016401	7	2.18387e-05	0.000620678	13	0	3.25	0	46.4286
chr18:52315550-52316277	chr18:52315536-52318896	7	2.17638e-05	0.000620678	4	26	1	6.5	-78.5714
chr18:65196572-65196897	chr18:65195726-65199086	4	2.18387e-05	0.000620678	13	0	3.25	0	81.25
chr19:21937968-21938634	chr19:21935303-21938663	8	2.18387e-05	0.000620678	13	0	3.25	0	40.625
chr19:34913145-34913450	chr19:34912351-34915711	4	2.18387e-05	0.000620678	13	0	3.25	0	81.25
chr2:1245987-1246473	chr2:1245984-1249344	6	2.18387e-05	0.000620678	0	13	0	3.25	-54.1667
chr2:129096113-129096503	chr2:129094652-129098012	5	2.18387e-05	0.000620678	13	0	3.25	0	65
chr2:129715108-129715478	chr2:129712217-129715577	5	2.18387e-05	0.000620678	13	0	3.25	0	65
chr2:129715108-129715478	chr2:129714209-129717569	5	2.18387e-05	0.000620678	13	0	3.25	0	65
chr21:61986949-61987439	chr21:61984090-61987450	6	2.18387e-05	0.000620678	0	13	0	3.25	-54.1667
chr21:66590193-66590663	chr21:66589697-66593057	6	2.18387e-05	0.000620678	13	0	3.25	0	54.1667
chr21:67432230-67432802	chr21:67429418-67432778	7	2.17638e-05	0.000620678	4	26	1	6.5	-78.5714
chr22:52634648-52634953	chr22:52631995-52635355	4	2.18387e-05	0.000620678	13	0	3.25	0	81.25
chr23:31540559-31540857	chr23:31538689-31542049	4	2.18387e-05	0.000620678	13	0	3.25	0	81.25
chr24:61913338-61913710	chr24:61912060-61915420	5	2.18387e-05	0.000620678	13	0	3.25	0	65
chr24:7401987-7402291	chr24:7399040-7402400	4	2.18387e-05	0.000620678	13	0	3.25	0	81.25
chr25:39358137-39358872	chr25:39357290-39360650	9	2.17638e-05	0.000620678	26	4	6.5	1	61.1111
chr26:43032668-43033810	chr26:43032075-43035435	13	2.17638e-05	0.000620678	26	4	6.5	1	42.3077
chr27:39863762-39864417	chr27:39863752-39867112	8	2.18387e-05	0.000620678	13	0	3.25	0	40.625
chr29:26355293-26355673	chr29:26354878-26358238	5	2.18387e-05	0.000620678	13	0	3.25	0	65
chr3:100566126-100566525	chr3:100563315-100566675	5	2.18387e-05	0.000620678	13	0	3.25	0	65
chr3:102500955-102501447	chr3:102499692-102503052	6	2.18387e-05	0.000620678	13	0	3.25	0	54.1667
chr3:103595118-103595517	chr3:103594250-103597610	5	2.18387e-05	0.000620678	0	13	0	3.25	-65
chr3:28866077-28866612	chr3:28863291-28866651	4	2.18387e-05	0.000620678	13	0	3.25	0	81.25
chr3:77155145-77155450	chr3:77154911-77158271	4	2.18387e-05	0.000620678	13	0	3.25	0	81.25
chr3:8393623-8394089	chr3:8393605-8396965	6	2.18387e-05	0.000620678	0	13	0	3.25	-54.1667
chr3:8408351-8409086	chr3:8408335-8411695	9	2.18387e-05	0.000620678	13	0	3.25	0	36.1111
chr3:91912913-91913388	chr3:91910605-91913965	6	2.18387e-05	0.000620678	13	0	3.25	0	54.1667
chr4:100437080-100437645	chr4:100434429-100437789	7	2.18387e-05	0.000620678	13	0	3.25	0	46.4286
chr4:19727241-19727531	chr4:19726875-19730235	4	2.18387e-05	0.000620678	13	0	3.25	0	81.25
chr4:64129310-64129690	chr4:64129293-64132653	4	2.18387e-05	0.000620678	13	0	3.25	0	81.25
chr5:101131313-101131633	chr5:101131130-101134490	4	2.18387e-05	0.000620678	0	13	0	3.25	-81.25
chr5:109961402-109961722	chr5:109958753-109962113	4	2.18387e-05	0.000620678	0	13	0	3.25	-81.25
chr5:47622206-47622683	chr5:47620316-47623676	6	2.18387e-05	0.000620678	13	0	3.25	0	54.1667
chr5:58849589-58849907	chr5:58848849-58852209	4	2.18387e-05	0.000620678	13	0	3.25	0	81.25
chr6:92606188-92606658	chr6:92603458-92606818	6	2.18387e-05	0.000620678	13	0	3.25	0	54.1667
chr6:95883596-95884345	chr6:95883251-95886611	9	2.18387e-05	0.000620678	13	0	3.25	0	36.1111
chr7:10079576-10079946	chr7:10078596-10081956	5	2.18387e-05	0.000620678	13	0	3.25	0	65
chr7:45029624-45029929	chr7:45028310-45031670	4	2.18387e-05	0.000620678	0	13	0	3.25	-81.25
chr7:53637552-53638202	chr7:53635214-53638574	8	2.18387e-05	0.000620678	13	0	3.25	0	40.625
chr7:54081840-54082336	chr7:54081834-54085194	6	2.18387e-05	0.000620678	13	0	3.25	0	54.1667
chr8:103577846-103578246	chr8:103575524-103578884	5	2.18387e-05	0.000620678	13	0	3.25	0	65
chr8:105870382-105870707	chr8:105869271-105872631	4	2.18387e-05	0.000620678	13	0	3.25	0	81.25
chr8:40046086-40046578	chr8:40045897-40049257	6	2.18387e-05	0.000620678	13	0	3.25	0	54.1667
chr9:34872700-34873370	chr9:34870096-34873456	8	2.17638e-05	0.000620678	26	4	6.5	1	68.75
chr9:42835904-42836219	chr9:42834240-42837600	4	2.18387e-05	0.000620678	0	13	0	3.25	-81.25
chr9:49713525-49713819	chr9:49712502-49715862	4	2.18387e-05	0.000620678	13	0	3.25	0	81.25
chr9:88069771-88070106	chr9:88066718-88070078	4	2.18387e-05	0.000620678	13	0	3.25	0	81.25
chr9:95394879-95395551	chr9:95393061-95396421	6	2.18387e-05	0.000620678	13	0	3.25	0	54.1667
chr9:97664562-97665008	chr9:97633102-97746388	5	2.18387e-05	0.000620678	13	0	3.25	0	65
chrX:100346806-100347106	chrX:100344827-100348187	4	2.18387e-05	0.000620678	13	0	3.25	0	81.25
chrX:105398602-105398892	chrX:105375191-105467564	4	2.18387e-05	0.000620678	13	0	3.25	0	81.25
chrX:106264896-106266958	chrX:106264361-106267721	23	2.17373e-05	0.000620678	53	18	13.25	4.5	38.0435
chrX:111615244-111615980	chrX:111613618-111616978	9	2.17638e-05	0.000620678	26	4	6.5	1	61.1111
chrX:17918855-17919266	chrX:17916415-17919775	5	2.18387e-05	0.000620678	13	0	3.25	0	65
chrX:17918855-17919266	chrX:17916564-17919924	5	2.18387e-05	0.000620678	13	0	3.25	0	65
chrX:17918855-17919266	chrX:17916841-17920201	5	2.18387e-05	0.000620678	13	0	3.25	0	65
chrX:17918855-17919266	chrX:17917082-17920442	5	2.18387e-05	0.000620678	13	0	3.25	0	65
chrX:17918855-17919266	chrX:17917247-17920607	5	2.18387e-05	0.000620678	13	0	3.25	0	65
chrX:29476797-29477278	chrX:29474965-29478325	6	2.18387e-05	0.000620678	13	0	3.25	0	54.1667
chrX:54863014-54863384	chrX:54862019-54865379	5	2.18387e-05	0.000620678	13	0	3.25	0	65
chrX:66723700-66724455	chrX:66722132-66725492	7	2.18387e-05	0.000620678	13	0	3.25	0	46.4286
chrX:82266636-82267548	chrX:82256156-82299467	8	2.18387e-05	0.000620678	13	0	3.25	0	40.625
chrX:8248935-8249330	chrX:8246270-8249630	5	2.18387e-05	0.000620678	13	0	3.25	0	65
chrX:98958346-98959171	chrX:98955954-98959314	10	2.18387e-05	0.000620678	13	0	3.25	0	32.5
chr18:60794731-60796232	chr18:60792963-60796323	18	2.22602e-05	0.000631699	66	26	16.5	6.5	55.5556
chr7:45036640-45038086	chr7:45034911-45038271	15	2.22661e-05	0.000631699	46	14	11.5	3.5	53.3333
chr18:53042566-53044353	chr18:53041432-53044792	18	2.44314e-05	0.000691899	13	44	3.25	11	-43.0556
chrX:57456096-57457787	chrX:57454578-57457938	20	2.44314e-05	0.000691899	44	13	11	3.25	38.75
chr9:88260042-88263395	chr9:88260039-88263399	34	2.56628e-05	0.000726126	118	62	29.5	15.5	41.1765
chr11:46620746-46621472	chr11:46619379-46622739	9	2.61904e-05	0.000739084	5	28	1.25	7	-63.8889
chr19:27585201-27586004	chr19:27584579-27587939	10	2.61904e-05	0.000739084	5	28	1.25	7	-57.5
chr3:22349295-22350015	chr3:22348475-22351835	9	2.61904e-05	0.000739084	28	5	7	1.25	63.8889
chr15:47393880-47395393	chr15:47393687-47397047	18	2.7838e-05	0.000784191	16	49	4	12.25	-45.8333
chr21:54196873-54198107	chr21:54195010-54198370	14	2.7838e-05	0.000784191	49	16	12.25	4	58.9286
chr3:22756179-22757702	chr3:22755156-22758516	17	2.80681e-05	0.000789974	59	22	14.75	5.5	54.4118
chr17:25053876-25055456	chr17:25052070-25055430	18	2.84473e-05	0.000797827	11	40	2.75	10	-40.2778
chr17:53969722-53970722	chr17:53969698-53973058	12	2.84473e-05	0.000797827	40	11	10	2.75	60.4167
chr17:74381192-74382283	chr17:74379174-74382534	13	2.84473e-05	0.000797827	40	11	10	2.75	55.7692
chrX:28708522-28709772	chrX:28708158-28711518	15	2.84473e-05	0.000797827	40	11	10	2.75	48.3333
chrX:25444333-25447376	chrX:25444316-25447676	35	2.93256e-05	0.000821737	123	66	30.75	16.5	40.7143
chr13:78485998-78486758	chr13:78483393-78486753	9	2.95424e-05	0.000822026	3	23	0.75	5.75	-55.5556
chr16:71454497-71455072	chr16:71453708-71457068	7	2.95424e-05	0.000822026	23	3	5.75	0.75	71.4286
chr17:71943435-71944005	chr17:71940611-71943971	7	2.95424e-05	0.000822026	23	3	5.75	0.75	71.4286
chr19:14781762-14782517	chr19:14779918-14783278	7	2.95424e-05	0.000822026	3	23	0.75	5.75	-71.4286
chr19:51586458-51587013	chr19:51583609-51586969	7	2.95424e-05	0.000822026	23	3	5.75	0.75	71.4286
chr2:27379684-27380424	chr2:27379146-27382506	9	2.95424e-05	0.000822026	3	23	0.75	5.75	-55.5556
chr22:48554850-48555432	chr22:48554152-48557512	7	2.95424e-05	0.000822026	23	3	5.75	0.75	71.4286
chr8:112682155-112682640	chr8:112679564-112682924	6	2.95424e-05	0.000822026	23	3	5.75	0.75	83.3333
chr18:56337739-56339490	chr18:56336317-56339677	21	3.05253e-05	0.000848635	24	62	6	15.5	-45.2381
chr10:26053547-26054277	chr10:26052163-26055523	9	3.09672e-05	0.000857926	32	7	8	1.75	69.4444
chr19:20695743-20696570	chr19:20694867-20698227	10	3.09672e-05	0.000857926	7	32	1.75	8	-62.5
chr23:27003433-27004431	chr23:27001269-27004629	12	3.09672e-05	0.000857926	7	32	1.75	8	-52.0833
chr8:76387165-76387839	chr8:76387163-76390523	8	3.09672e-05	0.000857926	7	32	1.75	8	-78.125
chr2:113890381-113891473	chr2:113889820-113893180	13	3.11385e-05	0.000861174	36	9	9	2.25	51.9231
chrX:7891418-7892727	chrX:7889628-7892988	15	3.11385e-05	0.000861174	36	9	9	2.25	45
chr15:82660457-82661707	chr15:82658730-82662090	15	3.12379e-05	0.000863175	47	15	11.75	3.75	53.3333
chr9:24036517-24037747	chr9:24035215-24038575	14	3.15231e-05	0.000869548	8	34	2	8.5	-46.4286
chrX:3313642-3315167	chrX:3311816-3315176	18	3.15231e-05	0.000869548	34	8	8.5	2	36.1111
chr1:98402366-98402805	chr1:98399427-98402787	5	3.3131e-05	0.000903728	17	1	4.25	0.25	80
chr10:25748899-25749289	chr10:25745930-25749290	5	3.3131e-05	0.000903728	1	17	0.25	4.25	-80
chr12:31941408-31941978	chr12:31940631-31943991	7	3.3131e-05	0.000903728	17	1	4.25	0.25	57.1429
chr15:54460190-54460760	chr15:54458140-54461500	7	3.3131e-05	0.000903728	17	1	4.25	0.25	57.1429
chr18:47455755-47456386	chr18:47453246-47456606	7	3.3131e-05	0.000903728	17	1	4.25	0.25	57.1429
chr19:61228224-61228706	chr19:61228211-61231571	6	3.3131e-05	0.000903728	17	1	4.25	0.25	66.6667
chr21:31351197-31351582	chr21:31350398-31353758	5	3.3131e-05	0.000903728	1	17	0.25	4.25	-80
chr27:6185974-6186366	chr27:6183462-6186822	5	3.3131e-05	0.000903728	17	1	4.25	0.25	80
chr3:7107359-7107754	chr3:7106667-7110027	5	3.3131e-05	0.000903728	17	1	4.25	0.25	80
chr4:11925610-11926248	chr4:11907009-12704701	6	3.3131e-05	0.000903728	17	1	4.25	0.25	66.6667
chr4:51294600-51294988	chr4:51292535-51295895	5	3.3131e-05	0.000903728	17	1	4.25	0.25	80
chr7:3890087-3890462	chr7:3890065-3893425	5	3.3131e-05	0.000903728	1	17	0.25	4.25	-80
chr7:40480875-40481554	chr7:40480381-40483741	8	3.3131e-05	0.000903728	17	1	4.25	0.25	50
chr1:154188184-154188579	chr1:154185644-154189004	5	3.55654e-05	0.000960265	2	20	0.5	5	-90
chr1:154188184-154188579	chr1:154186275-154189635	5	3.55654e-05	0.000960265	2	20	0.5	5	-90
chr19:39067765-39068175	chr19:39067762-39071122	5	3.55654e-05	0.000960265	2	20	0.5	5	-90
chr23:24527238-24527850	chr23:24526155-24529515	7	3.55654e-05	0.000960265	20	2	5	0.5	64.2857
chr23:24836202-24836907	chr23:24836008-24839368	7	3.55654e-05	0.000960265	2	20	0.5	5	-64.2857
chr23:34441671-34442229	chr23:34439250-34442610	7	3.55654e-05	0.000960265	20	2	5	0.5	64.2857
chr25:34767886-34768300	chr25:34764932-34768292	5	3.55654e-05	0.000960265	2	20	0.5	5	-90
chr25:36776163-36776548	chr25:36776153-36779513	5	3.55654e-05	0.000960265	2	20	0.5	5	-90
chr27:18633801-18634261	chr27:18630852-18634212	6	3.55654e-05	0.000960265	2	20	0.5	5	-75
chr3:108709726-108710424	chr3:108707040-108710400	8	3.55654e-05	0.000960265	20	2	5	0.5	56.25
chr4:114073627-114074341	chr4:114073524-114076884	7	3.55654e-05	0.000960265	20	2	5	0.5	64.2857
chr5:70756268-70756839	chr5:70754878-70758238	7	3.55654e-05	0.000960265	20	2	5	0.5	64.2857
chr18:51649922-51653277	chr18:51649898-51653258	32	3.66282e-05	0.000988124	60	114	15	28.5	-42.1875
chr18:53522477-53524021	chr18:53521392-53524752	18	3.76869e-05	0.00101497	17	50	4.25	12.5	-45.8333
chr18:53522477-53524021	chr18:53521565-53524925	18	3.76869e-05	0.00101497	17	50	4.25	12.5	-45.8333
chr18:55582960-55584767	chr18:55582939-55586299	19	3.84788e-05	0.00103454	43	13	10.75	3.25	39.4737
chr5:106103734-106104984	chr5:106101585-106104945	15	3.84788e-05	0.00103454	43	13	10.75	3.25	50
chr1:83089339-83090042	chr1:83088390-83091750	8	3.87118e-05	0.0010347	25	4	6.25	1	65.625
chr13:43605601-43606416	chr13:43603579-43606939	10	3.87118e-05	0.0010347	4	25	1	6.25	-52.5
chr22:12680334-12680886	chr22:12679730-12683090	7	3.87118e-05	0.0010347	4	25	1	6.25	-75
chr22:48669312-48670122	chr22:48667911-48671271	10	3.87118e-05	0.0010347	4	25	1	6.25	-52.5
chr28:44195157-44195897	chr28:44193943-44197303	9	3.87118e-05	0.0010347	25	4	6.25	1	58.3333
chr29:43843951-43844736	chr29:43843378-43846738	9	3.87118e-05	0.0010347	25	4	6.25	1	58.3333
chr7:22069535-22070365	chr7:22067174-22070534	10	3.87118e-05	0.0010347	25	4	6.25	1	52.5
chr1:131114205-131114430	chr1:131111748-131115108	3	4.52945e-05	0.00110496	12	0	3	0	100
chr1:131138035-131138235	chr1:131137330-131140690	3	4.52945e-05	0.00110496	12	0	3	0	100
chr1:351689-352137	chr1:349708-353068	5	4.52945e-05	0.00110496	0	12	0	3	-60
chr1:35751989-35752199	chr1:35751815-35755175	3	4.52945e-05	0.00110496	12	0	3	0	100
chr10:15743556-15744038	chr10:15741109-15744469	6	4.52945e-05	0.00110496	12	0	3	0	50
chr10:22804798-22805131	chr10:22802572-22805932	4	4.52945e-05	0.00110496	12	0	3	0	75
chr10:25922914-25923294	chr10:25919920-25923280	5	4.52945e-05	0.00110496	0	12	0	3	-60
chr10:26674865-26675764	chr10:26672556-26675916	6	4.52945e-05	0.00110496	12	0	3	0	50
chr10:27555592-27556248	chr10:27553432-27556792	8	4.52945e-05	0.00110496	12	0	3	0	37.5
chr10:31110104-31111014	chr10:31107761-31111121	9	4.52945e-05	0.00110496	12	0	3	0	33.3333
chr10:52656212-52656620	chr10:52654370-52657730	5	4.52945e-05	0.00110496	12	0	3	0	60
chr10:58451678-58451883	chr10:58448976-58452336	3	4.52945e-05	0.00110496	0	12	0	3	-100
chr10:69910128-69910730	chr10:69909675-69913035	6	4.52945e-05	0.00110496	12	0	3	0	50
chr11:11067761-11067971	chr11:11065743-11069103	3	4.52945e-05	0.00110496	12	0	3	0	100
chr11:93961803-93962013	chr11:93958722-93962082	3	4.52945e-05	0.00110496	12	0	3	0	100
chr11:97652175-97652460	chr11:97649102-97652462	4	4.52945e-05	0.00110496	12	0	3	0	75
chr12:24666997-24668344	chr12:24666873-24670233	5	4.52945e-05	0.00110496	12	0	3	0	60
chr12:28463113-28463670	chr12:28460778-28464138	7	4.52945e-05	0.00110496	12	0	3	0	42.8571
chr13:16279404-16279634	chr13:16276275-16279635	3	4.52945e-05	0.00110496	12	0	3	0	100
chr13:39203410-39203630	chr13:39200456-39203816	3	4.52945e-05	0.00110496	12	0	3	0	100
chr13:58036720-58037115	chr13:58036249-58039609	5	4.52945e-05	0.00110496	12	0	3	0	60
chr13:62166113-62166323	chr13:62163598-62166958	3	4.52945e-05	0.00110496	0	12	0	3	-100
chr13:68095199-68095675	chr13:68094659-68098019	6	4.52945e-05	0.00110496	12	0	3	0	50
chr14:39191220-39191525	chr14:39191036-39194396	4	4.52945e-05	0.00110496	0	12	0	3	-75
chr15:28891299-28891594	chr15:28889221-28892581	4	4.52945e-05	0.00110496	12	0	3	0	75
chr15:30018772-30018987	chr15:30017545-30020905	3	4.52945e-05	0.00110496	0	12	0	3	-100
chr15:49102797-49103202	chr15:49099866-49103226	5	4.52945e-05	0.00110496	12	0	3	0	60
chr15:6125000-6125482	chr15:6122135-6125495	6	4.52945e-05	0.00110496	12	0	3	0	50
chr16:5125039-5125341	chr16:5122869-5126229	4	4.52945e-05	0.00110496	12	0	3	0	75
chr17:545656-545972	chr17:544402-547762	4	4.52945e-05	0.00110496	12	0	3	0	75
chr17:63640872-63641265	chr17:63638799-63642159	5	4.52945e-05	0.00110496	12	0	3	0	60
chr17:66216367-66216917	chr17:66215283-66218643	7	4.52945e-05	0.00110496	0	12	0	3	-42.8571
chr17:66556826-66557136	chr17:66555188-66558548	4	4.52945e-05	0.00110496	0	12	0	3	-75
chr18:47727339-47727760	chr18:47725892-47729252	5	4.52945e-05	0.00110496	12	0	3	0	60
chr19:35487490-35487894	chr19:35485062-35488422	4	4.52945e-05	0.00110496	12	0	3	0	75
chr19:3876537-3877097	chr19:3874962-3878322	7	4.52945e-05	0.00110496	12	0	3	0	42.8571
chr2:18780194-18780589	chr2:18778936-18782296	5	4.52945e-05	0.00110496	12	0	3	0	60
chr2:62566792-62567002	chr2:62566770-62570130	3	4.52945e-05	0.00110496	12	0	3	0	100
chr2:90278566-90278801	chr2:90276155-90279515	3	4.52945e-05	0.00110496	0	12	0	3	-100
chr20:28681031-28681381	chr20:28680683-28684043	4	4.52945e-05	0.00110496	12	0	3	0	75
chr20:31352442-31352817	chr20:31351136-31354496	5	4.52945e-05	0.00110496	12	0	3	0	60
chr20:62932460-62932781	chr20:62929594-62932954	4	4.52945e-05	0.00110496	12	0	3	0	75
chr20:62932460-62932781	chr20:62930295-62933655	4	4.52945e-05	0.00110496	12	0	3	0	75
chr21:27920404-27920694	chr21:27920210-27923570	4	4.52945e-05	0.00110496	12	0	3	0	75
chr21:31177000-31177649	chr21:31176544-31179904	8	4.52945e-05	0.00110496	12	0	3	0	37.5
chr21:55989623-55990038	chr21:55987106-55990466	5	4.52945e-05	0.00110496	12	0	3	0	60
chr21:55989623-55990038	chr21:55988783-55992143	5	4.52945e-05	0.00110496	12	0	3	0	60
chr22:12810570-12810896	chr22:12807615-12810975	4	4.52945e-05	0.00110496	0	12	0	3	-75
chr22:15519352-15519845	chr22:15516877-15520237	5	4.52945e-05	0.00110496	12	0	3	0	60
chr22:15577598-15577928	chr22:15576222-15579582	4	4.52945e-05	0.00110496	0	12	0	3	-75
chr22:17128386-17128846	chr22:17127452-17130812	6	4.52945e-05	0.00110496	12	0	3	0	50
chr22:43639538-43639942	chr22:43637144-43640504	5	4.52945e-05	0.00110496	0	12	0	3	-60
chr22:56947953-56948241	chr22:56947105-56950465	4	4.52945e-05	0.00110496	12	0	3	0	75
chr22:56947953-56948241	chr22:56947487-56950847	4	4.52945e-05	0.00110496	12	0	3	0	75
chr23:17801219-17801616	chr23:17800323-17803683	5	4.52945e-05	0.00110496	12	0	3	0	60
chr23:22995936-22996141	chr23:22995916-22999276	3	4.52945e-05	0.00110496	0	12	0	3	-100
chr23:27405102-27406387	chr23:27405000-27408360	15	4.21212e-05	0.00110496	41	12	10.25	3	48.3333
chr23:27489020-27489240	chr23:27488999-27492359	3	4.52945e-05	0.00110496	0	12	0	3	-100
chr23:47010128-47010428	chr23:47009206-47012566	4	4.52945e-05	0.00110496	12	0	3	0	75
chr23:6921226-6921523	chr23:6920380-6923740	4	4.52945e-05	0.00110496	12	0	3	0	75
chr24:26078615-26079110	chr24:26077340-26080700	6	4.52945e-05	0.00110496	12	0	3	0	50
chr24:58789941-58790180	chr24:58789472-58792832	3	4.52945e-05	0.00110496	0	12	0	3	-100
chr25:2407051-2407271	chr25:2403866-2407226	3	4.52945e-05	0.00110496	0	12	0	3	-100
chr25:26499322-26499537	chr25:26496130-26499490	3	4.52945e-05	0.00110496	0	12	0	3	-100
chr25:32424060-32426248	chr25:32423760-32427120	5	4.52945e-05	0.00110496	12	0	3	0	60
chr25:32425170-32427920	chr25:32424731-32428091	4	4.52945e-05	0.00110496	12	0	3	0	75
chr25:32428863-32431254	chr25:32428304-32431664	5	4.52945e-05	0.00110496	12	0	3	0	60
chr25:32428863-32431254	chr25:32428787-32432147	5	4.52945e-05	0.00110496	12	0	3	0	60
chr25:32445437-32446539	chr25:32445390-32448750	3	4.52945e-05	0.00110496	12	0	3	0	100
chr25:38574389-38575089	chr25:38574192-38577552	6	4.52945e-05	0.00110496	12	0	3	0	50
chr25:41533272-41533930	chr25:41533263-41536623	8	4.52945e-05	0.00110496	12	0	3	0	37.5
chr26:22927591-22927891	chr26:22926066-22929426	4	4.52945e-05	0.00110496	12	0	3	0	75
chr26:24784908-24785213	chr26:24784019-24787379	4	4.52945e-05	0.00110496	12	0	3	0	75
chr26:31466359-31466840	chr26:31463604-31466964	6	4.52945e-05	0.00110496	12	0	3	0	50
chr26:47535569-47535779	chr26:47535544-47538904	3	4.52945e-05	0.00110496	0	12	0	3	-100
chr28:19019351-19019557	chr28:19016922-19020282	3	4.52945e-05	0.00110496	12	0	3	0	100
chr29:28524841-28525154	chr29:28521799-28525159	4	4.52945e-05	0.00110496	12	0	3	0	75
chr29:44668074-44668379	chr29:44667977-44671337	4	4.52945e-05	0.00110496	0	12	0	3	-75
chr29:49638747-49639629	chr29:49000000-50200000	3	4.52945e-05	0.00110496	12	0	3	0	100
chr29:9971258-9971658	chr29:9969383-9972743	5	4.52945e-05	0.00110496	12	0	3	0	60
chr3:34599612-34599904	chr3:34597283-34600643	3	4.52945e-05	0.00110496	12	0	3	0	100
chr3:58680413-58680732	chr3:58680326-58683686	4	4.52945e-05	0.00110496	12	0	3	0	75
chr3:6938468-6938873	chr3:6938372-6941732	5	4.52945e-05	0.00110496	12	0	3	0	60
chr3:78734953-78735438	chr3:78734778-78738138	6	4.52945e-05	0.00110496	12	0	3	0	50
chr3:92899757-92899982	chr3:92897652-92901012	3	4.52945e-05	0.00110496	0	12	0	3	-100
chr4:12373775-12374702	chr4:11907009-12704701	6	4.52945e-05	0.00110496	12	0	3	0	50
chr4:64410100-64410314	chr4:64409819-64413179	3	4.52945e-05	0.00110496	12	0	3	0	100
chr4:93380334-93380836	chr4:93377469-93380829	6	4.52945e-05	0.00110496	12	0	3	0	50
chr5:113087274-113087644	chr5:113087274-113090634	5	4.52945e-05	0.00110496	12	0	3	0	60
chr5:117247493-117247718	chr5:117247031-117250391	3	4.52945e-05	0.00110496	12	0	3	0	100
chr6:102498191-102498411	chr6:102498170-102501530	3	4.52945e-05	0.00110496	0	12	0	3	-100
chr6:104597489-104597709	chr6:104596185-104599545	3	4.52945e-05	0.00110496	0	12	0	3	-100
chr6:110603349-110603674	chr6:110602164-110605524	4	4.52945e-05	0.00110496	0	12	0	3	-75
chr6:35939754-35940257	chr6:35937034-35940394	6	4.52945e-05	0.00110496	12	0	3	0	50
chr6:92966069-92967019	chr6:92965714-92969074	7	4.52945e-05	0.00110496	12	0	3	0	42.8571
chr7:12737998-12738223	chr7:12734890-12738250	3	4.52945e-05	0.00110496	12	0	3	0	100
chr7:13853381-13853711	chr7:13851573-13854933	4	4.52945e-05	0.00110496	0	12	0	3	-75
chr7:45407461-45407751	chr7:45405610-45408970	4	4.52945e-05	0.00110496	0	12	0	3	-75
chr7:45516213-45516525	chr7:45513185-45516545	4	4.52945e-05	0.00110496	0	12	0	3	-75
chr7:50686140-50686535	chr7:50686139-50689499	5	4.52945e-05	0.00110496	12	0	3	0	60
chr7:83210563-83210965	chr7:83208510-83211870	5	4.52945e-05	0.00110496	12	0	3	0	60
chr7:9530147-9530614	chr7:9528118-9531478	5	4.52945e-05	0.00110496	12	0	3	0	60
chr8:5053759-5054681	chr8:5052030-5055390	6	4.52945e-05	0.00110496	12	0	3	0	50
chr8:80689124-80689454	chr8:80686627-80689987	4	4.52945e-05	0.00110496	0	12	0	3	-75
chr9:23916501-23916834	chr9:23914138-23917498	4	4.52945e-05	0.00110496	12	0	3	0	75
chr9:87928911-87929311	chr9:87928909-87932269	5	4.52945e-05	0.00110496	12	0	3	0	60
chr9:97009809-97010154	chr9:97008523-97011883	4	4.52945e-05	0.00110496	0	12	0	3	-75
chrX:100347613-100347923	chrX:100344827-100348187	4	4.52945e-05	0.00110496	12	0	3	0	75
chrX:105396842-105397150	chrX:105375191-105467564	4	4.52945e-05	0.00110496	12	0	3	0	75
chrX:110261910-110262213	chrX:110259037-110262397	4	4.52945e-05	0.00110496	12	0	3	0	75
chrX:143717741-143718574	chrX:143715609-143718969	6	4.52945e-05	0.00110496	12	0	3	0	50
chrX:2409010-2409647	chrX:2408038-2411398	8	4.52945e-05	0.00110496	12	0	3	0	37.5
chrX:29684986-29685288	chrX:29684803-29688163	4	4.52945e-05	0.00110496	12	0	3	0	75
chrX:91544910-91545120	chrX:91544886-91548246	3	4.52945e-05	0.00110496	12	0	3	0	100
chr17:64427220-64427795	chr17:64425143-64428503	7	4.55733e-05	0.00110837	27	5	6.75	1.25	78.5714
chr28:35886618-35887280	chr28:35886173-35889533	8	4.55733e-05	0.00110837	5	27	1.25	6.75	-68.75
chr8:60680118-60680675	chr8:60679841-60683201	7	4.55733e-05	0.00110837	5	27	1.25	6.75	-78.5714
chrX:141046946-141047611	chrX:141046171-141049531	8	4.55733e-05	0.00110837	27	5	6.75	1.25	68.75
chr1:119438190-119439116	chr1:119435952-119439312	11	4.99446e-05	0.00120731	29	6	7.25	1.5	52.2727
chr2:116342158-116343619	chr2:116342071-116345431	16	4.99446e-05	0.00120731	29	6	7.25	1.5	35.9375
chr20:23354774-23355864	chr20:23353751-23357111	13	4.99446e-05	0.00120731	29	6	7.25	1.5	44.2308
chr25:4087013-4087963	chr25:4084926-4088286	9	4.99446e-05	0.00120731	29	6	7.25	1.5	63.8889
chr28:44038298-44038968	chr28:44035583-44038943	8	4.99446e-05	0.00120731	29	6	7.25	1.5	71.875
chr4:60029747-60030652	chr4:60029656-60033016	11	4.99446e-05	0.00120731	29	6	7.25	1.5	52.2727
chr9:97650103-97653205	chr9:97633102-97746388	35	4.99322e-05	0.00120731	34	76	8.5	19	-30
chrX:36808556-36811804	chrX:36808512-36811872	21	4.99446e-05	0.00120731	29	6	7.25	1.5	27.381
chr25:32457268-32459628	chr25:32456538-32459898	12	5.09436e-05	0.00122959	35	9	8.75	2.25	54.1667
chrX:91784642-91785642	chrX:91782376-91785736	12	5.09436e-05	0.00122959	35	9	8.75	2.25	54.1667
chr18:13410880-13412180	chr18:13410871-13414231	14	5.22211e-05	0.00125378	8	33	2	8.25	-44.6429
chr18:19179979-19180729	chr18:19179972-19183332	9	5.22211e-05	0.00125378	8	33	2	8.25	-69.4444
chr21:21248121-21249101	chr21:21248101-21251461	12	5.22211e-05	0.00125378	8	33	2	8.25	-52.0833
chr22:50689659-50690729	chr22:50689647-50693007	13	5.22211e-05	0.00125378	8	33	2	8.25	-48.0769
chr5:32118097-32118902	chr5:32118076-32121436	10	5.22211e-05	0.00125378	33	8	8.25	2	62.5
chr5:66605854-66606746	chr5:66603339-66606699	11	5.22211e-05	0.00125378	8	33	2	8.25	-56.8182
chr7:13881459-13882799	chr7:13881459-13884819	16	5.20324e-05	0.00125378	7	31	1.75	7.75	-37.5
chr15:43546921-43547983	chr15:43544620-43547980	13	5.37479e-05	0.00127792	3	22	0.75	5.5	-36.5385
chr15:54201467-54202027	chr15:54201273-54204633	7	5.37479e-05	0.00127792	3	22	0.75	5.5	-67.8571
chr19:9116277-9117018	chr19:9116008-9119368	7	5.37479e-05	0.00127792	22	3	5.5	0.75	67.8571
chr20:31323692-31324197	chr20:31322013-31325373	6	5.37479e-05	0.00127792	22	3	5.5	0.75	79.1667
chr5:111870249-111870956	chr5:111869465-111872825	6	5.37479e-05	0.00127792	22	3	5.5	0.75	79.1667
chr5:33620615-33621265	chr5:33617909-33621269	8	5.37479e-05	0.00127792	3	22	0.75	5.5	-59.375
chr8:71212754-71213874	chr8:71210919-71214279	12	5.37479e-05	0.00127792	22	3	5.5	0.75	39.5833
chrX:125929339-125929984	chrX:125929315-125932675	8	5.37479e-05	0.00127792	22	3	5.5	0.75	59.375
chrX:17917925-17918490	chrX:17916415-17919775	7	5.37479e-05	0.00127792	22	3	5.5	0.75	67.8571
chrX:17917925-17918490	chrX:17916564-17919924	7	5.37479e-05	0.00127792	22	3	5.5	0.75	67.8571
chrX:17917925-17918490	chrX:17916841-17920201	7	5.37479e-05	0.00127792	22	3	5.5	0.75	67.8571
chrX:17917925-17918490	chrX:17917082-17920442	7	5.37479e-05	0.00127792	22	3	5.5	0.75	67.8571
chrX:17917925-17918490	chrX:17917247-17920607	7	5.37479e-05	0.00127792	22	3	5.5	0.75	67.8571
chr5:108636246-108638767	chr5:108635828-108639188	30	5.94761e-05	0.00141306	33	74	8.25	18.5	-34.1667
chr5:106031471-106032721	chr5:106029322-106032682	15	6.03234e-05	0.00143212	42	13	10.5	3.25	48.3333
chr1:107180145-107180435	chr1:107179763-107183123	4	6.4675e-05	0.00150956	16	1	4	0.25	93.75
chr1:143705597-143706007	chr1:143705589-143708949	5	6.4675e-05	0.00150956	16	1	4	0.25	75
chr1:83427605-83427910	chr1:83427600-83430960	4	6.4675e-05	0.00150956	1	16	0.25	4	-93.75
chr11:47785987-47786752	chr11:47785639-47788999	9	6.4675e-05	0.00150956	1	16	0.25	4	-41.6667
chr12:29660857-29661272	chr12:29658878-29662238	5	6.4675e-05	0.00150956	16	1	4	0.25	75
chr18:48646761-48647071	chr18:48646363-48649723	4	6.4675e-05	0.00150956	1	16	0.25	4	-93.75
chr19:19241593-19241998	chr19:19239057-19242417	5	6.4675e-05	0.00150956	16	1	4	0.25	75
chr19:37160327-37160732	chr19:37157424-37160784	5	6.4675e-05	0.00150956	1	16	0.25	4	-75
chr19:38245527-38245944	chr19:38244923-38248283	5	6.4675e-05	0.00150956	1	16	0.25	4	-75
chr19:43199559-43199853	chr19:43199192-43202552	4	6.4675e-05	0.00150956	1	16	0.25	4	-93.75
chr21:68802508-68802978	chr21:68802492-68805852	6	6.4675e-05	0.00150956	16	1	4	0.25	62.5
chr22:49945196-49945911	chr22:49942776-49946136	9	6.4675e-05	0.00150956	16	1	4	0.25	41.6667
chr23:16827641-16827936	chr23:16826174-16829534	4	6.4675e-05	0.00150956	1	16	0.25	4	-93.75
chr23:32983221-32983787	chr23:32982456-32985816	7	6.4675e-05	0.00150956	1	16	0.25	4	-53.5714
chr26:17049403-17049963	chr26:17046735-17050095	7	6.4675e-05	0.00150956	1	16	0.25	4	-53.5714
chr27:18242700-18243840	chr27:18242331-18245691	7	6.4675e-05	0.00150956	16	1	4	0.25	53.5714
chr5:26957427-26957907	chr5:26956461-26959821	6	6.4675e-05	0.00150956	1	16	0.25	4	-62.5
chr5:56350664-56350979	chr5:56349059-56352419	4	6.4675e-05	0.00150956	1	16	0.25	4	-93.75
chr5:57934193-57934773	chr5:57932880-57936240	7	6.4675e-05	0.00150956	1	16	0.25	4	-53.5714
chr6:100004768-100005241	chr6:100004745-100008105	6	6.4675e-05	0.00150956	16	1	4	0.25	62.5
chr6:107441346-107441736	chr6:107441252-107444612	5	6.4675e-05	0.00150956	16	1	4	0.25	75
chr8:102634988-102635468	chr8:102633721-102637081	6	6.4675e-05	0.00150956	16	1	4	0.25	62.5
chrX:128407059-128408334	chrX:128406661-128410021	7	6.4675e-05	0.00150956	16	1	4	0.25	53.5714
chr2:129967959-129969662	chr2:129967269-129970629	20	6.5231e-05	0.00152142	19	52	4.75	13	-41.25
chr15:29622206-29623804	chr15:29620643-29624003	17	6.54416e-05	0.00152522	47	16	11.75	4	45.5882
chr10:43935583-43936163	chr10:43934861-43938221	7	6.6655e-05	0.00153775	19	2	4.75	0.5	60.7143
chr11:68585126-68585622	chr11:68582439-68585799	6	6.6655e-05	0.00153775	19	2	4.75	0.5	70.8333
chr14:36126634-36127118	chr14:36125237-36128597	6	6.6655e-05	0.00153775	19	2	4.75	0.5	70.8333
chr17:66825913-66827038	chr17:66825051-66828411	12	6.65647e-05	0.00153775	40	12	10	3	58.3333
chr23:27140455-27141620	chr23:27139314-27142674	14	6.65647e-05	0.00153775	12	40	3	10	-50
chr23:8687843-8688307	chr23:8687564-8690924	6	6.6655e-05	0.00153775	2	19	0.5	4.75	-70.8333
chr24:33546399-33546914	chr24:33544224-33547584	6	6.6655e-05	0.00153775	2	19	0.5	4.75	-70.8333
chr24:59791765-59792277	chr24:59790683-59794043	6	6.6655e-05	0.00153775	2	19	0.5	4.75	-70.8333
chr25:19905343-19905725	chr25:19904696-19908056	5	6.6655e-05	0.00153775	2	19	0.5	4.75	-85
chr25:25057386-25058163	chr25:25057384-25060744	9	6.6655e-05	0.00153775	2	19	0.5	4.75	-47.2222
chr3:104135034-104135691	chr3:104132348-104135708	6	6.6655e-05	0.00153775	19	2	4.75	0.5	70.8333
chr3:34794831-34795312	chr3:34792218-34795578	5	6.6655e-05	0.00153775	19	2	4.75	0.5	85
chr5:105663361-105664885	chr5:105663352-105666712	18	6.65647e-05	0.00153775	40	12	10	3	38.8889
chr7:103931386-103932126	chr7:103931191-103934551	9	6.6655e-05	0.00153775	19	2	4.75	0.5	47.2222
chr10:26117813-26118901	chr10:26117805-26121165	10	6.85764e-05	0.00156732	4	24	1	6	-50
chr17:72782795-72783280	chr17:72781202-72784562	6	6.85764e-05	0.00156732	4	24	1	6	-83.3333
chr18:55751454-55752096	chr18:55749720-55753080	8	6.85764e-05	0.00156732	4	24	1	6	-62.5
chr18:55751454-55752096	chr18:55751309-55754669	8	6.85764e-05	0.00156732	4	24	1	6	-62.5
chr18:63939398-63940393	chr18:63939396-63942756	10	6.85764e-05	0.00156732	24	4	6	1	50
chr20:5607936-5608516	chr20:5606645-5610005	7	6.85764e-05	0.00156732	24	4	6	1	71.4286
chr21:60994771-60995331	chr21:60992085-60995445	7	6.85764e-05	0.00156732	4	24	1	6	-71.4286
chr22:56699554-56700114	chr22:56697826-56701186	7	6.85764e-05	0.00156732	4	24	1	6	-71.4286
chr22:56699554-56700114	chr22:56698645-56702005	7	6.85764e-05	0.00156732	4	24	1	6	-71.4286
chr23:27405612-27406387	chr23:27405611-27408971	9	6.85764e-05	0.00156732	24	4	6	1	55.5556
chr4:60355776-60356703	chr4:60354210-60357570	11	6.85764e-05	0.00156732	4	24	1	6	-45.4545
chr6:91481153-91481803	chr6:91478769-91482129	8	6.85764e-05	0.00156732	4	24	1	6	-62.5
chrX:32836396-32837141	chrX:32835619-32838979	9	6.85764e-05	0.00156732	24	4	6	1	55.5556
chr18:61326914-61328948	chr18:61325740-61329100	22	6.87751e-05	0.00157074	78	36	19.5	9	47.7273
chr7:7948653-7950187	chr7:7946905-7950265	18	7.00266e-05	0.00159817	28	66	7	16.5	-52.7778
chr8:101438028-101440304	chr8:101436891-101440251	25	7.08523e-05	0.00161586	30	69	7.5	17.25	-39
chr19:26702918-26703663	chr19:26700292-26703652	9	7.82712e-05	0.0017825	10	36	2.5	9	-72.2222
chrX:54969149-54970214	chrX:54967324-54970684	13	7.82712e-05	0.0017825	36	10	9	2.5	50
chr2:97500884-97501884	chr2:97499492-97502852	12	7.89481e-05	0.00179279	26	5	6.5	1.25	43.75
chr23:27489785-27490560	chr23:27488999-27492359	9	7.89481e-05	0.00179279	5	26	1.25	6.5	-58.3333
chr23:27489785-27490560	chr23:27489320-27492680	9	7.89481e-05	0.00179279	5	26	1.25	6.5	-58.3333
chr23:32337742-32338307	chr23:32337727-32341087	7	7.89481e-05	0.00179279	26	5	6.5	1.25	75
chr2:127293819-127295099	chr2:127293795-127297155	15	8.29426e-05	0.00188082	34	9	8.5	2.25	41.6667
chr5:32127339-32128144	chr5:32127316-32130676	10	8.29426e-05	0.00188082	34	9	8.5	2.25	62.5
chr13:61936918-61937479	chr13:61936870-61940230	7	8.48938e-05	0.00192096	6	28	1.5	7	-78.5714
chr19:39068630-39069466	chr19:39067762-39071122	10	8.48938e-05	0.00192096	6	28	1.5	7	-55
chrX:117741876-117742960	chrX:117740801-117744161	13	8.48938e-05	0.00192096	28	6	7	1.5	42.3077
chr1:10203155-10203370	chr1:10199965-10203325	3	9.42148e-05	0.00194158	11	0	2.75	0	91.6667
chr1:110278604-110278986	chr1:110275782-110279142	5	9.42148e-05	0.00194158	11	0	2.75	0	55
chr1:120129211-120129521	chr1:120126533-120129893	4	9.42148e-05	0.00194158	11	0	2.75	0	68.75
chr1:133656257-133656912	chr1:133653672-133657032	6	9.42148e-05	0.00194158	11	0	2.75	0	45.8333
chr1:1593365-1593750	chr1:1590377-1593737	5	9.42148e-05	0.00194158	0	11	0	2.75	-55
chr1:6413876-6414468	chr1:6413770-6417130	7	9.42148e-05	0.00194158	11	0	2.75	0	39.2857
chr1:76626213-76626501	chr1:76623092-76626452	4	9.42148e-05	0.00194158	11	0	2.75	0	68.75
chr10:25536770-25537655	chr10:25536523-25539883	7	9.42148e-05	0.00194158	11	0	2.75	0	39.2857
chr10:27081246-27082666	chr10:27080810-27084170	17	9.41164e-05	0.00194158	41	13	10.25	3.25	41.1765
chr10:47955135-47955620	chr10:47953995-47957355	6	9.42148e-05	0.00194158	11	0	2.75	0	45.8333
chr10:53481669-53482409	chr10:53479689-53483049	9	9.42148e-05	0.00194158	11	0	2.75	0	30.5556
chr10:85442429-85444469	chr10:85442425-85445785	5	9.42148e-05	0.00194158	11	0	2.75	0	55
chr10:9302026-9302501	chr10:9299207-9302567	5	9.42148e-05	0.00194158	11	0	2.75	0	55
chr11:48147321-48147767	chr11:48147309-48150669	5	9.42148e-05	0.00194158	11	0	2.75	0	55
chr11:86833030-86833266	chr11:86832488-86835848	3	9.42148e-05	0.00194158	0	11	0	2.75	-91.6667
chr11:9693850-9694070	chr11:9693626-9696986	3	9.42148e-05	0.00194158	11	0	2.75	0	91.6667
chr12:11002044-11002524	chr12:11001610-11004970	6	9.42148e-05	0.00194158	11	0	2.75	0	45.8333
chr12:12102015-12102599	chr12:12100353-12103713	4	9.42148e-05	0.00194158	11	0	2.75	0	68.75
chr13:10733727-10734173	chr13:10732368-10735728	4	9.42148e-05	0.00194158	11	0	2.75	0	68.75
chr13:34262722-34263150	chr13:34259941-34263301	5	9.42148e-05	0.00194158	11	0	2.75	0	55
chr13:78874827-78875132	chr13:78871811-78875171	4	9.42148e-05	0.00194158	11	0	2.75	0	68.75
chr14:48093357-48093675	chr14:48092677-48096037	4	9.42148e-05	0.00194158	11	0	2.75	0	68.75
chr14:5424669-5424974	chr14:5421556-5424916	4	9.42148e-05	0.00194158	0	11	0	2.75	-68.75
chr15:14756120-14756430	chr15:14756109-14759469	4	9.42148e-05	0.00194158	11	0	2.75	0	68.75
chr15:25294309-25294654	chr15:25291299-25294659	4	9.42148e-05	0.00194158	11	0	2.75	0	68.75
chr15:47192103-47192308	chr15:47191828-47195188	3	9.42148e-05	0.00194158	0	11	0	2.75	-91.6667
chr15:51036465-51036935	chr15:51033535-51036895	6	9.42148e-05	0.00194158	11	0	2.75	0	45.8333
chr15:80376388-80376702	chr15:80374404-80377764	4	9.42148e-05	0.00194158	11	0	2.75	0	68.75
chr16:38301265-38301839	chr16:38299446-38302806	7	9.42148e-05	0.00194158	11	0	2.75	0	39.2857
chr17:13737799-13738359	chr17:13735387-13738747	7	9.42148e-05	0.00194158	11	0	2.75	0	39.2857
chr17:25031606-25032001	chr17:25031558-25034918	5	9.42148e-05	0.00194158	0	11	0	2.75	-55
chr17:2895526-2895826	chr17:2892754-2896114	4	9.42148e-05	0.00194158	11	0	2.75	0	68.75
chr17:49335599-49335999	chr17:49334390-49337750	5	9.42148e-05	0.00194158	11	0	2.75	0	55
chr17:53090633-53090939	chr17:53090135-53093495	4	9.42148e-05	0.00194158	11	0	2.75	0	68.75
chr17:71645746-71645971	chr17:71645652-71649012	3	9.42148e-05	0.00194158	0	11	0	2.75	-91.6667
chr17:71699525-71699825	chr17:71699092-71702452	4	9.42148e-05	0.00194158	0	11	0	2.75	-68.75
chr18:36468622-36470062	chr18:36467931-36471291	17	8.68347e-05	0.00194158	17	48	4.25	12	-45.5882
chr18:36468622-36470062	chr18:36468507-36471867	17	8.68347e-05	0.00194158	17	48	4.25	12	-45.5882
chr18:52563741-52564011	chr18:52562866-52566226	3	9.42148e-05	0.00194158	11	0	2.75	0	91.6667
chr18:54373932-54374248	chr18:54371954-54375314	4	9.42148e-05	0.00194158	11	0	2.75	0	68.75
chr18:55833834-55834129	chr18:55831087-55834447	4	9.42148e-05	0.00194158	0	11	0	2.75	-68.75
chr18:55833834-55834129	chr18:55832675-55836035	4	9.42148e-05	0.00194158	0	11	0	2.75	-68.75
chr18:55983757-55984682	chr18:55983202-55986562	10	9.42148e-05	0.00194158	11	0	2.75	0	27.5
chr18:58589362-58589932	chr18:58587086-58590446	7	9.42148e-05	0.00194158	11	0	2.75	0	39.2857
chr18:62538486-62538711	chr18:62535351-62538711	3	9.42148e-05	0.00194158	0	11	0	2.75	-91.6667
chr18:62641976-62642531	chr18:62641396-62644756	7	9.42148e-05	0.00194158	11	0	2.75	0	39.2857
chr18:8039311-8039626	chr18:8039296-8042656	4	9.42148e-05	0.00194158	11	0	2.75	0	68.75
chr19:20741600-20742085	chr19:20741167-20744527	6	9.42148e-05	0.00194158	0	11	0	2.75	-45.8333
chr19:20792687-20793350	chr19:20790195-20793555	8	9.42148e-05	0.00194158	11	0	2.75	0	34.375
chr19:25838466-25838696	chr19:25838192-25841552	3	9.42148e-05	0.00194158	0	11	0	2.75	-91.6667
chr19:31796655-31796975	chr19:31794637-31797997	4	9.42148e-05	0.00194158	11	0	2.75	0	68.75
chr19:35859953-35860284	chr19:35857039-35860399	4	9.42148e-05	0.00194158	0	11	0	2.75	-68.75
chr19:40866962-40867257	chr19:40866079-40869439	4	9.42148e-05	0.00194158	11	0	2.75	0	68.75
chr19:62097967-62098182	chr19:62097290-62100650	3	9.42148e-05	0.00194158	0	11	0	2.75	-91.6667
chr2:119170936-119171151	chr2:119169774-119173134	3	9.42148e-05	0.00194158	0	11	0	2.75	-91.6667
chr2:126528852-126529747	chr2:126527023-126530383	11	9.41164e-05	0.00194158	13	41	3.25	10.25	-63.6364
chr2:94453937-94454247	chr2:94453658-94457018	4	9.42148e-05	0.00194158	11	0	2.75	0	68.75
chr21:16596229-16596610	chr21:16595603-16598963	5	9.42148e-05	0.00194158	11	0	2.75	0	55
chr21:42476649-42476964	chr21:42473716-42477076	3	9.42148e-05	0.00194158	11	0	2.75	0	91.6667
chr21:55336521-55336746	chr21:55333899-55337259	3	9.42148e-05	0.00194158	11	0	2.75	0	91.6667
chr21:55336521-55336746	chr21:55334794-55338154	3	9.42148e-05	0.00194158	11	0	2.75	0	91.6667
chr22:10161911-10162269	chr22:10158885-10162245	4	9.42148e-05	0.00194158	11	0	2.75	0	68.75
chr22:23702719-23703140	chr22:23702545-23705905	5	9.42148e-05	0.00194158	11	0	2.75	0	55
chr22:60557646-60557865	chr22:60555619-60558979	3	9.42148e-05	0.00194158	11	0	2.75	0	91.6667
chr22:7518885-7519212	chr22:7516236-7519596	4	9.42148e-05	0.00194158	11	0	2.75	0	68.75
chr23:28298315-28298525	chr23:28297437-28300797	3	9.42148e-05	0.00194158	11	0	2.75	0	91.6667
chr23:28966546-28966771	chr23:28965933-28969293	3	9.42148e-05	0.00194158	0	11	0	2.75	-91.6667
chr23:47664416-47664856	chr23:47662559-47665919	4	9.42148e-05	0.00194158	11	0	2.75	0	68.75
chr23:50604604-50604819	chr23:50601417-50604777	3	9.42148e-05	0.00194158	0	11	0	2.75	-91.6667
chr24:22098627-22098865	chr24:22098364-22101724	3	9.42148e-05	0.00194158	11	0	2.75	0	91.6667
chr24:50382291-50382601	chr24:50380055-50383415	4	9.42148e-05	0.00194158	11	0	2.75	0	68.75
chr25:17268037-17269047	chr25:17267948-17271308	4	9.42148e-05	0.00194158	11	0	2.75	0	68.75
chr25:22176063-22176368	chr25:22176045-22179405	4	9.42148e-05	0.00194158	11	0	2.75	0	68.75
chr25:2554691-2555156	chr25:2554670-2558030	6	9.42148e-05	0.00194158	11	0	2.75	0	45.8333
chr25:33203005-33203475	chr25:33200582-33203942	6	9.42148e-05	0.00194158	11	0	2.75	0	45.8333
chr25:35611587-35611822	chr25:35610286-35613646	3	9.42148e-05	0.00194158	0	11	0	2.75	-91.6667
chr25:3818713-3819018	chr25:3818691-3822051	4	9.42148e-05	0.00194158	11	0	2.75	0	68.75
chr25:38609989-38610402	chr25:38609849-38613209	5	9.42148e-05	0.00194158	11	0	2.75	0	55
chr25:3937248-3937903	chr25:3934573-3937933	8	9.42148e-05	0.00194158	11	0	2.75	0	34.375
chr26:37289747-37290083	chr26:37288387-37291747	4	9.42148e-05	0.00194158	11	0	2.75	0	68.75
chr26:41211287-41211522	chr26:41210406-41213766	3	9.42148e-05	0.00194158	11	0	2.75	0	91.6667
chr26:43035065-43035440	chr26:43032075-43035435	5	9.42148e-05	0.00194158	11	0	2.75	0	55
chr26:50515337-50515632	chr26:50513052-50516412	4	9.42148e-05	0.00194158	11	0	2.75	0	68.75
chr27:25926744-25926974	chr27:25923601-25926961	3	9.42148e-05	0.00194158	11	0	2.75	0	91.6667
chr27:30227-30565	chr27:27374-30734	4	9.42148e-05	0.00194158	11	0	2.75	0	68.75
chr27:36261283-36261653	chr27:36260581-36263941	5	9.42148e-05	0.00194158	0	11	0	2.75	-55
chr28:25269423-25269918	chr28:25266532-25269892	6	9.42148e-05	0.00194158	11	0	2.75	0	45.8333
chr28:35815444-35816004	chr28:35812587-35815947	4	9.42148e-05	0.00194158	11	0	2.75	0	68.75
chr28:46027296-46027633	chr28:46024267-46027627	4	9.42148e-05	0.00194158	11	0	2.75	0	68.75
chr29:12458455-12459083	chr29:12458188-12461548	3	9.42148e-05	0.00194158	11	0	2.75	0	91.6667
chr29:25994633-25995273	chr29:25992182-25995542	8	9.42148e-05	0.00194158	11	0	2.75	0	34.375
chr29:26388516-26388821	chr29:26388466-26391826	4	9.42148e-05	0.00194158	0	11	0	2.75	-68.75
chr29:27523412-27524027	chr29:27522703-27526063	7	9.42148e-05	0.00194158	11	0	2.75	0	39.2857
chr29:29373312-29373537	chr29:29372421-29375781	3	9.42148e-05	0.00194158	11	0	2.75	0	91.6667
chr29:43206706-43206951	chr29:43205070-43208430	3	9.42148e-05	0.00194158	0	11	0	2.75	-91.6667
chr3:101940457-101940677	chr3:101937347-101940707	3	9.42148e-05	0.00194158	0	11	0	2.75	-91.6667
chr3:103210779-103211194	chr3:103210681-103214041	5	9.42148e-05	0.00194158	11	0	2.75	0	55
chr3:116593021-116593331	chr3:116591127-116594487	4	9.42148e-05	0.00194158	11	0	2.75	0	68.75
chr3:17162590-17163105	chr3:17162142-17165502	6	9.42148e-05	0.00194158	11	0	2.75	0	45.8333
chr3:25724152-25724411	chr3:25721566-25724926	3	9.42148e-05	0.00194158	11	0	2.75	0	91.6667
chr3:3165354-3166139	chr3:3164689-3168049	7	9.42148e-05	0.00194158	11	0	2.75	0	39.2857
chr3:32849593-32850144	chr3:32849233-32852593	4	9.42148e-05	0.00194158	11	0	2.75	0	68.75
chr3:34955992-34956472	chr3:34954801-34958161	6	9.42148e-05	0.00194158	11	0	2.75	0	45.8333
chr3:93375308-93375768	chr3:93372369-93375729	6	9.42148e-05	0.00194158	11	0	2.75	0	45.8333
chr4:114249859-114250274	chr4:114247782-114251142	5	9.42148e-05	0.00194158	0	11	0	2.75	-55
chr4:118893795-118894120	chr4:118893525-118896885	4	9.42148e-05	0.00194158	11	0	2.75	0	68.75
chr4:120324918-120325303	chr4:120324813-120328173	4	9.42148e-05	0.00194158	11	0	2.75	0	68.75
chr4:93880520-93880826	chr4:93879396-93882756	4	9.42148e-05	0.00194158	11	0	2.75	0	68.75
chr5:100623615-100623905	chr5:100621068-100624428	3	9.42148e-05	0.00194158	11	0	2.75	0	91.6667
chr5:102051155-102051377	chr5:102048908-102052268	3	9.42148e-05	0.00194158	0	11	0	2.75	-91.6667
chr5:27730938-27731138	chr5:27728391-27731751	3	9.42148e-05	0.00194158	0	11	0	2.75	-91.6667
chr5:44117372-44117684	chr5:44114879-44118239	4	9.42148e-05	0.00194158	11	0	2.75	0	68.75
chr6:23109208-23109618	chr6:23108258-23111618	5	9.42148e-05	0.00194158	11	0	2.75	0	55
chr6:68693117-68693507	chr6:68693102-68696462	5	9.42148e-05	0.00194158	11	0	2.75	0	55
chr6:72723434-72723672	chr6:72722538-72725898	3	9.42148e-05	0.00194158	11	0	2.75	0	91.6667
chr7:10908366-10908944	chr7:10906848-10910208	7	9.42148e-05	0.00194158	11	0	2.75	0	39.2857
chr7:11116850-11117155	chr7:11116206-11119566	4	9.42148e-05	0.00194158	11	0	2.75	0	68.75
chr7:19836336-19836556	chr7:19833273-19836633	3	9.42148e-05	0.00194158	11	0	2.75	0	91.6667
chr7:21889429-21889804	chr7:21889323-21892683	5	9.42148e-05	0.00194158	11	0	2.75	0	55
chr7:53506811-53507913	chr7:53506799-53510159	12	8.7009e-05	0.00194158	30	7	7.5	1.75	47.9167
chr7:53592440-53592745	chr7:53589391-53592751	4	9.42148e-05	0.00194158	11	0	2.75	0	68.75
chr7:53853090-53853635	chr7:53851039-53854399	7	9.42148e-05	0.00194158	11	0	2.75	0	39.2857
chr7:53973788-53974098	chr7:53971806-53975166	4	9.42148e-05	0.00194158	11	0	2.75	0	68.75
chr7:54153609-54153820	chr7:54150475-54153835	3	9.42148e-05	0.00194158	11	0	2.75	0	91.6667
chr9:77374205-77374528	chr9:77374187-77377547	4	9.42148e-05	0.00194158	0	11	0	2.75	-68.75
chrX:108423462-108424509	chrX:108423107-108426467	12	8.7009e-05	0.00194158	30	7	7.5	1.75	47.9167
chrX:111544286-111544756	chrX:111543384-111546744	6	9.42148e-05	0.00194158	11	0	2.75	0	45.8333
chrX:130897577-130898509	chrX:130895981-130899341	11	8.60916e-05	0.00194158	32	8	8	2	54.5455
chrX:131085726-131085934	chrX:131082954-131086314	3	9.42148e-05	0.00194158	11	0	2.75	0	91.6667
chrX:136681492-136681794	chrX:136680021-136683381	4	9.42148e-05	0.00194158	11	0	2.75	0	68.75
chrX:143061451-143062636	chrX:143059399-143062759	5	9.42148e-05	0.00194158	11	0	2.75	0	55
chrX:40503058-40503273	chrX:40499902-40503262	3	9.42148e-05	0.00194158	11	0	2.75	0	91.6667
chrX:4718515-4718900	chrX:4717373-4720733	5	9.42148e-05	0.00194158	11	0	2.75	0	55
chrX:57455505-57455810	chrX:57454578-57457938	4	9.42148e-05	0.00194158	11	0	2.75	0	68.75
chrX:57495436-57495721	chrX:57492433-57495793	4	9.42148e-05	0.00194158	0	11	0	2.75	-68.75
chrX:58270905-58271139	chrX:58267722-58271082	3	9.42148e-05	0.00194158	0	11	0	2.75	-91.6667
chrX:97358230-97358521	chrX:97357957-97361317	4	9.42148e-05	0.00194158	11	0	2.75	0	68.75
chrX:97360228-97360634	chrX:97357957-97361317	5	9.42148e-05	0.00194158	11	0	2.75	0	55
chr12:32605481-32606227	chr12:32602816-32606176	9	9.7418e-05	0.00199213	21	3	5.25	0.75	50
chr2:77948609-77950371	chr2:77947052-77950412	20	9.74144e-05	0.00199213	51	19	12.75	4.75	40
chr21:67566532-67567092	chr21:67563766-67567126	7	9.7418e-05	0.00199213	21	3	5.25	0.75	64.2857
chr21:67566532-67567092	chr21:67564507-67567867	7	9.7418e-05	0.00199213	21	3	5.25	0.75	64.2857
chr21:67566532-67567092	chr21:67564817-67568177	7	9.7418e-05	0.00199213	21	3	5.25	0.75	64.2857
chr21:67599033-67599768	chr21:67596869-67600229	9	9.7418e-05	0.00199213	21	3	5.25	0.75	50
chr21:67599033-67599768	chr21:67598490-67601850	9	9.7418e-05	0.00199213	21	3	5.25	0.75	50
chr3:11467725-11468632	chr3:11467248-11470608	11	9.7418e-05	0.00199213	21	3	5.25	0.75	40.9091
chr3:16811633-16812436	chr3:16809960-16813320	10	9.7418e-05	0.00199213	21	3	5.25	0.75	45
chr4:11985997-11986915	chr4:11907009-12704701	10	9.7418e-05	0.00199213	21	3	5.25	0.75	45
chr6:106553679-106554294	chr6:106550955-106554315	7	9.7418e-05	0.00199213	3	21	0.75	5.25	-64.2857
chr9:81668573-81669580	chr9:81666203-81669563	10	9.7418e-05	0.00199213	21	3	5.25	0.75	45
chr1:108453732-108456073	chr1:108452762-108456122	26	9.83401e-05	0.0020097	26	62	6.5	15.5	-34.6154
chr13:66731480-66732620	chr13:66729229-66732589	13	0.00010468	0.00213789	39	12	9.75	3	51.9231
chr18:55480518-55482138	chr18:55480512-55483872	19	0.000105867	0.00216075	21	54	5.25	13.5	-43.4211
chr27:5538708-5541184	chr27:5537798-5541158	25	0.000110752	0.002259	78	37	19.5	9.25	41
chr18:59907619-59909609	chr18:59906364-59909724	21	0.000112175	0.00228657	57	23	14.25	5.75	40.4762
chr7:3379785-3381382	chr7:3379767-3383127	18	0.000113836	0.00231746	15	44	3.75	11	-40.2778
chr8:71869662-71870554	chr8:71867258-71870618	11	0.000113836	0.00231746	15	44	3.75	11	-65.9091
chr16:42501822-42502888	chr16:42501109-42504469	12	0.000115275	0.00234375	11	37	2.75	9.25	-54.1667
chrX:92281861-92283751	chrX:92281811-92285171	19	0.000115275	0.00234375	37	11	9.25	2.75	34.2105
chr6:6570188-6573356	chr6:6570165-6573525	18	0.000118845	0.00241481	63	27	15.75	6.75	50
chr10:104224472-104225052	chr10:104222159-104225519	7	0.000120948	0.00243578	23	4	5.75	1	67.8571
chr15:6122157-6122840	chr15:6122135-6125495	7	0.000120948	0.00243578	23	4	5.75	1	67.8571
chr16:69239236-69240279	chr16:69238114-69241474	8	0.000120948	0.00243578	23	4	5.75	1	59.375
chr18:1952299-1953037	chr18:1950530-1953890	9	0.000120948	0.00243578	23	4	5.75	1	52.7778
chr18:57008800-57009429	chr18:57006175-57009535	6	0.000120948	0.00243578	4	23	1	5.75	-79.1667
chr18:58494278-58494953	chr18:58492237-58495597	8	0.000120948	0.00243578	23	4	5.75	1	59.375
chr19:9442079-9442827	chr19:9439748-9443108	9	0.000120948	0.00243578	23	4	5.75	1	52.7778
chr25:22965450-22966183	chr25:22962774-22966134	9	0.000120948	0.00243578	23	4	5.75	1	52.7778
chr26:22622383-22623118	chr26:22621887-22625247	8	0.000120948	0.00243578	4	23	1	5.75	-59.375
chr3:94111964-94112864	chr3:94109672-94113032	7	0.000120948	0.00243578	23	4	5.75	1	67.8571
chr3:94843084-94844581	chr3:94842685-94846045	13	0.000120948	0.00243578	23	4	5.75	1	36.5385
chr4:64105302-64105864	chr4:64104182-64107542	7	0.000120948	0.00243578	23	4	5.75	1	67.8571
chr6:118350738-118351496	chr6:118348361-118351721	9	0.000120948	0.00243578	23	4	5.75	1	52.7778
chr8:52848732-52849647	chr8:52846304-52849664	11	0.000120948	0.00243578	23	4	5.75	1	43.1818
chr1:56722415-56722830	chr1:56720581-56723941	5	0.000124547	0.00246603	2	18	0.5	4.5	-80
chr1:57179038-57179707	chr1:57176554-57179914	8	0.000124547	0.00246603	18	2	4.5	0.5	50
chr1:58186363-58187193	chr1:58184462-58187822	8	0.000124547	0.00246603	18	2	4.5	0.5	50
chr10:24115828-24116204	chr10:24114918-24118278	5	0.000126088	0.00246603	15	1	3.75	0.25	70
chr10:44878624-44878929	chr10:44877976-44881336	4	0.000126088	0.00246603	15	1	3.75	0.25	87.5
chr10:58507938-58508434	chr10:58505402-58508762	5	0.000124547	0.00246603	18	2	4.5	0.5	80
chr11:10488737-10489302	chr11:10487732-10491092	7	0.000124547	0.00246603	18	2	4.5	0.5	57.1429
chr11:1820053-1820600	chr11:1819486-1822846	5	0.000124547	0.00246603	18	2	4.5	0.5	80
chr12:20574709-20575375	chr12:20572008-20575368	8	0.000124547	0.00246603	2	18	0.5	4.5	-50
chr12:36726528-36727019	chr12:36725838-36729198	6	0.000126088	0.00246603	15	1	3.75	0.25	58.3333
chr13:16251049-16251435	chr13:16248644-16252004	5	0.000124547	0.00246603	2	18	0.5	4.5	-80
chr13:74090673-74091558	chr13:74090649-74094009	10	0.000124547	0.00246603	18	2	4.5	0.5	40
chr15:51036465-51037305	chr15:51035496-51038856	10	0.000126088	0.00246603	15	1	3.75	0.25	35
chr15:51433717-51434182	chr15:51432158-51435518	6	0.000124547	0.00246603	18	2	4.5	0.5	66.6667
chr15:83126718-83127208	chr15:83123804-83127164	6	0.000124547	0.00246603	2	18	0.5	4.5	-66.6667
chr18:35494540-35495020	chr18:35491612-35494972	6	0.000126088	0.00246603	1	15	0.25	3.75	-58.3333
chr18:47179712-47180092	chr18:47179655-47183015	5	0.000126088	0.00246603	15	1	3.75	0.25	70
chr18:49123089-49123491	chr18:49120930-49124290	5	0.000124547	0.00246603	2	18	0.5	4.5	-80
chr18:57445930-57446666	chr18:57444090-57447450	9	0.0001254	0.00246603	10	35	2.5	8.75	-69.4444
chr18:62740751-62741962	chr18:62738893-62742253	13	0.0001254	0.00246603	10	35	2.5	8.75	-48.0769
chr19:31334032-31334885	chr19:31331512-31334872	10	0.000124547	0.00246603	18	2	4.5	0.5	40
chr2:107009787-107010187	chr2:107009785-107013145	5	0.000126088	0.00246603	1	15	0.25	3.75	-70
chr2:122148852-122149222	chr2:122148152-122151512	5	0.000126088	0.00246603	15	1	3.75	0.25	70
chr20:70992154-70992568	chr20:70990026-70993386	5	0.000124547	0.00246603	18	2	4.5	0.5	80
chr20:70992154-70992568	chr20:70990152-70993512	5	0.000124547	0.00246603	18	2	4.5	0.5	80
chr22:48711128-48711793	chr22:48710946-48714306	8	0.000126088	0.00246603	15	1	3.75	0.25	43.75
chr22:48711128-48711793	chr22:48711094-48714454	8	0.000126088	0.00246603	15	1	3.75	0.25	43.75
chr23:49909814-49910244	chr23:49907570-49910930	5	0.000124547	0.00246603	2	18	0.5	4.5	-80
chr25:1071346-1071650	chr25:1068474-1071834	4	0.000126088	0.00246603	15	1	3.75	0.25	87.5
chr25:17245433-17245829	chr25:17245411-17248771	5	0.000124547	0.00246603	18	2	4.5	0.5	80
chr26:17890535-17891170	chr26:17890431-17893791	8	0.000126088	0.00246603	15	1	3.75	0.25	43.75
chr26:22931773-22932076	chr26:22928890-22932250	4	0.000126088	0.00246603	1	15	0.25	3.75	-87.5
chr26:33185324-33186060	chr26:33182653-33186013	9	0.000126088	0.00246603	1	15	0.25	3.75	-38.8889
chr29:38087903-38088278	chr29:38085670-38089030	5	0.000126088	0.00246603	1	15	0.25	3.75	-70
chr3:103989217-103989597	chr3:103987017-103990377	5	0.000126088	0.00246603	15	1	3.75	0.25	70
chr3:113632213-113632518	chr3:113631794-113635154	4	0.000126088	0.00246603	1	15	0.25	3.75	-87.5
chr3:14818660-14819125	chr3:14817090-14820450	6	0.000126088	0.00246603	1	15	0.25	3.75	-58.3333
chr4:48267650-48267970	chr4:48265575-48268935	4	0.000126088	0.00246603	1	15	0.25	3.75	-87.5
chr5:26958959-26959448	chr5:26956461-26959821	6	0.000126088	0.00246603	1	15	0.25	3.75	-58.3333
chr5:56307021-56307647	chr5:56306571-56309931	6	0.000124547	0.00246603	2	18	0.5	4.5	-66.6667
chr5:99405024-99405511	chr5:99405006-99408366	6	0.000124547	0.00246603	2	18	0.5	4.5	-66.6667
chr7:18267261-18267875	chr7:18267254-18270614	6	0.000126088	0.00246603	15	1	3.75	0.25	58.3333
chr7:53591649-53592129	chr7:53589391-53592751	6	0.000126088	0.00246603	15	1	3.75	0.25	58.3333
chr8:28804587-28806201	chr8:28803246-28806606	15	0.0001254	0.00246603	35	10	8.75	2.5	41.6667
chr9:39924022-39924414	chr9:39923056-39926416	5	0.000124547	0.00246603	18	2	4.5	0.5	80
chrX:119167936-119169918	chrX:119167745-119171105	23	0.000123931	0.00246603	52	20	13	5	34.7826
chrX:89811863-89812401	chrX:89811860-89815220	6	0.000124547	0.00246603	18	2	4.5	0.5	66.6667
chr16:65013577-65015192	chr16:65012452-65015812	18	0.00012937	0.00252556	42	14	10.5	3.5	38.8889
chr19:42230751-42232637	chr19:42229450-42232810	17	0.00012937	0.00252556	42	14	10.5	3.5	41.1765
chr4:114004898-114006263	chr4:114002980-114006340	15	0.00012937	0.00252556	42	14	10.5	3.5	46.6667
chr29:32859090-32861581	chr29:32858723-32862083	27	0.000132131	0.00257788	55	22	13.75	5.5	30.5556
chr10:24948776-24951644	chr10:24948259-24951619	30	0.000132488	0.00258328	76	36	19	9	33.3333
chr22:59741435-59742325	chr22:59739365-59742725	10	0.000134357	0.00261492	9	33	2.25	8.25	-60
chr5:100801236-100803056	chr5:100799825-100803185	9	0.000134357	0.00261492	33	9	8.25	2.25	66.6667
chr5:75463376-75464226	chr5:75463352-75466712	10	0.000134357	0.00261492	9	33	2.25	8.25	-60
chr18:53324129-53324779	chr18:53323907-53327267	8	0.000136115	0.00263626	5	25	1.25	6.25	-62.5
chr19:6338539-6339112	chr19:6336886-6340246	7	0.000136115	0.00263626	25	5	6.25	1.25	71.4286
chr29:27015764-27016589	chr29:27013889-27017249	10	0.000136115	0.00263626	25	5	6.25	1.25	50
chr5:57353001-57353982	chr5:57352892-57356252	11	0.000136115	0.00263626	25	5	6.25	1.25	45.4545
chr7:17812855-17813765	chr7:17812765-17816125	11	0.000136115	0.00263626	5	25	1.25	6.25	-45.4545
chr7:19231861-19232763	chr7:19231752-19235112	11	0.000136115	0.00263626	5	25	1.25	6.25	-45.4545
chr9:103840780-103841799	chr9:103840591-103843951	11	0.000136115	0.00263626	5	25	1.25	6.25	-45.4545
chrX:96384829-96385479	chrX:96382254-96385614	8	0.000136115	0.00263626	25	5	6.25	1.25	62.5
chrX:94976917-94980200	chrX:94976907-94980267	21	0.000139862	0.00270717	70	32	17.5	8	45.2381
chr15:51312377-51313960	chr15:51310697-51314057	16	0.000141113	0.00272168	26	61	6.5	15.25	-54.6875
chr21:31406806-31407930	chr21:31406631-31409991	12	0.000141209	0.00272168	31	8	7.75	2	47.9167
chr6:92606188-92607626	chr6:92605226-92608586	15	0.000141209	0.00272168	31	8	7.75	2	38.3333
chrX:107156689-107158280	chrX:107155275-107158635	15	0.000141209	0.00272168	31	8	7.75	2	38.3333
chrX:125003481-125004721	chrX:125001775-125005135	15	0.000141209	0.00272168	31	8	7.75	2	38.3333
chrX:125007097-125008267	chrX:125006986-125010346	11	0.000141209	0.00272168	31	8	7.75	2	52.2727
chrX:32687354-32688084	chrX:32686563-32689923	9	0.000141209	0.00272168	31	8	7.75	2	63.8889
chr14:15328630-15329602	chr14:15328511-15331871	8	0.000143585	0.00276245	27	6	6.75	1.5	65.625
chr2:107834997-107835931	chr2:107833541-107836901	9	0.000143585	0.00276245	27	6	6.75	1.5	58.3333
chr25:26455986-26456721	chr25:26453575-26456935	9	0.000143585	0.00276245	6	27	1.5	6.75	-58.3333
chr19:53086142-53086797	chr19:53083463-53086823	8	0.000144763	0.00278087	7	29	1.75	7.25	-68.75
chr2:119050563-119052064	chr2:119048693-119052053	17	0.000144804	0.00278087	50	19	12.5	4.75	45.5882
chrX:112759610-112762004	chrX:112759603-112762963	18	0.000144804	0.00278087	50	19	12.5	4.75	43.0556
chr5:57837593-57839657	chr5:57836345-57839705	11	0.000146109	0.00280255	13	40	3.25	10	-61.3636
chr8:59783733-59784720	chr8:59782858-59786218	12	0.000146109	0.00280255	13	40	3.25	10	-56.25
chr6:102500362-102501193	chr6:102498170-102501530	10	0.000163784	0.00313969	12	38	3	9.5	-65
chr24:50380078-50381143	chr24:50380055-50383415	13	0.000168826	0.00323439	18	48	4.5	12	-57.6923
chr12:41906717-41907637	chr12:41906238-41909598	11	0.000173491	0.00332177	43	15	10.75	3.75	63.6364
chr15:82160422-82160817	chr15:82157474-82160834	5	0.00017585	0.00333487	3	20	0.75	5	-85
chr17:3962692-3963167	chr17:3961732-3965092	6	0.00017585	0.00333487	20	3	5	0.75	70.8333
chr17:65152297-65152687	chr17:65152254-65155614	5	0.00017585	0.00333487	3	20	0.75	5	-85
chr18:16740391-16740785	chr18:16737765-16741125	5	0.00017585	0.00333487	3	20	0.75	5	-85
chr19:25649883-25650448	chr19:25649608-25652968	7	0.00017585	0.00333487	3	20	0.75	5	-60.7143
chr2:127821268-127821663	chr2:127819034-127822394	5	0.00017585	0.00333487	3	20	0.75	5	-85
chr2:132097395-132098073	chr2:132095562-132098922	8	0.00017585	0.00333487	20	3	5	0.75	53.125
chr2:133790251-133790856	chr2:133787485-133790845	7	0.00017585	0.00333487	3	20	0.75	5	-60.7143
chr23:27334236-27335401	chr23:27332344-27335704	8	0.00017585	0.00333487	20	3	5	0.75	53.125
chr23:27334236-27335401	chr23:27332489-27335849	8	0.00017585	0.00333487	20	3	5	0.75	53.125
chr23:27334236-27335401	chr23:27332510-27335870	8	0.00017585	0.00333487	20	3	5	0.75	53.125
chr3:92133545-92134026	chr3:92130741-92134101	6	0.00017585	0.00333487	3	20	0.75	5	-70.8333
chr4:49958791-49959251	chr4:49957050-49960410	6	0.00017585	0.00333487	20	3	5	0.75	70.8333
chr8:53029272-53029902	chr8:53028218-53031578	8	0.00017585	0.00333487	3	20	0.75	5	-53.125
chrX:7694968-7696224	chrX:7694796-7698156	15	0.00017585	0.00333487	20	3	5	0.75	28.3333
chrX:92017711-92018181	chrX:92017332-92020692	6	0.00017585	0.00333487	20	3	5	0.75	70.8333
chr1:148058622-148058922	chr1:148055654-148059014	4	0.000196638	0.00339376	10	0	2.5	0	62.5
chr1:42284417-42284727	chr1:42282307-42285667	4	0.000196638	0.00339376	10	0	2.5	0	62.5
chr1:45019297-45019772	chr1:45019286-45022646	6	0.000196638	0.00339376	10	0	2.5	0	41.6667
chr1:45091268-45091748	chr1:45089053-45092413	6	0.000196638	0.00339376	10	0	2.5	0	41.6667
chr1:83626422-83626734	chr1:83623791-83627151	4	0.000196638	0.00339376	10	0	2.5	0	62.5
chr10:100790799-100791111	chr10:100788405-100791765	4	0.000196638	0.00339376	10	0	2.5	0	62.5
chr10:15040586-15040801	chr10:15040562-15043922	3	0.000196638	0.00339376	0	10	0	2.5	-83.3333
chr10:20522716-20523011	chr10:20522293-20525653	4	0.000196638	0.00339376	0	10	0	2.5	-62.5
chr10:21007471-21009517	chr10:21006954-21010314	19	0.000192486	0.00339376	54	22	13.5	5.5	42.1053
chr10:42791072-42791622	chr10:42790727-42794087	6	0.000196638	0.00339376	10	0	2.5	0	41.6667
chr10:47320321-47320541	chr10:47319785-47323145	3	0.000196638	0.00339376	0	10	0	2.5	-83.3333
chr10:56388499-56388979	chr10:56388241-56391601	6	0.000196638	0.00339376	10	0	2.5	0	41.6667
chr10:58120909-58121197	chr10:58118391-58121751	4	0.000196638	0.00339376	10	0	2.5	0	62.5
chr10:59130405-59130815	chr10:59130380-59133740	3	0.000196638	0.00339376	10	0	2.5	0	83.3333
chr10:61592991-61593376	chr10:61592371-61595731	5	0.000196638	0.00339376	10	0	2.5	0	50
chr10:76990313-76990683	chr10:76990202-76993562	5	0.000196638	0.00339376	10	0	2.5	0	50
chr10:80247823-80248133	chr10:80245100-80248460	4	0.000196638	0.00339376	10	0	2.5	0	62.5
chr10:80247823-80248133	chr10:80246849-80250209	4	0.000196638	0.00339376	10	0	2.5	0	62.5
chr10:85512614-85513094	chr10:85512613-85515973	6	0.000196638	0.00339376	10	0	2.5	0	41.6667
chr10:87923243-87923575	chr10:87920288-87923648	4	0.000196638	0.00339376	10	0	2.5	0	62.5
chr10:87923243-87923575	chr10:87921923-87925283	4	0.000196638	0.00339376	10	0	2.5	0	62.5
chr10:89957553-89957773	chr10:89957546-89960906	3	0.000196638	0.00339376	10	0	2.5	0	83.3333
chr11:101009193-101009656	chr11:101009169-101012529	6	0.000196638	0.00339376	10	0	2.5	0	41.6667
chr11:19620258-19620468	chr11:19619899-19623259	3	0.000196638	0.00339376	0	10	0	2.5	-83.3333
chr11:28771876-28772201	chr11:28769284-28772644	4	0.000196638	0.00339376	10	0	2.5	0	62.5
chr11:40745889-40746094	chr11:40743059-40746419	3	0.000196638	0.00339376	10	0	2.5	0	83.3333
chr11:48536615-48536953	chr11:48534635-48537995	4	0.000196638	0.00339376	10	0	2.5	0	62.5
chr11:63459920-63460230	chr11:63457205-63460565	4	0.000196638	0.00339376	10	0	2.5	0	62.5
chr11:66837457-66838022	chr11:66836869-66840229	7	0.000196638	0.00339376	10	0	2.5	0	35.7143
chr11:93960603-93960818	chr11:93958722-93962082	3	0.000196638	0.00339376	10	0	2.5	0	83.3333
chr11:98611031-98611865	chr11:98608615-98611975	10	0.000181936	0.00339376	11	36	2.75	9	-62.5
chr12:22774069-22774295	chr12:22772261-22775621	3	0.000196638	0.00339376	10	0	2.5	0	83.3333
chr13:46702582-46702887	chr13:46702396-46705756	4	0.000196638	0.00339376	10	0	2.5	0	62.5
chr13:53196647-53196970	chr13:53195097-53198457	4	0.000196638	0.00339376	10	0	2.5	0	62.5
chr13:53496398-53496808	chr13:53493460-53496820	3	0.000196638	0.00339376	10	0	2.5	0	83.3333
chr13:65436142-65436547	chr13:65433599-65436959	5	0.000196638	0.00339376	10	0	2.5	0	50
chr13:67258268-67258563	chr13:67255419-67258779	4	0.000196638	0.00339376	0	10	0	2.5	-62.5
chr13:75344201-75344783	chr13:75342406-75345766	7	0.000196638	0.00339376	10	0	2.5	0	35.7143
chr14:11761716-11762126	chr14:11759798-11763158	5	0.000196638	0.00339376	10	0	2.5	0	50
chr14:2353224-2353599	chr14:2352395-2355755	5	0.000196638	0.00339376	10	0	2.5	0	50
chr14:72438003-72438303	chr14:72435129-72438489	4	0.000196638	0.00339376	10	0	2.5	0	62.5
chr15:33298467-33298681	chr15:33297542-33300902	3	0.000196638	0.00339376	10	0	2.5	0	83.3333
chr15:53741418-53741733	chr15:53738583-53741943	4	0.000196638	0.00339376	10	0	2.5	0	62.5
chr15:57027412-57027812	chr15:57026596-57029956	5	0.000196638	0.00339376	10	0	2.5	0	50
chr15:82926078-82926585	chr15:82923991-82927351	6	0.000196638	0.00339376	10	0	2.5	0	41.6667
chr16:52204452-52204782	chr16:52201712-52205072	4	0.000196638	0.00339376	0	10	0	2.5	-62.5
chr16:62243881-62244271	chr16:62243200-62246560	5	0.000196638	0.00339376	10	0	2.5	0	50
chr17:54884889-54885094	chr17:54883468-54886828	3	0.000196638	0.00339376	10	0	2.5	0	83.3333
chr17:68500016-68500326	chr17:68498117-68501477	4	0.000196638	0.00339376	10	0	2.5	0	62.5
chr17:74398041-74398376	chr17:74395215-74398575	4	0.000196638	0.00339376	10	0	2.5	0	62.5
chr17:74398041-74398376	chr17:74395712-74399072	4	0.000196638	0.00339376	10	0	2.5	0	62.5
chr18:14051472-14051777	chr18:14051451-14054811	4	0.000196638	0.00339376	10	0	2.5	0	62.5
chr18:1820865-1821416	chr18:1820045-1823405	7	0.000196638	0.00339376	10	0	2.5	0	35.7143
chr18:39179418-39179892	chr18:39177933-39181293	6	0.000196638	0.00339376	0	10	0	2.5	-41.6667
chr18:47481321-47482161	chr18:47479444-47482804	8	0.000196638	0.00339376	10	0	2.5	0	31.25
chr18:51925314-51925814	chr18:51924720-51928080	6	0.000196638	0.00339376	10	0	2.5	0	41.6667
chr18:54315319-54315614	chr18:54312575-54315935	4	0.000196638	0.00339376	10	0	2.5	0	62.5
chr18:57438362-57438582	chr18:57435326-57438686	3	0.000196638	0.00339376	10	0	2.5	0	83.3333
chr18:65076207-65076676	chr18:65076013-65079373	5	0.000196638	0.00339376	10	0	2.5	0	50
chr19:22692729-22693033	chr19:22692706-22696066	4	0.000196638	0.00339376	10	0	2.5	0	62.5
chr19:26684443-26684850	chr19:26681435-26684795	5	0.000196638	0.00339376	10	0	2.5	0	50
chr19:28209598-28209978	chr19:28207932-28211292	5	0.000196638	0.00339376	10	0	2.5	0	50
chr19:62099226-62099627	chr19:62097290-62100650	5	0.000196638	0.00339376	0	10	0	2.5	-50
chr2:107246862-107247100	chr2:107244506-107247866	3	0.000196638	0.00339376	10	0	2.5	0	83.3333
chr2:107926434-107926835	chr2:107924151-107927511	5	0.000196638	0.00339376	10	0	2.5	0	50
chr2:116129107-116129327	chr2:116129000-116132360	3	0.000196638	0.00339376	10	0	2.5	0	83.3333
chr2:122341943-122342328	chr2:122341234-122344594	5	0.000196638	0.00339376	0	10	0	2.5	-50
chr2:132656131-132656368	chr2:132656032-132659392	3	0.000196638	0.00339376	0	10	0	2.5	-83.3333
chr2:136361251-136361631	chr2:136360236-136363596	5	0.000196638	0.00339376	10	0	2.5	0	50
chr2:5180027-5180402	chr2:5179037-5182397	5	0.000196638	0.00339376	10	0	2.5	0	50
chr2:6213655-6213862	chr2:6211566-6214926	3	0.000196638	0.00339376	10	0	2.5	0	83.3333
chr2:86594521-86594811	chr2:86591547-86594907	4	0.000196638	0.00339376	10	0	2.5	0	62.5
chr2:96961894-96962184	chr2:96961136-96964496	4	0.000196638	0.00339376	0	10	0	2.5	-62.5
chr20:18564722-18565145	chr20:18561739-18565099	5	0.000196638	0.00339376	10	0	2.5	0	50
chr20:23929344-23929914	chr20:23929160-23932520	7	0.000196638	0.00339376	10	0	2.5	0	35.7143
chr20:24130780-24131105	chr20:24129984-24133344	4	0.000196638	0.00339376	10	0	2.5	0	62.5
chr20:31322424-31322839	chr20:31322013-31325373	5	0.000196638	0.00339376	10	0	2.5	0	50
chr20:65457844-65458354	chr20:65455795-65459155	3	0.000196638	0.00339376	10	0	2.5	0	83.3333
chr21:19983143-19983443	chr21:19982962-19986322	4	0.000196638	0.00339376	10	0	2.5	0	62.5
chr21:21517957-21518671	chr21:21515326-21518686	5	0.000196638	0.00339376	10	0	2.5	0	50
chr21:26490277-26490507	chr21:26489509-26492869	3	0.000196638	0.00339376	0	10	0	2.5	-83.3333
chr21:29296808-29297398	chr21:29294001-29297361	6	0.000196638	0.00339376	10	0	2.5	0	41.6667
chr22:11672694-11672925	chr22:11672324-11675684	3	0.000196638	0.00339376	10	0	2.5	0	83.3333
chr22:2686111-2686491	chr22:2683120-2686480	5	0.000196638	0.00339376	10	0	2.5	0	50
chr22:32651231-32651714	chr22:32649392-32652752	6	0.000196638	0.00339376	10	0	2.5	0	41.6667
chr22:49255587-49255802	chr22:49255406-49258766	3	0.000196638	0.00339376	0	10	0	2.5	-83.3333
chr22:51414901-51415291	chr22:51412084-51415444	5	0.000196638	0.00339376	10	0	2.5	0	50
chr22:52923542-52923757	chr22:52920413-52923773	3	0.000196638	0.00339376	10	0	2.5	0	83.3333
chr22:53012441-53012852	chr22:53009769-53013129	5	0.000196638	0.00339376	10	0	2.5	0	50
chr22:53312875-53313830	chr22:53312613-53315973	8	0.000196638	0.00339376	10	0	2.5	0	31.25
chr22:57316900-57317458	chr22:57316850-57320210	7	0.000196638	0.00339376	10	0	2.5	0	35.7143
chr22:57433222-57433537	chr22:57430961-57434321	4	0.000196638	0.00339376	0	10	0	2.5	-62.5
chr23:10736111-10736581	chr23:10733595-10736955	6	0.000196638	0.00339376	10	0	2.5	0	41.6667
chr23:31651723-31651933	chr23:31650669-31654029	3	0.000196638	0.00339376	10	0	2.5	0	83.3333
chr23:39620694-39620959	chr23:39618263-39621623	3	0.000196638	0.00339376	10	0	2.5	0	83.3333
chr23:45273762-45273992	chr23:45270994-45274354	3	0.000196638	0.00339376	10	0	2.5	0	83.3333
chr24:39205842-39206179	chr24:39204034-39207394	4	0.000196638	0.00339376	10	0	2.5	0	62.5
chr24:56448151-56448710	chr24:56445318-56448678	6	0.000196638	0.00339376	10	0	2.5	0	41.6667
chr25:26868048-26868348	chr25:26867782-26871142	4	0.000196638	0.00339376	10	0	2.5	0	62.5
chr25:2748823-2749292	chr25:2748040-2751400	6	0.000196638	0.00339376	10	0	2.5	0	41.6667
chr25:32427870-32429169	chr25:32427108-32430468	4	0.000196638	0.00339376	10	0	2.5	0	62.5
chr26:18637402-18637617	chr26:18634695-18638055	3	0.000196638	0.00339376	0	10	0	2.5	-83.3333
chr26:24680445-24680980	chr26:24679406-24682766	5	0.000196638	0.00339376	10	0	2.5	0	50
chr28:25374774-25375095	chr28:25374359-25377719	4	0.000196638	0.00339376	10	0	2.5	0	62.5
chr29:1884845-1885311	chr29:1884820-1888180	6	0.000196638	0.00339376	10	0	2.5	0	41.6667
chr29:28306555-28307024	chr29:28305190-28308550	4	0.000196638	0.00339376	0	10	0	2.5	-62.5
chr29:44779952-44780178	chr29:44779707-44783067	3	0.000196638	0.00339376	10	0	2.5	0	83.3333
chr29:49460025-49460799	chr29:49000000-50200000	6	0.000196638	0.00339376	10	0	2.5	0	41.6667
chr29:49611433-49613328	chr29:49000000-50200000	5	0.000196638	0.00339376	10	0	2.5	0	50
chr29:50848017-50848242	chr29:50847497-50850857	3	0.000196638	0.00339376	0	10	0	2.5	-83.3333
chr29:6148737-6149381	chr29:6145990-6149350	8	0.000196638	0.00339376	10	0	2.5	0	31.25
chr3:102681681-102681906	chr3:102678880-102682240	3	0.000196638	0.00339376	0	10	0	2.5	-83.3333
chr3:111426117-111426322	chr3:111424912-111428272	3	0.000196638	0.00339376	10	0	2.5	0	83.3333
chr3:120816517-120816836	chr3:120814000-120817360	4	0.000196638	0.00339376	10	0	2.5	0	62.5
chr3:121153564-121153784	chr3:121152347-121155707	3	0.000196638	0.00339376	10	0	2.5	0	83.3333
chr3:65919628-65920219	chr3:65919137-65922497	5	0.000196638	0.00339376	10	0	2.5	0	50
chr3:9671422-9671737	chr3:9669136-9672496	4	0.000196638	0.00339376	0	10	0	2.5	-62.5
chr3:9672111-9672436	chr3:9669136-9672496	4	0.000196638	0.00339376	0	10	0	2.5	-62.5
chr4:103592995-103593296	chr4:103592501-103595861	4	0.000196638	0.00339376	10	0	2.5	0	62.5
chr4:10723497-10723729	chr4:10723219-10726579	3	0.000196638	0.00339376	10	0	2.5	0	83.3333
chr4:113495797-113496194	chr4:113493070-113496430	5	0.000196638	0.00339376	10	0	2.5	0	50
chr4:113960529-113960933	chr4:113958591-113961951	5	0.000196638	0.00339376	10	0	2.5	0	50
chr4:81640877-81641177	chr4:81640481-81643841	4	0.000196638	0.00339376	10	0	2.5	0	62.5
chr4:81640877-81641177	chr4:81640702-81644062	4	0.000196638	0.00339376	10	0	2.5	0	62.5
chr4:95071491-95071716	chr4:95061962-95084691	3	0.000196638	0.00339376	10	0	2.5	0	83.3333
chr4:95071491-95071716	chr4:95068993-95072353	3	0.000196638	0.00339376	10	0	2.5	0	83.3333
chr4:99473950-99474340	chr4:99473015-99476375	5	0.000196638	0.00339376	0	10	0	2.5	-50
chr5:105893390-105893870	chr5:105890987-105894347	6	0.000196638	0.00339376	10	0	2.5	0	41.6667
chr5:110463760-110464181	chr5:110461193-110464553	5	0.000196638	0.00339376	10	0	2.5	0	50
chr5:116314370-116314695	chr5:116314367-116317727	4	0.000196638	0.00339376	10	0	2.5	0	62.5
chr5:1434388-1434618	chr5:1431213-1434573	3	0.000196638	0.00339376	10	0	2.5	0	83.3333
chr5:25244726-25245216	chr5:25242068-25245428	6	0.000196638	0.00339376	10	0	2.5	0	41.6667
chr5:26803580-26803893	chr5:26803295-26806655	4	0.000196638	0.00339376	0	10	0	2.5	-62.5
chr5:29671663-29672013	chr5:29669135-29672495	3	0.000196638	0.00339376	10	0	2.5	0	83.3333
chr5:59635099-59635414	chr5:59633112-59636472	4	0.000196638	0.00339376	10	0	2.5	0	62.5
chr5:69981172-69981477	chr5:69978549-69981909	3	0.000196638	0.00339376	10	0	2.5	0	83.3333
chr5:72081668-72082338	chr5:72081110-72084470	7	0.000196638	0.00339376	0	10	0	2.5	-35.7143
chr5:81992712-81993091	chr5:81991657-81995017	5	0.000196638	0.00339376	10	0	2.5	0	50
chr6:100007845-100008080	chr6:100004745-100008105	3	0.000196638	0.00339376	10	0	2.5	0	83.3333
chr6:20415960-20417296	chr6:20413893-20417253	16	0.00018263	0.00339376	51	20	12.75	5	48.4375
chr7:112331320-112331531	chr7:112330877-112334237	3	0.000196638	0.00339376	10	0	2.5	0	83.3333
chr7:11438542-11439962	chr7:11437934-11441294	7	0.000196638	0.00339376	10	0	2.5	0	35.7143
chr7:12676799-12677124	chr7:12676439-12679799	4	0.000196638	0.00339376	10	0	2.5	0	62.5
chr7:16277906-16278146	chr7:16277903-16281263	3	0.000196638	0.00339376	10	0	2.5	0	83.3333
chr7:39190645-39190945	chr7:39189687-39193047	4	0.000196638	0.00339376	10	0	2.5	0	62.5
chr7:43963721-43964236	chr7:43963456-43966816	6	0.000196638	0.00339376	10	0	2.5	0	41.6667
chr7:49391988-49392308	chr7:49391205-49394565	4	0.000196638	0.00339376	10	0	2.5	0	62.5
chr7:53853930-53854325	chr7:53851039-53854399	5	0.000196638	0.00339376	10	0	2.5	0	50
chr7:83112377-83112592	chr7:83109404-83112764	3	0.000196638	0.00339376	10	0	2.5	0	83.3333
chr8:52806018-52806303	chr8:52804622-52807982	4	0.000196638	0.00339376	10	0	2.5	0	62.5
chr8:88674017-88674322	chr8:88671821-88675181	4	0.000196638	0.00339376	10	0	2.5	0	62.5
chr9:34870531-34870931	chr9:34870096-34873456	5	0.000196638	0.00339376	10	0	2.5	0	50
chr9:97494289-97494695	chr9:97491388-97494748	5	0.000196638	0.00339376	10	0	2.5	0	50
chr9:97494289-97494695	chr9:97491688-97495048	5	0.000196638	0.00339376	10	0	2.5	0	50
chrX:102213799-102214019	chrX:102211442-102214802	3	0.000196638	0.00339376	10	0	2.5	0	83.3333
chrX:121981293-121981513	chrX:121978149-121981509	3	0.000196638	0.00339376	10	0	2.5	0	83.3333
chrX:34403435-34403745	chrX:34403421-34406781	4	0.000196638	0.00339376	10	0	2.5	0	62.5
chrX:34803124-34803524	chrX:34801988-34805348	5	0.000196638	0.00339376	10	0	2.5	0	50
chrX:35752941-35753717	chrX:35752405-35755765	6	0.000196638	0.00339376	10	0	2.5	0	41.6667
chrX:53396862-53397182	chrX:53394176-53397536	4	0.000196638	0.00339376	10	0	2.5	0	62.5
chrX:57926923-57927835	chrX:57925371-57928731	9	0.000196638	0.00339376	10	0	2.5	0	27.7778
chrX:61429135-61429366	chrX:61427232-61430592	3	0.000196638	0.00339376	10	0	2.5	0	83.3333
chrX:7696952-7697165	chrX:7694796-7698156	3	0.000196638	0.00339376	10	0	2.5	0	83.3333
chrX:84353419-84353721	chrX:84353312-84356672	4	0.000196638	0.00339376	10	0	2.5	0	62.5
chrX:96270086-96270419	chrX:96268107-96271467	4	0.000196638	0.00339376	10	0	2.5	0	62.5
chrX:99590034-99590437	chrX:99588264-99591624	5	0.000196638	0.00339376	10	0	2.5	0	50
chrX:135434153-135435140	chrX:135434138-135437498	12	0.000198413	0.00342254	41	14	10.25	3.5	56.25
chr17:60502476-60503212	chr17:60500861-60504221	9	0.000199851	0.0034399	10	34	2.5	8.5	-66.6667
chr23:27576834-27578214	chr23:27576726-27580086	15	0.000199851	0.0034399	10	34	2.5	8.5	-40
chr25:26506591-26507436	chr25:26505448-26508808	10	0.000199851	0.0034399	10	34	2.5	8.5	-60
chr25:38286115-38287010	chr25:38286095-38289455	11	0.000199851	0.0034399	10	34	2.5	8.5	-54.5455
chr1:68550658-68551293	chr1:68549427-68552787	8	0.000212312	0.00363085	22	4	5.5	1	56.25
chr11:93702956-93703681	chr11:93700914-93704274	9	0.000212312	0.00363085	4	22	1	5.5	-50
chr15:29917728-29918378	chr15:29917210-29920570	8	0.000212312	0.00363085	4	22	1	5.5	-56.25
chr15:83330540-83331309	chr15:83329891-83333251	7	0.000212312	0.00363085	22	4	5.5	1	64.2857
chr16:77883045-77884119	chr16:77881818-77885178	9	0.000212312	0.00363085	4	22	1	5.5	-50
chr17:45417364-45418201	chr17:45416676-45420036	10	0.000212312	0.00363085	4	22	1	5.5	-45
chr17:7740217-7741082	chr17:7740125-7743485	10	0.000212312	0.00363085	22	4	5.5	1	45
chr2:96815823-96816598	chr2:96814764-96818124	9	0.000212312	0.00363085	22	4	5.5	1	50
chr23:34874435-34875019	chr23:34871709-34875069	7	0.000212312	0.00363085	22	4	5.5	1	64.2857
chr8:60933760-60934590	chr8:60931222-60934582	10	0.000212312	0.00363085	4	22	1	5.5	-45
chr8:8319421-8319994	chr8:8316622-8319982	7	0.000212312	0.00363085	22	4	5.5	1	64.2857
chrX:105432476-105434250	chrX:105375191-105467564	10	0.000212312	0.00363085	22	4	5.5	1	45
chr10:20269171-20270615	chr10:20269148-20272508	17	0.000214222	0.00365761	19	49	4.75	12.25	-44.1176
chr5:113612800-113614765	chr5:113611743-113615103	23	0.000214222	0.00365761	19	49	4.75	12.25	-32.6087
chr5:113612800-113614765	chr5:113612119-113615479	23	0.000214222	0.00365761	19	49	4.75	12.25	-32.6087
chr10:238557-239727	chr10:236870-240230	14	0.000216485	0.00368441	32	9	8	2.25	41.0714
chr11:46219075-46219985	chr11:46216716-46220076	11	0.000216485	0.00368441	32	9	8	2.25	52.2727
chr18:57926098-57927098	chr18:57925152-57928512	12	0.000216485	0.00368441	32	9	8	2.25	47.9167
chr19:21871600-21872980	chr19:21871063-21874423	14	0.000216485	0.00368441	32	9	8	2.25	41.0714
chr3:92053689-92055474	chr3:92052989-92056349	19	0.000216485	0.00368441	32	9	8	2.25	30.2632
chrX:147553397-147554137	chrX:147551898-147555258	9	0.000216485	0.00368441	32	9	8	2.25	63.8889
chr7:8193517-8194522	chr7:8193146-8196506	12	0.000227655	0.00386832	44	16	11	4	58.3333
chrX:131062942-131064442	chrX:131061459-131064819	16	0.000227655	0.00386832	44	16	11	4	43.75
chrX:23894455-23896433	chrX:23893361-23896721	18	0.000227655	0.00386832	44	16	11	4	38.8889
chr14:11326128-11326503	chr14:11325981-11329341	5	0.000231951	0.0038915	17	2	4.25	0.5	75
chr15:28205476-28206297	chr15:28205366-28208726	10	0.000230375	0.0038915	8	30	2	7.5	-55
chr16:29987306-29987806	chr16:29984413-29987773	6	0.000231951	0.0038915	17	2	4.25	0.5	62.5
chr17:9742641-9743216	chr17:9740222-9743582	7	0.000231951	0.0038915	17	2	4.25	0.5	53.5714
chr18:10484222-10485309	chr18:10481965-10485325	13	0.000230375	0.0038915	30	8	7.5	2	42.3077
chr18:43657354-43657939	chr18:43656673-43660033	7	0.000231951	0.0038915	17	2	4.25	0.5	53.5714
chr18:52942729-52943137	chr18:52941365-52944725	5	0.000231951	0.0038915	2	17	0.5	4.25	-75
chr18:56593387-56594146	chr18:56591133-56594493	9	0.000230375	0.0038915	8	30	2	7.5	-61.1111
chr19:36933433-36934005	chr19:36933427-36936787	7	0.000231951	0.0038915	17	2	4.25	0.5	53.5714
chr2:5045666-5046916	chr2:5043606-5046966	15	0.000230375	0.0038915	8	30	2	7.5	-36.6667
chr23:30765030-30765614	chr23:30762310-30765670	7	0.000231951	0.0038915	17	2	4.25	0.5	53.5714
chr25:27467655-27468126	chr25:27466636-27469996	6	0.000231951	0.0038915	17	2	4.25	0.5	62.5
chr27:20635505-20635935	chr27:20635489-20638849	5	0.000231951	0.0038915	17	2	4.25	0.5	75
chr27:34482575-34483750	chr27:34481862-34485222	14	0.000230375	0.0038915	30	8	7.5	2	39.2857
chr3:110794901-110795461	chr3:110794520-110797880	7	0.000231951	0.0038915	17	2	4.25	0.5	53.5714
chr3:16374777-16375472	chr3:16372604-16375964	7	0.000231951	0.0038915	17	2	4.25	0.5	53.5714
chr3:16374777-16375472	chr3:16374436-16377796	7	0.000231951	0.0038915	17	2	4.25	0.5	53.5714
chr3:67614767-67616017	chr3:67613268-67616628	13	0.000230375	0.0038915	30	8	7.5	2	42.3077
chr5:76693614-76694006	chr5:76690598-76693958	5	0.000231951	0.0038915	17	2	4.25	0.5	75
chr8:102757527-102758722	chr8:102757001-102760361	5	0.000231951	0.0038915	17	2	4.25	0.5	75
chr8:97036179-97036830	chr8:97033507-97036867	8	0.000231951	0.0038915	17	2	4.25	0.5	46.875
chrX:55144645-55146466	chrX:55143245-55146605	12	0.000231951	0.0038915	17	2	4.25	0.5	31.25
chrX:56905912-56906755	chrX:56904492-56907852	10	0.000230375	0.0038915	30	8	7.5	2	55
chrX:84071250-84071805	chrX:84068424-84071784	7	0.000231951	0.0038915	17	2	4.25	0.5	53.5714
chr10:62488318-62489220	chr10:62488294-62491654	11	0.00023349	0.00389272	24	5	6	1.25	43.1818
chr14:69893419-69894157	chr14:69891692-69895052	9	0.00023349	0.00389272	24	5	6	1.25	52.7778
chr18:63707769-63708663	chr18:63705271-63708631	8	0.00023349	0.00389272	24	5	6	1.25	59.375
chr19:56507441-56508008	chr19:56505441-56508801	7	0.00023349	0.00389272	5	24	1.25	6	-67.8571
chr4:12348242-12350872	chr4:11907009-12704701	12	0.00023349	0.00389272	24	5	6	1.25	39.5833
chr4:93378704-93379534	chr4:93377469-93380829	10	0.00023349	0.00389272	5	24	1.25	6	-47.5
chr6:103062139-103062817	chr6:103062117-103065477	8	0.00023349	0.00389272	5	24	1.25	6	-59.375
chr7:52503278-52503838	chr7:52503097-52506457	7	0.00023349	0.00389272	5	24	1.25	6	-67.8571
chr8:112121062-112121535	chr8:112119746-112123106	6	0.00023349	0.00389272	5	24	1.25	6	-79.1667
chr8:17143911-17144473	chr8:17142498-17145858	7	0.00023349	0.00389272	5	24	1.25	6	-67.8571
chr9:24113309-24113789	chr9:24111327-24114687	6	0.00023349	0.00389272	5	24	1.25	6	-79.1667
chrX:4356245-4356827	chrX:4353493-4356853	7	0.00023349	0.00389272	24	5	6	1.25	67.8571
chr15:19619689-19620599	chr15:19617434-19620794	11	0.000239566	0.00398567	28	7	7	1.75	47.7273
chr18:49093275-49094454	chr18:49092425-49095785	14	0.000239566	0.00398567	7	28	1.75	7	-37.5
chr18:49403520-49404637	chr18:49401493-49404853	13	0.000239566	0.00398567	7	28	1.75	7	-40.3846
chrX:91260209-91261254	chrX:91258543-91261903	10	0.000239566	0.00398567	28	7	7	1.75	52.5
chr10:85429634-85430274	chr10:85429609-85432969	6	0.000245462	0.00404574	14	1	3.5	0.25	54.1667
chr11:14585453-14585936	chr11:14585429-14588789	6	0.000245462	0.00404574	14	1	3.5	0.25	54.1667
chr11:20391709-20392128	chr11:20390417-20393777	5	0.000245462	0.00404574	1	14	0.25	3.5	-65
chr11:93157562-93158202	chr11:93156442-93159802	8	0.000245462	0.00404574	1	14	0.25	3.5	-40.625
chr13:31943146-31943952	chr13:31943012-31946372	10	0.000245462	0.00404574	14	1	3.5	0.25	32.5
chr15:54460190-54460590	chr15:54457248-54460608	5	0.000245462	0.00404574	14	1	3.5	0.25	65
chr17:62525871-62526380	chr17:62525871-62529231	6	0.000245462	0.00404574	1	14	0.25	3.5	-54.1667
chr19:38548508-38548950	chr19:38547254-38550614	5	0.000245462	0.00404574	1	14	0.25	3.5	-65
chr2:71715477-71715992	chr2:71713583-71716943	5	0.000245462	0.00404574	14	1	3.5	0.25	65
chr20:39759108-39759928	chr20:39758050-39761410	10	0.000245462	0.00404574	14	1	3.5	0.25	32.5
chr22:10646362-10646783	chr22:10646103-10649463	5	0.000245462	0.00404574	1	14	0.25	3.5	-65
chr22:3897631-3898126	chr22:3897285-3900645	6	0.000245462	0.00404574	14	1	3.5	0.25	54.1667
chr27:33778908-33779929	chr27:33778037-33781397	11	0.000245462	0.00404574	14	1	3.5	0.25	29.5455
chr28:43004058-43004501	chr28:43001822-43005182	5	0.000245462	0.00404574	1	14	0.25	3.5	-65
chr29:45111285-45111570	chr29:45108166-45111526	4	0.000245462	0.00404574	14	1	3.5	0.25	81.25
chr7:21540341-21540658	chr7:21537981-21541341	4	0.000245462	0.00404574	1	14	0.25	3.5	-81.25
chrX:29685601-29685981	chrX:29684803-29688163	5	0.000245462	0.00404574	14	1	3.5	0.25	65
chrX:51118931-51119591	chrX:51116208-51119568	8	0.000245462	0.00404574	14	1	3.5	0.25	40.625
chr8:100601100-100602502	chr8:100599184-100602544	17	0.000263054	0.00433346	42	15	10.5	3.75	39.7059
chr10:103458396-103461096	chr10:103458020-103461380	19	0.000267843	0.00441007	50	20	12.5	5	39.4737
chr7:41205485-41207240	chr7:41203895-41207255	21	0.000284639	0.00468419	28	62	7	15.5	-40.4762
chr12:90516990-90518111	chr12:90514721-90518081	13	0.000285593	0.00469021	11	35	2.75	8.75	-46.1538
chr18:62656916-62657998	chr18:62655794-62659154	13	0.000285593	0.00469021	11	35	2.75	8.75	-46.1538
chr19:24598429-24599424	chr19:24598425-24601785	12	0.000285593	0.00469021	35	11	8.75	2.75	50
chr23:34706867-34707682	chr23:34704776-34708136	10	0.000285593	0.00469021	35	11	8.75	2.75	60
chr3:121097301-121098521	chr3:121096866-121100226	14	0.000302705	0.00496867	40	14	10	3.5	46.4286
chr1:1592429-1592991	chr1:1590377-1593737	5	0.000316022	0.00515274	3	19	0.75	4.75	-80
chr1:72707524-72707899	chr1:72706757-72710117	5	0.000316022	0.00515274	19	3	4.75	0.75	80
chr10:23166183-23166644	chr10:23164340-23167700	6	0.000316022	0.00515274	3	19	0.75	4.75	-66.6667
chr10:30159183-30159748	chr10:30157984-30161344	7	0.000316022	0.00515274	3	19	0.75	4.75	-57.1429
chr11:1558037-1558945	chr11:1557190-1560550	11	0.000316022	0.00515274	19	3	4.75	0.75	36.3636
chr12:19558493-19558971	chr12:19555641-19559001	6	0.000316022	0.00515274	19	3	4.75	0.75	66.6667
chr15:78287547-78288621	chr15:78287541-78290901	10	0.000316022	0.00515274	19	3	4.75	0.75	40
chr19:33835089-33835591	chr19:33833182-33836542	6	0.000316022	0.00515274	3	19	0.75	4.75	-66.6667
chr19:50759193-50759769	chr19:50759188-50762548	7	0.000316022	0.00515274	19	3	4.75	0.75	57.1429
chr23:34492921-34493503	chr23:34490636-34493996	7	0.000316022	0.00515274	19	3	4.75	0.75	57.1429
chr25:32386462-32389833	chr25:32386442-32389802	20	0.000314203	0.00515274	69	33	17.25	8.25	45
chr29:45622690-45623085	chr29:45622666-45626026	5	0.000316022	0.00515274	3	19	0.75	4.75	-80
chr7:4587648-4588027	chr7:4584621-4587981	5	0.000316022	0.00515274	3	19	0.75	4.75	-80
chr10:20781071-20781981	chr10:20780273-20783633	11	0.000316751	0.00515407	33	10	8.25	2.5	52.2727
chr18:61215541-61216301	chr18:61214515-61217875	9	0.000316751	0.00515407	10	33	2.5	8.25	-63.8889
chr25:32457643-32460479	chr25:32457569-32460929	12	0.000316751	0.00515407	33	10	8.25	2.5	47.9167
chrX:32977088-32978848	chrX:32976867-32980227	21	0.000316751	0.00515407	33	10	8.25	2.5	27.381
chr15:29302086-29304533	chr15:29301895-29305255	28	0.000320686	0.00521545	51	94	12.75	23.5	-38.3929
chrX:141005736-141007434	chrX:141005733-141009093	20	0.000339989	0.00552656	60	27	15	6.75	41.25
chr13:63282527-63283762	chr13:63282504-63285864	15	0.000341471	0.00553934	16	43	4	10.75	-45
chr18:48879476-48880369	chr18:48878855-48882215	11	0.000341471	0.00553934	16	43	4	10.75	-61.3636
chr18:48879476-48880369	chr18:48879207-48882567	11	0.000341471	0.00553934	16	43	4	10.75	-61.3636
chr4:12364900-12367975	chr4:11907009-12704701	16	0.000341471	0.00553934	43	16	10.75	4	42.1875
chrX:95329977-95332634	chrX:95329260-95332620	23	0.000344276	0.00558201	73	36	18.25	9	40.2174
chr14:46892860-46893775	chr14:46892859-46896219	11	0.000346866	0.00560404	31	9	7.75	2.25	50
chr19:17580927-17582667	chr19:17580905-17584265	19	0.000346614	0.00560404	13	38	3.25	9.5	-32.8947
chr2:8843473-8844468	chr2:8843193-8846553	12	0.000346614	0.00560404	38	13	9.5	3.25	52.0833
chr23:31707799-31708624	chr23:31707261-31710621	10	0.000346866	0.00560404	9	31	2.25	7.75	-55
chr23:50332670-50333795	chr23:50330385-50333745	12	0.000346866	0.00560404	9	31	2.25	7.75	-45.8333
chr29:44368412-44369950	chr29:44368408-44371768	14	0.000346614	0.00560404	13	38	3.25	9.5	-44.6429
chr5:104041384-104042544	chr5:104039141-104042501	14	0.000346614	0.00560404	13	38	3.25	9.5	-44.6429
chr1:99090854-99091609	chr1:99088972-99092332	9	0.000370802	0.00591872	21	4	5.25	1	47.2222
chr10:23889601-23890261	chr10:23886939-23890299	8	0.000370802	0.00591872	4	21	1	5.25	-53.125
chr10:67567976-67568736	chr10:67565848-67569208	9	0.000370802	0.00591872	21	4	5.25	1	47.2222
chr10:86652390-86653183	chr10:86652324-86655684	8	0.000370802	0.00591872	21	4	5.25	1	53.125
chr13:61218224-61219209	chr13:61216675-61220035	9	0.000370802	0.00591872	4	21	1	5.25	-47.2222
chr16:53323622-53324098	chr16:53323529-53326889	6	0.000370802	0.00591872	4	21	1	5.25	-70.8333
chr18:15928118-15928628	chr18:15927242-15930602	6	0.000370802	0.00591872	4	21	1	5.25	-70.8333
chr18:15928118-15928628	chr18:15927602-15930962	6	0.000370802	0.00591872	4	21	1	5.25	-70.8333
chr18:51695912-51696478	chr18:51695801-51699161	7	0.000370802	0.00591872	4	21	1	5.25	-60.7143
chr26:21280684-21281786	chr26:21278848-21282208	8	0.000370802	0.00591872	21	4	5.25	1	53.125
chr26:50661905-50662655	chr26:50661299-50664659	9	0.000370802	0.00591872	21	4	5.25	1	47.2222
chr28:13651534-13652216	chr28:13649048-13652408	8	0.000370802	0.00591872	21	4	5.25	1	53.125
chr29:18121682-18122307	chr29:18119086-18122446	7	0.000370802	0.00591872	21	4	5.25	1	60.7143
chr29:9177337-9177820	chr29:9175140-9178500	6	0.000370802	0.00591872	21	4	5.25	1	70.8333
chr3:14260699-14261365	chr3:14258376-14261736	8	0.000370802	0.00591872	4	21	1	5.25	-53.125
chr3:17883616-17884376	chr3:17883269-17886629	9	0.000370802	0.00591872	21	4	5.25	1	47.2222
chr3:21859897-21860537	chr3:21859197-21862557	8	0.000370802	0.00591872	21	4	5.25	1	53.125
chr5:112041767-112042490	chr5:112041301-112044661	9	0.000370802	0.00591872	4	21	1	5.25	-47.2222
chr6:106066557-106067280	chr6:106064386-106067746	9	0.000370802	0.00591872	21	4	5.25	1	47.2222
chr6:9455966-9456596	chr6:9453206-9456566	6	0.000370802	0.00591872	21	4	5.25	1	70.8333
chr8:16994058-16994608	chr8:16991456-16994816	7	0.000370802	0.00591872	21	4	5.25	1	60.7143
chr9:15900465-15901597	chr9:15899758-15903118	12	0.000370802	0.00591872	21	4	5.25	1	35.4167
chr9:96895145-96895944	chr9:96893229-96896589	7	0.000370802	0.00591872	21	4	5.25	1	60.7143
chrX:95545405-95546669	chrX:95544139-95547499	15	0.000370737	0.00591872	46	18	11.5	4.5	46.6667
chr1:121289421-121289661	chr1:121287697-121291057	3	0.000412071	0.00591911	9	0	2.25	0	75
chr1:121874860-121875108	chr1:121872878-121876238	3	0.000412071	0.00591911	0	9	0	2.25	-75
chr1:126040366-126040676	chr1:126038089-126041449	4	0.000412071	0.00591911	0	9	0	2.25	-56.25
[truncated: 2,503 more rows]

## Sheet: Fibroblasts vs sperm
DMR coordinates	Promoter coordinates	Number of probes in DMR	Raw pValue	Adjusted pValue	Total enriched probes in fibroblasts	Total enriched probes in sperm	Proportion of enriched probes per animal in fibroblasts	Proportion of enriched probes per animal in sperm	Difference fibroblasts-sperm per probe (Prfibroblasts - Prsperm)
chrX:58364030-58367377	chrX:58363988-58367348	32	1.136e-35	3.29361e-31	94	0	31.3333	0	97.9167
chrX:58363700-58366263	chrX:58362934-58366294	28	1.0747e-31	1.55794e-27	83	0	27.6667	0	98.8095
chr8:83238353-83241740	chr8:83238330-83241690	40	4.52694e-28	4.37499e-24	11	160	3.66667	40	-90.8333
chrX:34624184-34627233	chrX:34623823-34627183	36	1.36667e-27	9.90594e-24	92	5	30.6667	1.25	81.713
chr8:83245888-83249274	chr8:83245865-83249225	40	4.98256e-27	2.88919e-23	12	159	4	39.75	-89.375
chr6:5534269-5537479	chr6:5534135-5537495	31	6.7954e-24	3.28365e-20	78	4	26	1	80.6452
chrX:131182693-131186050	chrX:131182675-131186035	33	3.87789e-23	1.60617e-19	87	8	29	2	81.8182
chrX:4377780-4381158	chrX:4377760-4381120	36	3.36494e-21	1.2195e-17	99	16	33	4	80.5556
chr18:60384777-60386994	chr18:60384752-60388112	25	9.7067e-20	3.12696e-16	50	0	16.6667	0	66.6667
chrX:18872942-18876064	chrX:18872922-18876282	28	1.73047e-19	5.01716e-16	65	4	21.6667	1	73.8095
chrX:18873517-18876612	chrX:18873216-18876576	29	3.36346e-19	8.86516e-16	67	5	22.3333	1.25	72.7011
chrX:58516467-58518392	chrX:58516444-58519804	23	5.54234e-19	1.33908e-15	4	92	1.33333	23	-94.2029
chr17:51378121-51380130	chr17:51376725-51380085	24	1.85825e-18	4.14433e-15	5	94	1.66667	23.5	-90.9722
chr6:61744615-61746040	chr6:61742871-61746231	17	1.47329e-17	3.05108e-14	44	0	14.6667	0	86.2745
chrX:19098714-19101532	chrX:19098569-19101929	27	8.38923e-17	1.62153e-13	57	4	19	1	66.6667
chrX:4330082-4332287	chrX:4328907-4332267	26	1.17682e-16	2.13248e-13	69	9	23	2.25	79.8077
chrX:32634061-32635656	chrX:32633283-32636643	19	1.82087e-16	3.10544e-13	41	0	13.6667	0	71.9298
chr8:23175914-23179262	chr8:23175868-23179228	34	2.82578e-16	4.55154e-13	16	121	5.33333	30.25	-73.2843
chrX:17568617-17571157	chrX:17567800-17571160	24	6.55088e-16	9.9963e-13	62	7	20.6667	1.75	78.8194
chr4:83400323-83402833	chr4:83399777-83403137	28	8.45461e-16	1.22562e-12	3	74	1	18.5	-62.5
chr1:109660309-109661499	chr1:109659962-109663322	14	9.74713e-16	1.31098e-12	39	0	13	0	92.8571
chr29:28388788-28390386	chr29:28387002-28390362	19	9.94776e-16	1.31098e-12	0	56	0	14	-73.6842
chr19:12568169-12571569	chr19:12568163-12571523	35	1.8486e-15	2.33029e-12	13	108	4.33333	27	-64.7619
chrX:48843614-48845489	chrX:48843446-48846806	18	1.21005e-14	1.46179e-11	36	0	12	0	66.6667
chrX:82261228-82262718	chrX:82256156-82299467	17	1.93665e-14	2.24597e-11	44	2	14.6667	0.5	83.3333
chrX:62188138-62189606	chrX:62186371-62189731	16	2.80382e-14	3.12658e-11	35	0	11.6667	0	72.9167
chr19:11490093-11492318	chr19:11488919-11492279	26	3.76059e-14	4.03818e-11	3	67	1	16.75	-60.5769
chr3:6846141-6847647	chr3:6845862-6849222	18	5.95624e-14	6.16748e-11	0	49	0	12.25	-68.0556
chrX:111528414-111529489	chrX:111527262-111530622	13	6.49924e-14	6.49767e-11	34	0	11.3333	0	87.1795
chr17:54715141-54716646	chr17:54714441-54717801	18	7.15304e-14	6.91293e-11	1	56	0.333333	14	-75.9259
chr28:15935432-15936758	chr28:15935158-15938518	16	1.0695e-13	1.00026e-10	0	48	0	12	-75
chr5:57089788-57090684	chr5:57089367-57092727	11	1.50713e-13	1.28519e-10	33	0	11	0	100
chrX:116422093-116423600	chrX:116421279-116424639	18	1.50713e-13	1.28519e-10	33	0	11	0	61.1111
chrX:63346923-63348370	chrX:63346898-63350258	14	1.50713e-13	1.28519e-10	33	0	11	0	78.5714
chrX:62391579-62393670	chrX:62390938-62394298	22	2.65173e-13	2.19662e-10	49	5	16.3333	1.25	68.5606
chr14:33072338-33073362	chr14:33072314-33075674	12	3.49645e-13	2.7398e-10	32	0	10.6667	0	88.8889
chr9:92526586-92527577	chr9:92524191-92527551	12	3.45034e-13	2.7398e-10	0	46	0	11.5	-95.8333
chrX:82261228-82262553	chrX:82259156-82262516	15	4.6335e-13	3.53524e-10	40	2	13.3333	0.5	85.5556
chr3:96747861-96748893	chr3:96747852-96751212	12	6.19934e-13	4.60865e-10	0	45	0	11.25	-93.75
chr20:23443958-23445302	chr20:23443099-23446459	16	8.11523e-13	5.60202e-10	31	0	10.3333	0	64.5833
chr28:2662103-2665443	chr28:2662089-2665449	33	8.11523e-13	5.60202e-10	31	0	10.3333	0	31.3131
chr8:25197968-25199058	chr8:25197926-25201286	13	8.11523e-13	5.60202e-10	31	0	10.3333	0	79.4872
chrX:58418848-58420361	chrX:58417375-58420735	18	1.16741e-12	7.87131e-10	47	5	15.6667	1.25	80.0926
chrX:16959519-16961445	chrX:16958034-16961394	23	1.72902e-12	1.13931e-09	65	14	21.6667	3.5	78.9855
chr10:10127324-10128470	chr10:10125781-10129141	14	1.88445e-12	1.16247e-09	30	0	10	0	71.4286
chr10:104137506-104138421	chr10:104137093-104140453	11	1.88445e-12	1.16247e-09	30	0	10	0	90.9091
chrX:57055242-57056150	chrX:57055067-57058427	11	1.88445e-12	1.16247e-09	30	0	10	0	90.9091
chr4:24931616-24933059	chr4:24930567-24933927	15	2.0027e-12	1.20967e-09	0	43	0	10.75	-71.6667
chr15:14118694-14119684	chr15:14118252-14121612	12	3.68933e-12	2.05701e-09	34	1	11.3333	0.25	92.3611
chr15:14118694-14119684	chr15:14118305-14121665	12	3.68933e-12	2.05701e-09	34	1	11.3333	0.25	92.3611
chr16:57524867-57525983	chr16:57523149-57526509	12	3.60091e-12	2.05701e-09	0	42	0	10.5	-87.5
chrX:37580981-37581981	chrX:37580887-37584247	12	3.60091e-12	2.05701e-09	0	42	0	10.5	-87.5
chr8:64339815-64341148	chr8:64337939-64341299	15	3.78054e-12	2.0681e-09	1	49	0.333333	12.25	-79.4444
chr2:11700878-11701960	chr2:11698554-11701914	13	4.37818e-12	2.26672e-09	29	0	9.66667	0	74.359
chrX:122323944-122326000	chrX:122323331-122326691	21	4.37818e-12	2.26672e-09	29	0	9.66667	0	46.0317
chrX:94379337-94380527	chrX:94379335-94382695	14	4.37818e-12	2.26672e-09	29	0	9.66667	0	69.0476
chr6:67117403-67118608	chr6:67116883-67120243	14	1.01775e-11	4.83732e-09	28	0	9.33333	0	66.6667
chr7:50958849-50960544	chr7:50957965-50961325	20	1.01775e-11	4.83732e-09	28	0	9.33333	0	46.6667
chr7:71337333-71338146	chr7:71335847-71339207	10	1.01775e-11	4.83732e-09	28	0	9.33333	0	93.3333
chrX:131724519-131725428	chrX:131722169-131725529	11	1.01775e-11	4.83732e-09	28	0	9.33333	0	84.8485
chrX:55366974-55368137	chrX:55366951-55370311	14	1.00518e-11	4.83732e-09	39	3	13	0.75	87.5
chr14:21033226-21034937	chr14:21032969-21036329	20	1.09441e-11	5.11778e-09	36	2	12	0.5	57.5
chr7:2505804-2506814	chr7:2503457-2506817	10	2.36726e-11	1.08943e-08	27	0	9	0	90
chr1:108453732-108456073	chr1:108452762-108456122	26	3.21377e-11	1.45589e-08	5	62	1.66667	15.5	-53.2051
chr15:49603648-49604829	chr15:49601692-49605052	14	3.77397e-11	1.63312e-08	0	38	0	9.5	-67.8571
chr29:28422621-28423616	chr29:28420814-28424174	12	3.77397e-11	1.63312e-08	0	38	0	9.5	-79.1667
chr3:11340250-11341075	chr3:11338119-11341479	10	3.77397e-11	1.63312e-08	0	38	0	9.5	-95
chr10:53481669-53482409	chr10:53479689-53483049	9	5.50968e-11	2.28203e-08	26	0	8.66667	0	96.2963
chr6:100068912-100069642	chr6:100068895-100072255	9	5.50968e-11	2.28203e-08	26	0	8.66667	0	96.2963
chrX:56466845-56468646	chrX:56466810-56470170	13	5.50968e-11	2.28203e-08	26	0	8.66667	0	66.6667
chr15:49707308-49708414	chr15:49705277-49708637	13	6.79556e-11	2.6968e-08	0	37	0	9.25	-71.1538
chr18:58314896-58315981	chr18:58313070-58316430	13	6.79556e-11	2.6968e-08	0	37	0	9.25	-71.1538
chr19:37086701-37088122	chr19:37086246-37089606	17	6.88314e-11	2.6968e-08	3	53	1	13.25	-72.0588
chr5:26201034-26201899	chr5:26198525-26201885	10	6.79556e-11	2.6968e-08	0	37	0	9.25	-92.5
chr15:84237275-84239494	chr15:84237274-84240634	26	9.53985e-11	3.68785e-08	41	5	13.6667	1.25	47.7564
chr16:31417882-31418880	chr16:31415942-31419302	12	1.28322e-10	4.53713e-08	25	0	8.33333	0	69.4444
chr18:8636452-8637457	chr18:8634042-8637402	12	1.22405e-10	4.53713e-08	0	36	0	9	-75
chr19:45035250-45036226	chr19:45034709-45038069	10	1.28322e-10	4.53713e-08	25	0	8.33333	0	83.3333
chr24:20572216-20572951	chr24:20571848-20575208	9	1.28322e-10	4.53713e-08	25	0	8.33333	0	92.5926
chr24:20572216-20572951	chr24:20572121-20575481	9	1.28322e-10	4.53713e-08	25	0	8.33333	0	92.5926
chr29:9175944-9176958	chr29:9175140-9178500	12	1.28322e-10	4.53713e-08	25	0	8.33333	0	69.4444
chr9:49998330-49999533	chr9:49998322-50001682	13	1.22405e-10	4.53713e-08	0	36	0	9	-69.2308
chr6:6011421-6014376	chr6:6011172-6014532	33	1.43611e-10	5.01651e-08	68	20	22.6667	5	53.5354
chr21:33664584-33665414	chr21:33664094-33667454	10	2.14556e-10	7.40549e-08	29	1	9.66667	0.25	94.1667
chr1:59397028-59398033	chr1:59397006-59400366	12	2.99086e-10	8.93959e-08	24	0	8	0	66.6667
chr10:5613215-5614216	chr10:5611236-5614596	11	2.99086e-10	8.93959e-08	24	0	8	0	72.7273
chr10:5613215-5614216	chr10:5611303-5614663	11	2.99086e-10	8.93959e-08	24	0	8	0	72.7273
chr11:3794394-3795034	chr11:3792027-3795387	8	2.99086e-10	8.93959e-08	24	0	8	0	100
chr15:74848457-74849200	chr15:74845959-74849319	9	2.99086e-10	8.93959e-08	24	0	8	0	88.8889
chr21:45322683-45323525	chr21:45320594-45323954	10	2.99086e-10	8.93959e-08	24	0	8	0	80
chr23:29206870-29207955	chr23:29206587-29209947	13	2.99086e-10	8.93959e-08	24	0	8	0	61.5385
chr27:25635883-25636771	chr27:25635686-25639046	9	2.99086e-10	8.93959e-08	24	0	8	0	88.8889
chr3:101851572-101852215	chr3:101849748-101853108	8	2.99086e-10	8.93959e-08	24	0	8	0	100
chr3:48881439-48882199	chr3:48881263-48884623	9	2.99086e-10	8.93959e-08	24	0	8	0	88.8889
chr5:57364694-57365414	chr5:57364008-57367368	8	2.99086e-10	8.93959e-08	24	0	8	0	100
chr7:89279356-89280078	chr7:89279002-89282362	9	2.99086e-10	8.93959e-08	24	0	8	0	88.8889
chrX:91537704-91539291	chrX:91537079-91540439	19	2.99086e-10	8.93959e-08	24	0	8	0	42.1053
chr14:32760158-32761498	chr14:32758708-32762068	16	3.38379e-10	1.00108e-07	3	50	1	12.5	-71.875
chr21:67432230-67432955	chr21:67430149-67433509	9	3.9757e-10	1.14126e-07	0	34	0	8.5	-94.4444
chr4:106483801-106484866	chr4:106483261-106486621	13	3.9757e-10	1.14126e-07	0	34	0	8.5	-65.3846
chr5:65661341-65662985	chr5:65661320-65664680	16	3.9757e-10	1.14126e-07	0	34	0	8.5	-53.125
chr14:32532613-32534287	chr14:32530914-32534274	19	4.03499e-10	1.14693e-07	5	57	1.66667	14.25	-66.2281
chr18:60610850-60612871	chr18:60609703-60613063	23	4.59394e-10	1.29313e-07	34	3	11.3333	0.75	46.0145
chr29:28373940-28375571	chr29:28372166-28375526	19	5.10818e-10	1.42405e-07	4	53	1.33333	13.25	-62.7193
chr1:4201184-4203224	chr1:4200371-4203731	22	5.53522e-10	1.52841e-07	8	66	2.66667	16.5	-62.8788
chr10:58839666-58840545	chr10:58839647-58843007	8	6.97647e-10	1.80746e-07	23	0	7.66667	0	95.8333
chr12:77177268-77177934	chr12:77175620-77178980	8	6.97647e-10	1.80746e-07	23	0	7.66667	0	95.8333
chr18:61145504-61146634	chr18:61144562-61147922	13	6.97647e-10	1.80746e-07	23	0	7.66667	0	58.9744
chr18:61215541-61216301	chr18:61214515-61217875	9	7.16925e-10	1.80746e-07	0	33	0	8.25	-91.6667
chr27:15232469-15233314	chr27:15230459-15233819	10	7.16925e-10	1.80746e-07	0	33	0	8.25	-82.5
chr4:26540315-26541832	chr4:26540139-26543499	18	6.66226e-10	1.80746e-07	36	4	12	1	61.1111
chr4:78839820-78840715	chr4:78837308-78840668	11	6.97647e-10	1.80746e-07	23	0	7.66667	0	69.697
chr5:104273955-104274790	chr5:104271438-104274798	10	6.97647e-10	1.80746e-07	23	0	7.66667	0	76.6667
chr5:63658264-63659094	chr5:63657139-63660499	10	7.16925e-10	1.80746e-07	0	33	0	8.25	-82.5
chr8:62197508-62200828	chr8:62197480-62200840	21	7.16925e-10	1.80746e-07	0	33	0	8.25	-39.2857
chr14:48316435-48317293	chr14:48316418-48319778	9	1.0865e-09	2.69238e-07	27	1	9	0.25	97.2222
chr3:7704544-7705459	chr3:7704270-7707630	11	1.0865e-09	2.69238e-07	27	1	9	0.25	79.5455
chr10:58336947-58337954	chr10:58334540-58337900	12	1.21852e-09	2.97604e-07	30	2	10	0.5	79.1667
chr15:49098459-49099132	chr15:49096192-49099552	8	1.29335e-09	2.97604e-07	0	32	0	8	-100
chr15:66639291-66640693	chr15:66637506-66640866	16	1.29335e-09	2.97604e-07	0	32	0	8	-50
chr15:81514268-81515180	chr15:81512235-81515595	11	1.29335e-09	2.97604e-07	0	32	0	8	-72.7273
chr18:58275364-58276764	chr18:58273472-58276832	14	1.29335e-09	2.97604e-07	0	32	0	8	-57.1429
chr23:28983995-28985082	chr23:28982421-28985781	13	1.29335e-09	2.97604e-07	0	32	0	8	-61.5385
chr5:26164830-26165571	chr5:26162162-26165522	9	1.29335e-09	2.97604e-07	0	32	0	8	-88.8889
chr9:104546877-104550276	chr9:104546877-104550237	21	1.28373e-09	2.97604e-07	6	58	2	14.5	-59.5238
chr9:76118075-76118842	chr9:76117534-76120894	9	1.29335e-09	2.97604e-07	0	32	0	8	-88.8889
chr7:53578703-53579783	chr7:53576499-53579859	13	1.62873e-09	3.66061e-07	22	0	7.33333	0	56.4103
chr9:54749303-54751084	chr9:54748859-54752219	21	1.62873e-09	3.66061e-07	22	0	7.33333	0	34.9206
chr9:95367894-95368624	chr9:95367617-95370977	9	1.62873e-09	3.66061e-07	22	0	7.33333	0	81.4815
chr6:30063554-30064789	chr6:30063446-30066806	15	2.0109e-09	4.48478e-07	41	7	13.6667	1.75	79.4444
chrX:148326194-148328791	chrX:148325420-148328780	25	2.19826e-09	4.8652e-07	9	66	3	16.5	-54
chr26:10678931-10679656	chr26:10678288-10681648	9	2.33427e-09	5.05056e-07	0	31	0	7.75	-86.1111
chr9:71557728-71558648	chr9:71555724-71559084	11	2.33427e-09	5.05056e-07	0	31	0	7.75	-70.4545
chr9:71576290-71577364	chr9:71574342-71577702	13	2.33427e-09	5.05056e-07	0	31	0	7.75	-59.6154
chr3:26691936-26693041	chr3:26689950-26693310	13	2.44305e-09	5.24678e-07	26	1	8.66667	0.25	64.7436
chr1:6172920-6174087	chr1:6172795-6176155	14	2.66105e-09	5.67294e-07	29	2	9.66667	0.5	65.4762
chr27:33899236-33901214	chr27:33898738-33902098	23	3.2071e-09	6.78712e-07	53	14	17.6667	3.5	61.5942
chr13:45242071-45243151	chr13:45241674-45245034	13	3.32822e-09	6.99239e-07	1	37	0.333333	9.25	-68.5897
chr24:50361818-50363003	chr24:50361812-50365172	14	3.52591e-09	7.35444e-07	36	5	12	1.25	76.7857
chr1:5095554-5096634	chr1:5093598-5096958	13	3.80603e-09	7.71665e-07	21	0	7	0	53.8462
chr15:22132742-22133762	chr15:22132725-22136085	11	3.80603e-09	7.71665e-07	21	0	7	0	63.6364
chr18:55898767-55899403	chr18:55897640-55901000	8	3.80603e-09	7.71665e-07	21	0	7	0	87.5
chr7:1560658-1561288	chr7:1558260-1561620	8	3.80603e-09	7.71665e-07	21	0	7	0	87.5
chr6:73510102-73511578	chr6:73509906-73513266	16	3.88421e-09	7.82048e-07	38	6	12.6667	1.5	69.7917
chr20:23006590-23007315	chr20:23005391-23008751	9	4.21494e-09	8.37011e-07	0	30	0	7.5	-83.3333
chr23:29581663-29582568	chr23:29579502-29582862	11	4.21494e-09	8.37011e-07	0	30	0	7.5	-68.1818
chr10:58730259-58731084	chr10:58729531-58732891	10	5.49021e-09	1.07552e-06	25	1	8.33333	0.25	80.8333
chr5:32128544-32129435	chr5:32127316-32130676	11	5.49021e-09	1.07552e-06	25	1	8.33333	0.25	73.4848
chr7:13788632-13789547	chr7:13788587-13791947	11	5.8029e-09	1.12915e-06	28	2	9.33333	0.5	80.303
chr5:60226006-60226905	chr5:60225470-60228830	11	5.84673e-09	1.1301e-06	1	36	0.333333	9	-78.7879
chr16:29550754-29551879	chr16:29550152-29553512	12	6.05902e-09	1.16337e-06	33	4	11	1	83.3333
chr17:51220963-51221983	chr17:51219444-51222804	12	6.61552e-09	1.26187e-06	4	48	1.33333	12	-88.8889
chr10:22776572-22777452	chr10:22776370-22779730	9	7.61464e-09	1.40619e-06	0	29	0	7.25	-80.5556
chr15:48645152-48645877	chr15:48642469-48645829	9	7.61464e-09	1.40619e-06	0	29	0	7.25	-80.5556
chr15:63970035-63970742	chr15:63967356-63970716	8	7.61464e-09	1.40619e-06	0	29	0	7.25	-90.625
chr23:29279108-29281133	chr23:29278761-29282121	11	7.61464e-09	1.40619e-06	0	29	0	7.25	-65.9091
chr4:108166565-108167468	chr4:108164615-108167975	11	7.61464e-09	1.40619e-06	0	29	0	7.25	-65.9091
chr15:50018670-50020105	chr15:50016821-50020181	17	7.98565e-09	1.46537e-06	3	44	1	11	-58.8235
chr10:12259252-12259886	chr10:12257314-12260674	8	8.90306e-09	1.55498e-06	20	0	6.66667	0	83.3333
chr11:21762282-21763022	chr11:21759988-21763348	7	8.90306e-09	1.55498e-06	20	0	6.66667	0	95.2381
chr4:12722912-12723842	chr4:12722891-12726251	10	8.90306e-09	1.55498e-06	20	0	6.66667	0	66.6667
chr5:33337929-33338494	chr5:33337474-33340834	7	8.90306e-09	1.55498e-06	20	0	6.66667	0	95.2381
chr6:60336893-60337632	chr6:60335173-60338533	9	8.90306e-09	1.55498e-06	20	0	6.66667	0	74.0741
chr7:53974563-53975133	chr7:53971806-53975166	7	8.90306e-09	1.55498e-06	20	0	6.66667	0	95.2381
chr7:62229511-62230154	chr7:62227086-62230446	8	8.90306e-09	1.55498e-06	20	0	6.66667	0	83.3333
chr8:91133522-91134177	chr8:91130921-91134281	8	8.90306e-09	1.55498e-06	20	0	6.66667	0	83.3333
chr2:66268110-66270352	chr2:66267297-66270657	23	1.19703e-08	2.07818e-06	69	26	23	6.5	71.7391
chr1:131138720-131139635	chr1:131137330-131140690	11	1.23304e-08	2.11536e-06	24	1	8	0.25	70.4545
chr7:54163399-54164141	chr7:54160731-54164091	9	1.23304e-08	2.11536e-06	24	1	8	0.25	86.1111
chrX:3099324-3100256	chrX:3099322-3102682	11	1.26347e-08	2.15481e-06	27	2	9	0.5	77.2727
chr19:42152029-42154209	chr19:42151921-42155281	26	1.32574e-08	2.2478e-06	5	50	1.66667	12.5	-41.6667
chr22:28904534-28905719	chr22:28903125-28906485	14	1.37639e-08	2.26736e-06	0	28	0	7	-50
chr3:17972680-17974015	chr3:17972663-17976023	15	1.34774e-08	2.26736e-06	3	43	1	10.75	-65
chr5:66603427-66604181	chr5:66603339-66606699	9	1.37639e-08	2.26736e-06	0	28	0	7	-77.7778
chr5:86570208-86570955	chr5:86569273-86572633	8	1.37639e-08	2.26736e-06	0	28	0	7	-87.5
chr9:71526259-71527364	chr9:71524273-71527633	13	1.37639e-08	2.26736e-06	0	28	0	7	-53.8462
chr10:21625484-21627173	chr10:21624432-21627792	20	1.45582e-08	2.37127e-06	6	53	2	13.25	-56.25
chr4:106525376-106527156	chr4:106525304-106528664	21	1.45573e-08	2.37127e-06	8	59	2.66667	14.75	-57.5397
chrX:84816477-84817558	chrX:84814194-84817554	13	1.80268e-08	2.91984e-06	1	34	0.333333	8.5	-62.8205
chrX:92281611-92283751	chrX:92280546-92283906	22	1.9208e-08	3.07679e-06	45	11	15	2.75	55.6818
chrX:92281611-92283751	chrX:92281221-92284581	22	1.9208e-08	3.07679e-06	45	11	15	2.75	55.6818
chr1:98350789-98352095	chr1:98350368-98353728	11	2.08495e-08	3.18153e-06	19	0	6.33333	0	57.5758
chr10:65323623-65324663	chr10:65323342-65326702	9	2.08495e-08	3.18153e-06	19	0	6.33333	0	70.3704
chr2:72356377-72357357	chr2:72356249-72359609	12	2.08495e-08	3.18153e-06	19	0	6.33333	0	52.7778
chr26:21289418-21290848	chr26:21287446-21290806	13	2.08495e-08	3.18153e-06	19	0	6.33333	0	48.7179
chr29:6461245-6462325	chr29:6460880-6464240	13	2.08495e-08	3.18153e-06	19	0	6.33333	0	48.7179
chr4:9779488-9780281	chr4:9777556-9780916	7	2.08495e-08	3.18153e-06	19	0	6.33333	0	90.4762
chr6:73769090-73769745	chr6:73768660-73772020	8	2.08495e-08	3.18153e-06	19	0	6.33333	0	79.1667
chr7:54126431-54127161	chr7:54123768-54127128	9	2.08495e-08	3.18153e-06	19	0	6.33333	0	70.3704
chrX:81941116-81942281	chrX:81940925-81944285	14	2.08495e-08	3.18153e-06	19	0	6.33333	0	45.2381
chr10:27545369-27546268	chr10:27543305-27546665	11	2.48932e-08	3.55531e-06	0	27	0	6.75	-61.3636
chr15:50510589-50511344	chr15:50510069-50513429	9	2.48932e-08	3.55531e-06	0	27	0	6.75	-75
chr23:29518465-29519215	chr23:29516331-29519691	9	2.48932e-08	3.55531e-06	0	27	0	6.75	-75
chr27:18632661-18633336	chr27:18630852-18634212	8	2.48932e-08	3.55531e-06	0	27	0	6.75	-84.375
chr27:34893364-34894020	chr27:34891838-34895198	8	2.48932e-08	3.55531e-06	0	27	0	6.75	-84.375
chr27:5067621-5068193	chr27:5066999-5070359	7	2.48932e-08	3.55531e-06	0	27	0	6.75	-96.4286
chr3:19994680-19995482	chr3:19992998-19996358	10	2.48932e-08	3.55531e-06	0	27	0	6.75	-67.5
chr3:54252883-54253660	chr3:54251047-54254407	8	2.48932e-08	3.55531e-06	0	27	0	6.75	-84.375
chr4:83356089-83356844	chr4:83354009-83357369	9	2.48932e-08	3.55531e-06	0	27	0	6.75	-75
chr8:47320421-47321254	chr8:47319633-47322993	10	2.48932e-08	3.55531e-06	0	27	0	6.75	-67.5
chr9:71493138-71494022	chr9:71491026-71494386	10	2.48932e-08	3.55531e-06	0	27	0	6.75	-67.5
chrX:23535018-23536186	chrX:23533639-23536999	14	2.48932e-08	3.55531e-06	0	27	0	6.75	-48.2143
chrX:64505228-64508556	chrX:64505207-64508567	37	2.42812e-08	3.55531e-06	48	13	16	3.25	34.4595
chrX:114147368-114148970	chrX:114146671-114150031	19	2.60677e-08	3.7048e-06	31	4	10.3333	1	49.1228
chr27:26259907-26260837	chr27:26259905-26263265	11	2.76745e-08	3.89499e-06	23	1	7.66667	0.25	67.4242
chr3:53605445-53606200	chr3:53605356-53608716	9	2.76745e-08	3.89499e-06	23	1	7.66667	0.25	82.4074
chrX:111632027-111633202	chrX:111630714-111634074	14	3.11515e-08	4.36317e-06	35	6	11.6667	1.5	72.619
chr25:4168152-4170779	chr25:4167363-4170723	27	3.41463e-08	4.75963e-06	12	68	4	17	-48.1481
chr11:15676088-15677236	chr11:15674467-15677827	14	3.80424e-08	5.27734e-06	6	51	2	12.75	-76.7857
chr5:60010434-60011264	chr5:60009934-60013294	10	4.08986e-08	5.64654e-06	2	37	0.666667	9.25	-85.8333
chr26:31716275-31717825	chr26:31716068-31719428	18	4.24343e-08	5.83079e-06	42	10	14	2.5	63.8889
chr1:109662675-109663240	chr1:109659962-109663322	7	4.8887e-08	5.93046e-06	18	0	6	0	85.7143
chr13:6743362-6744232	chr13:6742017-6745377	10	4.50492e-08	5.93046e-06	0	26	0	6.5	-65
chr15:47416070-47417001	chr15:47414248-47417608	11	4.50492e-08	5.93046e-06	0	26	0	6.5	-59.0909
chr15:48405340-48405975	chr15:48403349-48406709	8	4.50492e-08	5.93046e-06	0	26	0	6.5	-81.25
chr15:56570430-56571100	chr15:56570423-56573783	6	4.8887e-08	5.93046e-06	18	0	6	0	100
chr15:81541874-81542719	chr15:81539821-81543181	10	4.50492e-08	5.93046e-06	0	26	0	6.5	-65
chr18:35054355-35055800	chr18:35054134-35057494	12	4.88869e-08	5.93046e-06	18	0	6	0	50
chr18:57927733-57928448	chr18:57925152-57928512	7	4.8887e-08	5.93046e-06	18	0	6	0	85.7143
chr19:20365356-20366012	chr19:20362623-20365983	8	4.8887e-08	5.93046e-06	18	0	6	0	75
chr19:9886729-9887641	chr19:9885799-9889159	11	4.88869e-08	5.93046e-06	18	0	6	0	54.5455
chr2:19324081-19324911	chr2:19321590-19324950	10	4.88869e-08	5.93046e-06	18	0	6	0	60
chr2:38836856-38838131	chr2:38836767-38840127	15	4.50492e-08	5.93046e-06	0	26	0	6.5	-43.3333
chr21:67432230-67432802	chr21:67429418-67432778	7	4.50492e-08	5.93046e-06	0	26	0	6.5	-92.8571
chr23:31918179-31918729	chr23:31916887-31920247	7	4.8887e-08	5.93046e-06	18	0	6	0	85.7143
chr23:31918179-31918729	chr23:31917148-31920508	7	4.8887e-08	5.93046e-06	18	0	6	0	85.7143
chr25:32444958-32446539	chr25:32444544-32447904	6	4.8887e-08	5.93046e-06	18	0	6	0	100
chr3:46911304-46911959	chr3:46908548-46911908	8	4.8887e-08	5.93046e-06	18	0	6	0	75
chr3:59025353-59026113	chr3:59023961-59027321	6	4.8887e-08	5.93046e-06	18	0	6	0	100
chr4:89234449-89234932	chr4:89234449-89237809	6	4.8887e-08	5.93046e-06	18	0	6	0	100
chr4:95064800-95065287	chr4:95061962-95084691	6	4.8887e-08	5.93046e-06	18	0	6	0	100
chr5:41962603-41963291	chr5:41962062-41965422	6	4.8887e-08	5.93046e-06	18	0	6	0	100
chr5:59372551-59373133	chr5:59371773-59375133	7	4.50492e-08	5.93046e-06	0	26	0	6.5	-92.8571
chr7:100422520-100423401	chr7:100422425-100425785	10	4.88869e-08	5.93046e-06	18	0	6	0	60
chr7:47527339-47527914	chr7:47526581-47529941	7	4.8887e-08	5.93046e-06	18	0	6	0	85.7143
chr7:53941454-53942769	chr7:53939396-53942756	14	4.8887e-08	5.93046e-06	18	0	6	0	42.8571
chrX:102773780-102774940	chrX:102771729-102775089	14	4.8887e-08	5.93046e-06	18	0	6	0	42.8571
chrX:102773780-102774940	chrX:102773615-102776975	14	4.8887e-08	5.93046e-06	18	0	6	0	42.8571
chrX:96899789-96900339	chrX:96897922-96901282	7	4.8887e-08	5.93046e-06	18	0	6	0	85.7143
chr11:74854959-74855949	chr11:74854429-74857789	12	5.38412e-08	6.47726e-06	30	4	10	1	75
chr4:100325000-100326150	chr4:100323517-100326877	12	5.38412e-08	6.47726e-06	30	4	10	1	75
chr15:50107775-50108686	chr15:50105773-50109133	11	5.55068e-08	6.62267e-06	1	32	0.333333	8	-69.697
chr7:43101785-43102510	chr7:43099693-43103053	9	5.55068e-08	6.62267e-06	1	32	0.333333	8	-85.1852
chr2:111599047-111600107	chr2:111596716-111600076	13	5.95937e-08	7.02307e-06	25	2	8.33333	0.5	60.2564
chrX:126050836-126051681	chrX:126048904-126052264	10	5.95937e-08	7.02307e-06	25	2	8.33333	0.5	78.3333
chrX:4354785-4355965	chrX:4353493-4356853	14	5.98317e-08	7.02307e-06	36	7	12	1.75	73.2143
chrX:99529768-99531224	chrX:99527999-99531359	17	5.95937e-08	7.02307e-06	25	2	8.33333	0.5	46.0784
chr6:59992375-59993395	chr6:59991641-59995001	11	6.20687e-08	7.25628e-06	22	1	7.33333	0.25	64.3939
chr18:62259353-62260816	chr18:62257970-62261330	17	7.00864e-08	8.12805e-06	2	36	0.666667	9	-49.0196
chr5:97100235-97101168	chr5:97100233-97103593	11	7.00864e-08	8.12805e-06	2	36	0.666667	9	-75.7576
chr10:24803410-24804055	chr10:24801601-24804961	8	8.15794e-08	9.20324e-06	0	25	0	6.25	-78.125
chr24:510277-510952	chr24:509674-513034	8	8.15794e-08	9.20324e-06	0	25	0	6.25	-78.125
chr29:25001086-25001830	chr29:25000481-25003841	9	8.15794e-08	9.20324e-06	0	25	0	6.25	-69.4444
chr5:4162377-4163106	chr5:4161840-4165200	9	8.15794e-08	9.20324e-06	0	25	0	6.25	-69.4444
chr7:42947590-42948353	chr7:42947032-42950392	9	8.15794e-08	9.20324e-06	0	25	0	6.25	-69.4444
chr7:44507408-44508133	chr7:44505440-44508800	9	8.15794e-08	9.20324e-06	0	25	0	6.25	-69.4444
chr9:71690115-71691210	chr9:71688129-71691489	13	8.15794e-08	9.20324e-06	0	25	0	6.25	-48.0769
chr13:63282527-63283762	chr13:63282504-63285864	15	8.30144e-08	9.29281e-06	4	43	1.33333	10.75	-62.7778
chr29:24616915-24618330	chr29:24615430-24618790	17	8.30144e-08	9.29281e-06	4	43	1.33333	10.75	-55.3922
chr29:35067651-35069311	chr29:35065902-35069262	20	9.45024e-08	1.05381e-05	5	46	1.66667	11.5	-49.1667
chr10:25162880-25164003	chr10:25160755-25164115	13	9.73469e-08	1.06105e-05	1	31	0.333333	7.75	-57.0513
chr12:15820032-15821478	chr12:15818185-15821545	16	9.73469e-08	1.06105e-05	1	31	0.333333	7.75	-46.3542
chr18:61053547-61054199	chr18:61052326-61055686	8	9.73469e-08	1.06105e-05	1	31	0.333333	7.75	-92.7083
chr4:106472916-106475361	chr4:106472307-106475667	25	9.66064e-08	1.06105e-05	15	73	5	18.25	-53
chr9:71628887-71629972	chr9:71628540-71631900	13	9.73469e-08	1.06105e-05	1	31	0.333333	7.75	-57.0513
chrX:39186351-39188627	chrX:39185296-39188656	25	9.73469e-08	1.06105e-05	1	31	0.333333	7.75	-29.6667
chr1:131088431-131089226	chr1:131087308-131090668	8	1.14786e-07	1.15555e-05	17	0	5.66667	0	70.8333
chr10:4875811-4876424	chr10:4873464-4876824	7	1.14786e-07	1.15555e-05	17	0	5.66667	0	80.9524
chr10:89648743-89649828	chr10:89646591-89649951	13	1.14786e-07	1.15555e-05	17	0	5.66667	0	43.5897
chr10:89648743-89649828	chr10:89646864-89650224	13	1.14786e-07	1.15555e-05	17	0	5.66667	0	43.5897
chr11:101009193-101009656	chr11:101009169-101012529	6	1.14786e-07	1.15555e-05	17	0	5.66667	0	94.4444
chr11:43490770-43491402	chr11:43488339-43491699	8	1.14786e-07	1.15555e-05	17	0	5.66667	0	70.8333
chr13:37126795-37127284	chr13:37125926-37129286	6	1.14786e-07	1.15555e-05	17	0	5.66667	0	94.4444
chr15:44553185-44553777	chr15:44550624-44553984	7	1.14786e-07	1.15555e-05	17	0	5.66667	0	80.9524
chr15:51647755-51649091	chr15:51647045-51650405	16	1.14786e-07	1.15555e-05	17	0	5.66667	0	35.4167
chr17:30286822-30287367	chr17:30284107-30287467	7	1.14786e-07	1.15555e-05	17	0	5.66667	0	80.9524
chr18:51380071-51380746	chr18:51377513-51380873	8	1.14786e-07	1.15555e-05	17	0	5.66667	0	70.8333
chr18:51380071-51380746	chr18:51378803-51382163	8	1.14786e-07	1.15555e-05	17	0	5.66667	0	70.8333
chr18:64599023-64599618	chr18:64596202-64599562	7	1.14786e-07	1.15555e-05	17	0	5.66667	0	80.9524
chr22:6555534-6556130	chr22:6553436-6556796	7	1.14786e-07	1.15555e-05	17	0	5.66667	0	80.9524
chr3:3167565-3168031	chr3:3164689-3168049	6	1.14786e-07	1.15555e-05	17	0	5.66667	0	94.4444
chr3:99806880-99808051	chr3:99804666-99808026	14	1.08073e-07	1.15555e-05	3	39	1	9.75	-62.5
chr4:106543642-106546907	chr4:106543618-106546978	37	1.08996e-07	1.15555e-05	28	102	9.33333	25.5	-43.6937
chr4:49340703-49341297	chr4:49338639-49341999	7	1.14786e-07	1.15555e-05	17	0	5.66667	0	80.9524
chr5:65888435-65889252	chr5:65887526-65890886	10	1.14786e-07	1.15555e-05	17	0	5.66667	0	56.6667
chr7:13843139-13843694	chr7:13842954-13846314	7	1.14786e-07	1.15555e-05	17	0	5.66667	0	80.9524
chr7:22142482-22143214	chr7:22140554-22143914	8	1.14786e-07	1.15555e-05	17	0	5.66667	0	70.8333
chr7:22142482-22143214	chr7:22142022-22145382	8	1.14786e-07	1.15555e-05	17	0	5.66667	0	70.8333
chrX:84068510-84070797	chrX:84068424-84071784	25	1.16676e-07	1.17052e-05	35	7	11.6667	1.75	39.6667
chr23:30504566-30505562	chr23:30502538-30505898	12	1.19992e-07	1.1955e-05	2	35	0.666667	8.75	-67.3611
chr3:20425850-20426770	chr3:20425839-20429199	11	1.19992e-07	1.1955e-05	2	35	0.666667	8.75	-73.4848
chr2:28400550-28402687	chr2:28400375-28403735	25	1.21571e-07	1.20709e-05	31	5	10.3333	1.25	36.3333
chrX:74150395-74151691	chrX:74150252-74153612	13	1.22705e-07	1.21419e-05	33	6	11	1.5	73.0769
chrX:92585921-92587801	chrX:92585042-92588402	22	1.23465e-07	1.21756e-05	42	11	14	2.75	51.1364
chr2:19257577-19258402	chr2:19255062-19258422	10	1.29065e-07	1.25993e-05	24	2	8	0.5	75
chr5:32119302-32120111	chr5:32118076-32121436	10	1.29065e-07	1.25993e-05	24	2	8	0.5	75
chr7:4816618-4817447	chr7:4816617-4819977	10	1.29065e-07	1.25993e-05	24	2	8	0.5	75
chr4:106479411-106481841	chr4:106479330-106482690	28	1.31161e-07	1.27609e-05	17	77	5.66667	19.25	-48.5119
chr15:38340336-38341591	chr15:38338870-38342230	15	1.3708e-07	1.32922e-05	4	42	1.33333	10.5	-61.1111
chr15:83981623-83982688	chr15:83979764-83983124	13	1.39101e-07	1.33985e-05	21	1	7	0.25	51.9231
chr4:105637681-105638835	chr4:105637484-105640844	10	1.39101e-07	1.33985e-05	21	1	7	0.25	67.5
chr10:23933846-23934668	chr10:23931924-23935284	9	1.47837e-07	1.3564e-05	0	24	0	6	-66.6667
chr15:49772027-49772602	chr15:49769705-49773065	7	1.47837e-07	1.3564e-05	0	24	0	6	-85.7143
chr15:80507724-80508219	chr15:80505650-80509010	6	1.47837e-07	1.3564e-05	0	24	0	6	-100
chr15:80882865-80883421	chr15:80880784-80884144	7	1.47837e-07	1.3564e-05	0	24	0	6	-85.7143
chr16:2115143-2116518	chr16:2115057-2118417	16	1.47837e-07	1.3564e-05	0	24	0	6	-37.5
chr16:75508749-75509407	chr16:75507410-75510770	8	1.47837e-07	1.3564e-05	0	24	0	6	-75
chr2:20828362-20828822	chr2:20825414-20828774	6	1.47837e-07	1.3564e-05	0	24	0	6	-100
chr21:60887991-60888956	chr21:60885611-60888971	7	1.47837e-07	1.3564e-05	0	24	0	6	-85.7143
chr23:19399400-19400205	chr23:19396809-19400169	10	1.47837e-07	1.3564e-05	0	24	0	6	-60
chr23:29157622-29158362	chr23:29155648-29159008	9	1.47837e-07	1.3564e-05	0	24	0	6	-66.6667
chr3:16066652-16067212	chr3:16066388-16069748	7	1.47837e-07	1.3564e-05	0	24	0	6	-85.7143
chr4:69295291-69295861	chr4:69295275-69298635	7	1.47837e-07	1.3564e-05	0	24	0	6	-85.7143
chr5:59633824-59634485	chr5:59633112-59636472	8	1.47837e-07	1.3564e-05	0	24	0	6	-75
chr6:44959175-44959655	chr6:44959173-44962533	6	1.47837e-07	1.3564e-05	0	24	0	6	-100
chr9:24113309-24113789	chr9:24111327-24114687	6	1.47837e-07	1.3564e-05	0	24	0	6	-100
chr17:71710920-71712715	chr17:71709466-71712826	21	1.54021e-07	1.40426e-05	7	51	2.33333	12.75	-49.6032
chr18:46311365-46312785	chr18:46310168-46313528	15	1.53779e-07	1.40426e-05	5	45	1.66667	11.25	-63.8889
chr15:80990945-80991660	chr15:80990404-80993764	9	1.70659e-07	1.54622e-05	1	30	0.333333	7.5	-79.6296
chr4:106102896-106104061	chr4:106102685-106106045	14	1.70659e-07	1.54622e-05	1	30	0.333333	7.5	-51.1905
chr19:24823288-24824276	chr19:24822935-24826295	12	1.88362e-07	1.69602e-05	26	3	8.66667	0.75	65.9722
chr24:31006274-31008069	chr24:31006115-31009475	18	1.88362e-07	1.69602e-05	26	3	8.66667	0.75	43.9815
chr15:50008059-50009083	chr15:50006044-50009404	12	2.0523e-07	1.84217e-05	2	34	0.666667	8.5	-65.2778
chrX:10454996-10457904	chrX:10454545-10457905	31	2.11287e-07	1.89069e-05	74	34	24.6667	8.5	52.1505
chr11:2389983-2391377	chr11:2388284-2391644	16	2.26622e-07	2.00931e-05	34	7	11.3333	1.75	59.8958
chr7:15693052-15694182	chr7:15690775-15694135	13	2.25996e-07	2.00931e-05	4	41	1.33333	10.25	-68.5897
chrX:84850063-84851437	chrX:84850014-84853374	14	2.26622e-07	2.00931e-05	34	7	11.3333	1.75	68.4524
chr1:66901210-66901885	chr1:66898639-66901999	8	2.69929e-07	2.13827e-05	16	0	5.33333	0	66.6667
chr1:66901210-66901885	chr1:66899102-66902462	8	2.69929e-07	2.13827e-05	16	0	5.33333	0	66.6667
chr10:17558851-17559411	chr10:17557898-17561258	7	2.68113e-07	2.13827e-05	0	23	0	5.75	-82.1429
chr10:22569922-22570692	chr10:22569336-22572696	9	2.68114e-07	2.13827e-05	0	23	0	5.75	-63.8889
chr10:24041841-24042328	chr10:24038957-24042317	6	2.68113e-07	2.13827e-05	0	23	0	5.75	-95.8333
chr10:54902175-54903072	chr10:54901454-54904814	8	2.69929e-07	2.13827e-05	16	0	5.33333	0	66.6667
chr11:103016521-103016991	chr11:103014311-103017671	6	2.69929e-07	2.13827e-05	16	0	5.33333	0	88.8889
chr11:18833150-18833786	chr11:18833047-18836407	8	2.69929e-07	2.13827e-05	16	0	5.33333	0	66.6667
chr12:34172512-34173201	chr12:34170382-34173742	7	2.69929e-07	2.13827e-05	16	0	5.33333	0	76.1905
chr12:54922214-54923609	chr12:54921943-54925303	15	2.69929e-07	2.13827e-05	16	0	5.33333	0	35.5556
chr12:62666968-62667688	chr12:62664724-62668084	9	2.69929e-07	2.13827e-05	16	0	5.33333	0	59.2593
chr12:69543563-69544155	chr12:69543298-69546658	7	2.69929e-07	2.13827e-05	16	0	5.33333	0	76.1905
chr12:82275016-82275486	chr12:82274995-82278355	6	2.69929e-07	2.13827e-05	16	0	5.33333	0	88.8889
chr13:18333549-18334034	chr13:18333368-18336728	6	2.69929e-07	2.13827e-05	16	0	5.33333	0	88.8889
chr17:25033756-25034901	chr17:25031558-25034918	14	2.44215e-07	2.13827e-05	7	50	2.33333	12.5	-72.619
chr18:48810931-48811396	chr18:48808735-48812095	6	2.69929e-07	2.13827e-05	16	0	5.33333	0	88.8889
chr18:51940693-51942999	chr18:51939631-51942991	24	2.54368e-07	2.13827e-05	6	47	2	11.75	-40.625
chr2:72356812-72357357	chr2:72356689-72360049	7	2.69929e-07	2.13827e-05	16	0	5.33333	0	76.1905
chr24:41531061-41531711	chr24:41530522-41533882	8	2.68113e-07	2.13827e-05	0	23	0	5.75	-71.875
chr25:21027124-21028188	chr25:21027102-21030462	13	2.42158e-07	2.13827e-05	32	6	10.6667	1.5	70.5128
chr25:34085368-34086018	chr25:34082610-34085970	8	2.69929e-07	2.13827e-05	16	0	5.33333	0	66.6667
chr3:1936493-1937053	chr3:1936315-1939675	7	2.69929e-07	2.13827e-05	16	0	5.33333	0	76.1905
chr3:34151497-34151977	chr3:34148610-34151970	6	2.69929e-07	2.13827e-05	16	0	5.33333	0	88.8889
chr3:8408351-8409086	chr3:8408335-8411695	9	2.69929e-07	2.13827e-05	16	0	5.33333	0	59.2593
chr4:106502565-106505545	chr4:106502178-106505538	33	2.66641e-07	2.13827e-05	25	93	8.33333	23.25	-45.202
chr4:108922346-108922906	chr4:108920731-108924091	7	2.69929e-07	2.13827e-05	16	0	5.33333	0	76.1905
chr4:12677459-12678014	chr4:11907009-12704701	7	2.69929e-07	2.13827e-05	16	0	5.33333	0	76.1905
chr4:63428987-63429661	chr4:63428383-63431743	8	2.68113e-07	2.13827e-05	0	23	0	5.75	-71.875
chr5:19460057-19460537	chr5:19460055-19463415	6	2.69929e-07	2.13827e-05	16	0	5.33333	0	88.8889
chr5:60032385-60033456	chr5:60032066-60035426	13	2.68114e-07	2.13827e-05	0	23	0	5.75	-44.2308
chr7:13954862-13955407	chr7:13952085-13955445	7	2.69929e-07	2.13827e-05	16	0	5.33333	0	76.1905
chr7:42913986-42914576	chr7:42911832-42915192	7	2.68113e-07	2.13827e-05	0	23	0	5.75	-82.1429
chr7:54022824-54023392	chr7:54019985-54023345	7	2.69929e-07	2.13827e-05	16	0	5.33333	0	76.1905
chr8:10094480-10094961	chr8:10093870-10097230	6	2.68113e-07	2.13827e-05	0	23	0	5.75	-95.8333
chr8:39602019-39602844	chr8:39601073-39604433	10	2.69929e-07	2.13827e-05	16	0	5.33333	0	53.3333
chrX:133867481-133867975	chrX:133864652-133868012	6	2.69929e-07	2.13827e-05	16	0	5.33333	0	88.8889
chrX:57926923-57927835	chrX:57925371-57928731	9	2.69929e-07	2.13827e-05	16	0	5.33333	0	59.2593
chrX:92807002-92807557	chrX:92805941-92809301	7	2.69929e-07	2.13827e-05	16	0	5.33333	0	76.1905
chrX:94220389-94220884	chrX:94218132-94221492	6	2.69929e-07	2.13827e-05	16	0	5.33333	0	88.8889
chr3:57458336-57459145	chr3:57456079-57459439	10	2.78952e-07	2.19773e-05	23	2	7.66667	0.5	71.6667
chrX:99529768-99531102	chrX:99527702-99531062	16	2.78952e-07	2.19773e-05	23	2	7.66667	0.5	44.7917
chr25:20114359-20115279	chr25:20113008-20116368	11	2.99056e-07	2.33707e-05	1	29	0.333333	7.25	-62.8788
chr5:103440454-103441086	chr5:103437735-103441095	8	2.99056e-07	2.33707e-05	1	29	0.333333	7.25	-86.4583
chr7:39392488-39393859	chr7:39390482-39393842	14	2.99056e-07	2.33707e-05	1	29	0.333333	7.25	-49.4048
chr29:26695310-26696135	chr29:26695133-26698493	10	3.03665e-07	2.36671e-05	3	37	1	9.25	-82.5
chr21:7226500-7227177	chr21:7224052-7227412	8	3.11475e-07	2.40816e-05	20	1	6.66667	0.25	80.2083
chr3:33845541-33846696	chr3:33844668-33848028	14	3.11475e-07	2.40816e-05	20	1	6.66667	0.25	45.8333
chr4:85436959-85437854	chr4:85434727-85438087	11	3.11475e-07	2.40816e-05	20	1	6.66667	0.25	58.3333
chr21:20131652-20134898	chr21:20131543-20134903	37	3.37967e-07	2.60603e-05	23	88	7.66667	22	-38.7387
chr15:48843331-48845039	chr15:48842273-48845633	20	3.40512e-07	2.61869e-05	11	60	3.66667	15	-56.6667
chr25:26909609-26910893	chr25:26908552-26911912	15	3.50653e-07	2.68955e-05	2	33	0.666667	8.25	-50.5556
chr23:16476596-16479574	chr23:16476580-16479940	35	3.54183e-07	2.70945e-05	19	79	6.33333	19.75	-38.3333
chr14:79520562-79521823	chr14:79518633-79521993	15	3.71964e-07	2.82313e-05	4	40	1.33333	10	-57.7778
chr18:57464963-57465943	chr18:57464207-57467567	12	3.71964e-07	2.82313e-05	4	40	1.33333	10	-72.2222
chr29:27160550-27162135	chr29:27160501-27163861	18	3.71964e-07	2.82313e-05	4	40	1.33333	10	-48.1481
chr4:106479246-106481841	chr4:106479221-106482581	30	3.88256e-07	2.93143e-05	20	81	6.66667	20.25	-45.2778
chr6:103930110-103932283	chr6:103930067-103933427	23	3.87512e-07	2.93143e-05	35	8	11.6667	2	42.029
chrX:55346160-55347515	chrX:55346139-55349499	16	3.95099e-07	2.96764e-05	25	3	8.33333	0.75	47.3958
chrX:99588314-99589754	chrX:99588264-99591624	17	3.95099e-07	2.96764e-05	25	3	8.33333	0.75	44.6078
chr20:58776645-58778065	chr20:58776624-58779984	17	4.07091e-07	3.04982e-05	6	46	2	11.5	-55.8824
chr14:17818815-17820700	chr14:17818791-17822151	22	4.16696e-07	3.10572e-05	17	74	5.66667	18.5	-58.3333
chr4:106545347-106547738	chr4:106545322-106548682	27	4.16696e-07	3.10572e-05	17	74	5.66667	18.5	-47.5309
chr10:20706038-20706518	chr10:20703361-20706721	6	4.8665e-07	3.44133e-05	0	22	0	5.5	-91.6667
chr10:24648966-24649760	chr10:24648594-24651954	9	4.8665e-07	3.44133e-05	0	22	0	5.5	-61.1111
chr10:27538012-27538866	chr10:27535994-27539354	10	4.8665e-07	3.44133e-05	0	22	0	5.5	-55
chr10:28225311-28226026	chr10:28224686-28228046	9	4.8665e-07	3.44133e-05	0	22	0	5.5	-61.1111
chr12:90675620-90676182	chr12:90675522-90678882	7	4.8665e-07	3.44133e-05	0	22	0	5.5	-78.5714
chr13:58023622-58024209	chr13:58004925-58028709	7	4.8665e-07	3.44133e-05	0	22	0	5.5	-78.5714
chr13:58023622-58024209	chr13:58022349-58025709	7	4.8665e-07	3.44133e-05	0	22	0	5.5	-78.5714
chr17:53770601-53771374	chr17:53768213-53771573	9	4.8665e-07	3.44133e-05	0	22	0	5.5	-61.1111
chr22:13369555-13370380	chr22:13366973-13370333	10	4.65461e-07	3.44133e-05	27	4	9	1	80
chr23:29062159-29062824	chr23:29061406-29064766	8	4.8665e-07	3.44133e-05	0	22	0	5.5	-68.75
chr23:29480536-29481001	chr23:29478530-29481890	6	4.8665e-07	3.44133e-05	0	22	0	5.5	-91.6667
chr27:35620261-35620823	chr27:35617637-35620997	7	4.8665e-07	3.44133e-05	0	22	0	5.5	-78.5714
chr29:5747653-5748198	chr29:5746317-5749677	7	4.8665e-07	3.44133e-05	0	22	0	5.5	-78.5714
chr4:83340295-83340755	chr4:83338073-83341433	6	4.8665e-07	3.44133e-05	0	22	0	5.5	-91.6667
chr5:59531656-59532148	chr5:59530777-59534137	6	4.8665e-07	3.44133e-05	0	22	0	5.5	-91.6667
chr6:23129217-23130047	chr6:23128855-23132215	10	4.8665e-07	3.44133e-05	0	22	0	5.5	-55
chr7:21075248-21075888	chr7:21074300-21077660	8	4.8665e-07	3.44133e-05	0	22	0	5.5	-68.75
chr7:21246609-21248457	chr7:21246393-21249753	18	4.65461e-07	3.44133e-05	27	4	9	1	44.4444
chr7:43156635-43157305	chr7:43155945-43159305	8	4.8665e-07	3.44133e-05	0	22	0	5.5	-68.75
chr7:96805625-96806190	chr7:96804247-96807607	7	4.8665e-07	3.44133e-05	0	22	0	5.5	-78.5714
chrX:123604580-123605570	chrX:123604125-123607485	12	4.8665e-07	3.44133e-05	0	22	0	5.5	-45.8333
chr23:30177755-30178907	chr23:30177650-30181010	14	4.8918e-07	3.44242e-05	29	5	9.66667	1.25	60.119
chr5:107454535-107455536	chr5:107452157-107455517	12	4.8918e-07	3.44242e-05	29	5	9.66667	1.25	70.1389
chr21:71505576-71506556	chr21:71505509-71508869	12	5.07917e-07	3.53992e-05	3	36	1	9	-66.6667
chr3:8322387-8323797	chr3:8320536-8323896	17	5.07917e-07	3.53992e-05	3	36	1	9	-47.0588
chr5:66604568-66605463	chr5:66603339-66606699	11	5.07917e-07	3.53992e-05	3	36	1	9	-72.7273
chr5:97611531-97612451	chr5:97610241-97613601	11	5.07917e-07	3.53992e-05	3	36	1	9	-72.7273
chr10:23332155-23333305	chr10:23330035-23333395	12	5.23825e-07	3.5819e-05	1	28	0.333333	7	-55.5556
chr11:7229344-7230353	chr11:7227706-7231066	12	5.23825e-07	3.5819e-05	1	28	0.333333	7	-55.5556
chr15:38411606-38412411	chr15:38409894-38413254	10	5.23825e-07	3.5819e-05	1	28	0.333333	7	-66.6667
chr16:12680444-12681617	chr16:12678819-12682179	14	5.23825e-07	3.5819e-05	1	28	0.333333	7	-47.619
chr18:24127298-24128152	chr18:24124973-24128333	10	5.23825e-07	3.5819e-05	1	28	0.333333	7	-66.6667
chr23:29167473-29168293	chr23:29165543-29168903	10	5.23825e-07	3.5819e-05	1	28	0.333333	7	-66.6667
chr29:27150332-27151364	chr29:27149724-27153084	12	5.23825e-07	3.5819e-05	1	28	0.333333	7	-55.5556
chr5:60077747-60078599	chr5:60077145-60080505	10	5.23825e-07	3.5819e-05	1	28	0.333333	7	-66.6667
chr15:79237934-79239979	chr15:79236962-79240322	24	5.41291e-07	3.69262e-05	16	71	5.33333	17.75	-51.7361
chr1:127040028-127040418	chr1:127039077-127042437	5	6.35857e-07	4.0077e-05	15	0	5	0	100
chr1:2202912-2203820	chr1:2202895-2206255	10	6.35857e-07	4.0077e-05	15	0	5	0	50
chr10:85512614-85513094	chr10:85512613-85515973	6	6.35857e-07	4.0077e-05	15	0	5	0	83.3333
chr11:3794394-3794789	chr11:3791440-3794800	5	6.35857e-07	4.0077e-05	15	0	5	0	100
chr12:80319592-80320399	chr12:80319482-80322842	10	6.35857e-07	4.0077e-05	15	0	5	0	50
chr13:61048589-61049064	chr13:61047593-61050953	6	6.35857e-07	4.0077e-05	15	0	5	0	83.3333
chr14:26270114-26270893	chr14:26269677-26273037	8	6.35857e-07	4.0077e-05	15	0	5	0	62.5
chr17:13737799-13738359	chr17:13735387-13738747	7	6.35857e-07	4.0077e-05	15	0	5	0	71.4286
chr17:29871220-29871610	chr17:29870406-29873766	5	6.35857e-07	4.0077e-05	15	0	5	0	100
chr17:64873446-64874577	chr17:64873357-64876717	9	6.35857e-07	4.0077e-05	15	0	5	0	55.5556
chr18:35055100-35055800	chr18:35054640-35058000	8	6.35857e-07	4.0077e-05	15	0	5	0	62.5
chr18:55825664-55826139	chr18:55822881-55826241	6	6.35857e-07	4.0077e-05	15	0	5	0	83.3333
chr18:56997635-56998096	chr18:56996860-57000220	5	6.35857e-07	4.0077e-05	15	0	5	0	100
chr18:64175410-64176145	chr18:64173125-64176485	9	5.98464e-07	4.0077e-05	2	32	0.666667	8	-81.4815
chr19:24506254-24508270	chr19:24505639-24508999	21	6.25822e-07	4.0077e-05	10	56	3.33333	14	-50.7937
chr19:28209598-28209978	chr19:28207932-28211292	5	6.35857e-07	4.0077e-05	15	0	5	0	100
chr2:111230518-111231612	chr2:111228279-111231639	13	6.1017e-07	4.0077e-05	7	48	2.33333	12	-74.359
chr22:28953415-28953920	chr22:28950976-28954336	6	6.35857e-07	4.0077e-05	15	0	5	0	83.3333
chr23:27003433-27004431	chr23:27001269-27004629	12	5.98464e-07	4.0077e-05	2	32	0.666667	8	-61.1111
chr24:37346814-37347299	chr24:37346582-37349942	6	6.35857e-07	4.0077e-05	15	0	5	0	83.3333
chr24:61912305-61912708	chr24:61912060-61915420	5	6.35857e-07	4.0077e-05	15	0	5	0	100
chr25:22963617-22964167	chr25:22962774-22966134	7	6.35857e-07	4.0077e-05	15	0	5	0	71.4286
chr26:31466359-31466840	chr26:31463604-31466964	6	6.35857e-07	4.0077e-05	15	0	5	0	83.3333
chr27:23138095-23138725	chr27:23135665-23139025	8	6.35857e-07	4.0077e-05	15	0	5	0	62.5
chr3:16404651-16405727	chr3:16402892-16406252	13	6.01577e-07	4.0077e-05	22	2	7.33333	0.5	52.5641
chr4:24020937-24021405	chr4:24017999-24021359	6	6.35857e-07	4.0077e-05	15	0	5	0	83.3333
chr5:85166284-85166664	chr5:85165438-85168798	5	6.35857e-07	4.0077e-05	15	0	5	0	100
chr6:95805870-95806513	chr6:95804602-95807962	8	6.35857e-07	4.0077e-05	15	0	5	0	62.5
chr7:54013245-54013620	chr7:54010329-54013689	5	6.35857e-07	4.0077e-05	15	0	5	0	100
chr7:54028436-54028811	chr7:54025460-54028820	5	6.35857e-07	4.0077e-05	15	0	5	0	100
chr9:33569334-33569739	chr9:33568581-33571941	5	6.35857e-07	4.0077e-05	15	0	5	0	100
chr9:75896057-75896539	chr9:75895878-75899238	6	6.35857e-07	4.0077e-05	15	0	5	0	83.3333
chr9:82550716-82551191	chr9:82548838-82552198	6	6.35857e-07	4.0077e-05	15	0	5	0	83.3333
chr9:8954585-8955470	chr9:8952468-8955828	8	6.35857e-07	4.0077e-05	15	0	5	0	62.5
chrX:107570700-107571085	chrX:107569302-107572662	5	6.35857e-07	4.0077e-05	15	0	5	0	100
chr14:17146202-17146937	chr14:17143997-17147357	9	6.9682e-07	4.37292e-05	19	1	6.33333	0.25	67.5926
chr7:52216754-52217310	chr7:52216128-52219488	7	6.9682e-07	4.37292e-05	19	1	6.33333	0.25	86.9048
chr4:106467158-106469573	chr4:106467122-106470482	27	7.43203e-07	4.65393e-05	19	77	6.33333	19.25	-47.8395
chr7:15646808-15649093	chr7:15645687-15649047	27	7.52953e-07	4.70482e-05	25	90	8.33333	22.5	-52.4691
chr4:106530736-106533571	chr4:106530724-106534084	28	7.65921e-07	4.77556e-05	13	63	4.33333	15.75	-40.7738
chr20:41267073-41267801	chr20:41265054-41268414	9	8.2618e-07	5.11826e-05	24	3	8	0.75	80.5556
chr6:2146694-2147864	chr6:2144497-2147857	14	8.2618e-07	5.11826e-05	24	3	8	0.75	51.7857
chrX:30921808-30922460	chrX:30920774-30924134	8	8.2618e-07	5.11826e-05	24	3	8	0.75	90.625
chrX:138380936-138382920	chrX:138379514-138382874	20	8.44071e-07	5.21794e-05	32	7	10.6667	1.75	44.5833
chr15:79681163-79682493	chr15:79679645-79683005	16	8.48247e-07	5.22149e-05	3	35	1	8.75	-48.4375
chr3:9090817-9091733	chr3:9088441-9091801	11	8.48247e-07	5.22149e-05	3	35	1	8.75	-70.4545
chr10:24657691-24658431	chr10:24657141-24660501	9	8.84113e-07	5.26347e-05	0	21	0	5.25	-58.3333
chr10:24859315-24859806	chr10:24856507-24859867	6	8.84113e-07	5.26347e-05	0	21	0	5.25	-87.5
chr10:26152258-26152978	chr10:26151978-26155338	9	8.84113e-07	5.26347e-05	0	21	0	5.25	-58.3333
chr11:93271210-93271675	chr11:93268276-93271636	6	8.84113e-07	5.26347e-05	0	21	0	5.25	-87.5
chr15:45175283-45175858	chr15:45173108-45176468	7	8.84113e-07	5.26347e-05	0	21	0	5.25	-75
chr15:47753850-47754410	chr15:47753569-47756929	7	8.84113e-07	5.26347e-05	0	21	0	5.25	-75
chr15:83467925-83468410	chr15:83467917-83471277	6	8.84113e-07	5.26347e-05	0	21	0	5.25	-87.5
chr18:51695912-51696478	chr18:51695801-51699161	7	8.84113e-07	5.26347e-05	0	21	0	5.25	-75
chr18:63829113-63832379	chr18:63829010-63832370	36	8.65737e-07	5.26347e-05	21	81	7	20.25	-36.8056
chr23:29572228-29572793	chr23:29570204-29573564	7	8.84113e-07	5.26347e-05	0	21	0	5.25	-75
chr3:14260699-14261365	chr3:14258376-14261736	8	8.84113e-07	5.26347e-05	0	21	0	5.25	-65.625
chr5:39422684-39423186	chr5:39420846-39424206	6	8.84113e-07	5.26347e-05	0	21	0	5.25	-87.5
chr7:42833722-42834380	chr7:42831690-42835050	8	8.84113e-07	5.26347e-05	0	21	0	5.25	-65.625
chr7:50786890-50787797	chr7:50786525-50789885	11	8.84113e-07	5.26347e-05	0	21	0	5.25	-47.7273
chr9:33619301-33620123	chr9:33618070-33621430	10	8.84113e-07	5.26347e-05	0	21	0	5.25	-52.5
chr9:76118075-76118555	chr9:76115233-76118593	6	8.84113e-07	5.26347e-05	0	21	0	5.25	-87.5
chr21:68377167-68377902	chr21:68375171-68378531	9	9.17096e-07	5.41535e-05	1	27	0.333333	6.75	-71.2963
chr29:23766842-23767662	chr29:23766311-23769671	10	9.17096e-07	5.41535e-05	1	27	0.333333	6.75	-64.1667
chr3:22879566-22880306	chr3:22878135-22881495	9	9.17096e-07	5.41535e-05	1	27	0.333333	6.75	-71.2963
chr5:58230575-58231328	chr5:58229866-58233226	9	9.17096e-07	5.41535e-05	1	27	0.333333	6.75	-71.2963
chrX:124083659-124085720	chrX:124082322-124085682	24	9.31535e-07	5.48943e-05	30	6	10	1.5	35.4167
chr15:38158956-38160206	chr15:38158931-38162291	15	9.48596e-07	5.55609e-05	26	4	8.66667	1	51.1111
chr23:24802076-24803331	chr23:24801730-24805090	13	9.48596e-07	5.55609e-05	26	4	8.66667	1	58.9744
chr4:30124721-30125536	chr4:30122658-30126018	10	9.48596e-07	5.55609e-05	26	4	8.66667	1	76.6667
chr2:6716067-6716869	chr2:6714591-6717951	10	9.75454e-07	5.70188e-05	28	5	9.33333	1.25	80.8333
chr27:36761650-36762750	chr27:36761477-36764837	13	1.00227e-06	5.83511e-05	4	38	1.33333	9.5	-62.8205
chr3:111484657-111485767	chr3:111482400-111485760	13	1.00227e-06	5.83511e-05	4	38	1.33333	9.5	-62.8205
chr15:48910703-48911820	chr15:48910357-48913717	13	1.02022e-06	5.90404e-05	2	31	0.666667	7.75	-54.4872
chr18:63807352-63810666	chr18:63807334-63810694	32	1.01851e-06	5.90404e-05	24	87	8	21.75	-42.9688
chr6:93066253-93067023	chr6:93064721-93068081	9	1.02022e-06	5.90404e-05	2	31	0.666667	7.75	-78.7037
chr14:79570372-79571481	chr14:79568213-79571573	13	1.05837e-06	6.1126e-05	5	41	1.66667	10.25	-66.0256
chr3:99995117-99996612	chr3:99994596-99997956	18	1.143e-06	6.58827e-05	9	52	3	13	-55.5556
chr24:62370484-62373676	chr24:62370308-62373668	35	1.18984e-06	6.84462e-05	36	111	12	27.75	-45
chr16:31589832-31590743	chr16:31587364-31590724	10	1.29424e-06	7.35765e-05	21	2	7	0.5	65
chr3:23555000-23555747	chr3:23554081-23557441	9	1.29424e-06	7.35765e-05	21	2	7	0.5	72.2222
chr7:103931386-103932126	chr7:103931191-103934551	9	1.29424e-06	7.35765e-05	21	2	7	0.5	72.2222
chr8:112912538-112913183	chr8:112909793-112913153	8	1.29424e-06	7.35765e-05	21	2	7	0.5	81.25
chr8:76106146-76106994	chr8:76105882-76109242	9	1.29424e-06	7.35765e-05	21	2	7	0.5	72.2222
chrX:61427408-61428518	chrX:61427232-61430592	13	1.29424e-06	7.35765e-05	21	2	7	0.5	50
chr11:33351869-33352704	chr11:33351846-33355206	10	1.41432e-06	8.02454e-05	3	34	1	8.5	-75
chr10:31110104-31111014	chr10:31107761-31111121	9	1.50077e-06	8.07271e-05	14	0	4.66667	0	51.8519
chr10:70916695-70917070	chr10:70915215-70918575	5	1.50077e-06	8.07271e-05	14	0	4.66667	0	93.3333
chr11:21462724-21463204	chr11:21461671-21465031	6	1.50077e-06	8.07271e-05	14	0	4.66667	0	77.7778
chr11:72098479-72099227	chr11:72095813-72099173	9	1.50077e-06	8.07271e-05	14	0	4.66667	0	51.8519
chr15:15703465-15703945	chr15:15703460-15706820	6	1.50077e-06	8.07271e-05	14	0	4.66667	0	77.7778
chr16:22493746-22494476	chr16:22493736-22497096	7	1.50077e-06	8.07271e-05	14	0	4.66667	0	66.6667
chr18:65785357-65786390	chr18:65785332-65788692	11	1.50077e-06	8.07271e-05	14	0	4.66667	0	42.4242
chr19:25497358-25498251	chr19:25495366-25498726	5	1.50077e-06	8.07271e-05	14	0	4.66667	0	93.3333
chr19:28487650-28488576	chr19:28485580-28488940	10	1.50077e-06	8.07271e-05	14	0	4.66667	0	46.6667
chr20:24659203-24659778	chr20:24658844-24662204	7	1.50077e-06	8.07271e-05	14	0	4.66667	0	66.6667
chr22:16779664-16780438	chr22:16777264-16780624	9	1.50077e-06	8.07271e-05	14	0	4.66667	0	51.8519
chr22:2686111-2686491	chr22:2683120-2686480	5	1.50077e-06	8.07271e-05	14	0	4.66667	0	93.3333
chr22:32651231-32651714	chr22:32649392-32652752	6	1.50077e-06	8.07271e-05	14	0	4.66667	0	77.7778
chr27:18914259-18914936	chr27:18912043-18915403	8	1.50077e-06	8.07271e-05	14	0	4.66667	0	58.3333
chr3:108558762-108559327	chr3:108557741-108561101	5	1.50077e-06	8.07271e-05	14	0	4.66667	0	93.3333
chr3:110066330-110066748	chr3:110063583-110066943	5	1.50077e-06	8.07271e-05	14	0	4.66667	0	93.3333
chr3:3165354-3166139	chr3:3164689-3168049	7	1.50077e-06	8.07271e-05	14	0	4.66667	0	66.6667
chr4:11734111-11734489	chr4:11733128-11736488	5	1.50077e-06	8.07271e-05	14	0	4.66667	0	93.3333
chr7:53979779-53980339	chr7:53976946-53980306	7	1.50077e-06	8.07271e-05	14	0	4.66667	0	66.6667
chr8:40046086-40046578	chr8:40045897-40049257	6	1.50077e-06	8.07271e-05	14	0	4.66667	0	77.7778
chrX:20461850-20462324	chrX:20459846-20463206	6	1.50077e-06	8.07271e-05	14	0	4.66667	0	77.7778
chrX:20461850-20462324	chrX:20461461-20464821	6	1.50077e-06	8.07271e-05	14	0	4.66667	0	77.7778
chrX:30989049-30989534	chrX:30987740-30991100	6	1.50077e-06	8.07271e-05	14	0	4.66667	0	77.7778
chrX:40263736-40264157	chrX:40261164-40264524	5	1.50077e-06	8.07271e-05	14	0	4.66667	0	93.3333
chrX:42583677-42584247	chrX:42581762-42585122	7	1.50077e-06	8.07271e-05	14	0	4.66667	0	66.6667
chrX:55422596-55423046	chrX:55419778-55423138	5	1.50077e-06	8.07271e-05	14	0	4.66667	0	93.3333
chrX:85678001-85679267	chrX:85676754-85680114	11	1.50077e-06	8.07271e-05	14	0	4.66667	0	42.4242
chrX:97360228-97360634	chrX:97357957-97361317	5	1.50077e-06	8.07271e-05	14	0	4.66667	0	93.3333
chr10:22542981-22543910	chr10:22541154-22544514	9	1.60779e-06	8.23579e-05	0	20	0	5	-55.5556
chr11:36065384-36065759	chr11:36063111-36066471	5	1.60779e-06	8.23579e-05	0	20	0	5	-100
chr13:50352710-50354064	chr13:50352011-50355371	6	1.60779e-06	8.23579e-05	0	20	0	5	-83.3333
chr13:74795832-74796483	chr13:74795635-74798995	8	1.60482e-06	8.23579e-05	1	26	0.333333	6.5	-77.0833
chr15:49833558-49834123	chr15:49833103-49836463	7	1.60779e-06	8.23579e-05	0	20	0	5	-71.4286
chr15:50702647-50703552	chr15:50700659-50704019	11	1.60482e-06	8.23579e-05	1	26	0.333333	6.5	-56.0606
chr17:18911597-18912262	chr17:18909566-18912926	8	1.55734e-06	8.23579e-05	18	1	6	0.25	71.875
chr17:74983894-74984719	chr17:74981991-74985351	10	1.60779e-06	8.23579e-05	0	20	0	5	-50
chr18:39615939-39616414	chr18:39613297-39616657	6	1.60779e-06	8.23579e-05	0	20	0	5	-83.3333
chr18:46445026-46445696	chr18:46444679-46448039	8	1.55734e-06	8.23579e-05	18	1	6	0.25	71.875
chr20:5656713-5657443	chr20:5654110-5657470	9	1.60779e-06	8.23579e-05	0	20	0	5	-55.5556
chr21:68637662-68638753	chr21:68637658-68641018	13	1.55734e-06	8.23579e-05	18	1	6	0.25	44.2308
chr22:49945196-49945911	chr22:49942776-49946136	9	1.55734e-06	8.23579e-05	18	1	6	0.25	63.8889
chr23:28925937-28926592	chr23:28923737-28927097	7	1.60779e-06	8.23579e-05	0	20	0	5	-71.4286
chr24:24107363-24108338	chr24:24106621-24109981	12	1.55734e-06	8.23579e-05	18	1	6	0.25	47.9167
chr26:16919971-16920781	chr26:16917909-16921269	10	1.55734e-06	8.23579e-05	18	1	6	0.25	57.5
chr28:31173466-31173921	chr28:31171682-31175042	6	1.55734e-06	8.23579e-05	18	1	6	0.25	95.8333
chr29:50771866-50772605	chr29:50769431-50772791	7	1.55734e-06	8.23579e-05	18	1	6	0.25	82.1429
chr3:14873599-14874770	chr3:14871359-14874719	14	1.60779e-06	8.23579e-05	0	20	0	5	-35.7143
chr4:107255212-107255682	chr4:107253934-107257294	6	1.60779e-06	8.23579e-05	0	20	0	5	-83.3333
chr4:83370097-83370732	chr4:83368146-83371506	8	1.60779e-06	8.23579e-05	0	20	0	5	-62.5
chr7:41568788-41569453	chr7:41566976-41570336	8	1.60482e-06	8.23579e-05	1	26	0.333333	6.5	-77.0833
chr8:62272232-62272629	chr8:62270064-62273424	5	1.60779e-06	8.23579e-05	0	20	0	5	-100
chr8:62551997-62552587	chr8:62549389-62552749	7	1.60779e-06	8.23579e-05	0	20	0	5	-71.4286
chrX:148325434-148325924	chrX:148325420-148328780	6	1.60779e-06	8.23579e-05	0	20	0	5	-83.3333
chrX:39330843-39332521	chrX:39330832-39334192	18	1.60482e-06	8.23579e-05	1	26	0.333333	6.5	-34.2593
chrX:81550233-81551148	chrX:81549755-81553115	10	1.55734e-06	8.23579e-05	18	1	6	0.25	57.5
chr15:44335477-44336478	chr15:44333342-44336702	12	1.64058e-06	8.35947e-05	4	37	1.33333	9.25	-65.9722
chr15:50601234-50602144	chr15:50600783-50604143	11	1.64058e-06	8.35947e-05	4	37	1.33333	9.25	-71.9697
chr2:107113072-107114477	chr2:107112929-107116289	15	1.64058e-06	8.35947e-05	4	37	1.33333	9.25	-52.7778
chr15:46518552-46519798	chr15:46516542-46519902	15	1.64773e-06	8.38114e-05	6	43	2	10.75	-58.3333
chr1:117252636-117254190	chr1:117252448-117255808	18	1.72187e-06	8.71242e-05	23	3	7.66667	0.75	38.4259
chr18:60828049-60830514	chr18:60827613-60830973	21	1.72187e-06	8.71242e-05	23	3	7.66667	0.75	32.9365
chr3:16811633-16812436	chr3:16809960-16813320	10	1.72187e-06	8.71242e-05	23	3	7.66667	0.75	69.1667
chr15:45866818-45867708	chr15:45865395-45868755	11	1.73707e-06	8.74354e-05	2	30	0.666667	7.5	-62.1212
chr23:29553127-29554122	chr23:29550975-29554335	12	1.73707e-06	8.74354e-05	2	30	0.666667	7.5	-56.9444
chr28:25750425-25751160	chr28:25750421-25753781	9	1.73707e-06	8.74354e-05	2	30	0.666667	7.5	-75.9259
chr1:4225041-4226461	chr1:4224252-4227612	17	1.75855e-06	8.83636e-05	9	51	3	12.75	-57.3529
chr14:72909257-72910156	chr14:72906760-72910120	11	1.92565e-06	9.64255e-05	25	4	8.33333	1	66.6667
chrX:38184807-38186179	chrX:38184117-38187477	16	1.92565e-06	9.64255e-05	25	4	8.33333	1	45.8333
chr21:62759327-62760725	chr21:62758703-62762063	15	2.07018e-06	0.000103484	8	48	2.66667	12	-62.2222
chr17:72834886-72838121	chr17:72834881-72838241	38	2.13895e-06	0.000106738	26	89	8.66667	22.25	-35.7456
chr2:127293819-127295099	chr2:127293795-127297155	15	2.1568e-06	0.000107444	34	9	11.3333	2.25	60.5556
chrX:92281861-92283751	chrX:92281811-92285171	19	2.51035e-06	0.000124842	37	11	12.3333	2.75	50.4386
chr1:4257153-4259799	chr1:4256389-4259749	29	2.53434e-06	0.000125819	13	60	4.33333	15	-36.7816
chr29:28404391-28405541	chr29:28402732-28406092	14	2.61412e-06	0.000129558	6	42	2	10.5	-60.7143
chr17:51376745-51377731	chr17:51376725-51380085	12	2.68002e-06	0.000132597	4	36	1.33333	9	-63.8889
chr5:31571008-31572197	chr5:31570744-31574104	14	2.69887e-06	0.000133302	9	50	3	12.5	-67.8571
chr19:40922398-40923493	chr19:40922380-40925740	12	2.74262e-06	0.000135233	5	39	1.66667	9.75	-67.3611
chr10:19143015-19143645	chr10:19141090-19144450	8	2.80674e-06	0.00013608	1	25	0.333333	6.25	-73.9583
chr12:29437035-29438030	chr12:29436939-29440299	11	2.80674e-06	0.00013608	1	25	0.333333	6.25	-53.7879
chr13:43605601-43606416	chr13:43603579-43606939	10	2.80674e-06	0.00013608	1	25	0.333333	6.25	-59.1667
chr17:72781210-72781770	chr17:72781202-72784562	7	2.80674e-06	0.00013608	1	25	0.333333	6.25	-84.5238
chr23:31914400-31915127	chr23:31912954-31916314	9	2.77724e-06	0.00013608	20	2	6.66667	0.5	68.5185
chr25:34150249-34151114	chr25:34149410-34152770	8	2.77724e-06	0.00013608	20	2	6.66667	0.5	77.0833
chr27:26065948-26066502	chr27:26063294-26066654	7	2.77724e-06	0.00013608	20	2	6.66667	0.5	88.0952
chr29:49543565-49544297	chr29:49000000-50200000	9	2.80674e-06	0.00013608	1	25	0.333333	6.25	-65.7407
chr5:58067402-58068259	chr5:58066796-58070156	10	2.80674e-06	0.00013608	1	25	0.333333	6.25	-59.1667
chr7:19231861-19232763	chr7:19231752-19235112	11	2.80674e-06	0.00013608	1	25	0.333333	6.25	-53.7879
chr1:4144657-4145515	chr1:4143859-4147219	10	2.92698e-06	0.000138212	0	19	0	4.75	-47.5
chr10:18376754-18377663	chr10:18374582-18377942	11	2.92698e-06	0.000138212	0	19	0	4.75	-43.1818
chr10:23166183-23166644	chr10:23164340-23167700	6	2.92698e-06	0.000138212	0	19	0	4.75	-79.1667
chr10:24587098-24587961	chr10:24585205-24588565	9	2.92698e-06	0.000138212	0	19	0	4.75	-52.7778
chr10:27737076-27737816	chr10:27735070-27738430	9	2.92698e-06	0.000138212	0	19	0	4.75	-52.7778
chr11:8927708-8928493	chr11:8925585-8928945	7	2.92698e-06	0.000138212	0	19	0	4.75	-67.8571
chr15:29850341-29851325	chr15:29848316-29851676	9	2.92698e-06	0.000138212	0	19	0	4.75	-52.7778
chr15:47737836-47738307	chr15:47737639-47740999	6	2.92698e-06	0.000138212	0	19	0	4.75	-79.1667
chr19:24666231-24666726	chr19:24665537-24668897	6	2.92698e-06	0.000138212	0	19	0	4.75	-79.1667
chr19:33547572-33548219	chr19:33546864-33550224	8	2.92698e-06	0.000138212	0	19	0	4.75	-59.375
chr29:45622690-45623085	chr29:45622666-45626026	5	2.92698e-06	0.000138212	0	19	0	4.75	-95
chr3:21490787-21491272	chr3:21488543-21491903	6	2.92698e-06	0.000138212	0	19	0	4.75	-79.1667
chr5:102363079-102363629	chr5:102363054-102366414	7	2.92698e-06	0.000138212	0	19	0	4.75	-67.8571
chr6:108427006-108427811	chr6:108425970-108429330	9	2.92698e-06	0.000138212	0	19	0	4.75	-52.7778
chr7:42365926-42366417	chr7:42363708-42367068	6	2.92698e-06	0.000138212	0	19	0	4.75	-79.1667
chr9:71706837-71707317	chr9:71705953-71709313	6	2.92698e-06	0.000138212	0	19	0	4.75	-79.1667
chr23:28875105-28876455	chr23:28874223-28877583	16	2.95374e-06	0.000139022	2	29	0.666667	7.25	-41.1458
chr29:49463771-49464762	chr29:49000000-50200000	12	2.95374e-06	0.000139022	2	29	0.666667	7.25	-54.8611
chr15:29302086-29304533	chr15:29301895-29305255	28	3.08807e-06	0.000144875	29	94	9.66667	23.5	-49.4048
chrX:3776001-3777071	chrX:3775247-3778607	13	3.08577e-06	0.000144875	30	7	10	1.75	63.4615
chr4:106534631-106537586	chr4:106534621-106537981	33	3.09834e-06	0.000145121	31	98	10.3333	24.5	-42.9293
chr11:11282389-11284081	chr11:11282389-11285749	18	3.18588e-06	0.000148741	35	10	11.6667	2.5	50.9259
chr4:106636739-106640049	chr4:106636735-106640095	36	3.18192e-06	0.000148741	19	73	6.33333	18.25	-33.1019
chr1:146435144-146435874	chr1:146435120-146438480	9	3.55004e-06	0.000157139	13	0	4.33333	0	48.1481
chr1:18992095-18992466	chr1:18992071-18995431	5	3.55004e-06	0.000157139	13	0	4.33333	0	86.6667
chr13:23709404-23710304	chr13:23707228-23710588	11	3.47671e-06	0.000157139	17	1	5.66667	0.25	49.2424
chr14:72869138-72869659	chr14:72868631-72871991	6	3.55004e-06	0.000157139	13	0	4.33333	0	72.2222
chr15:34852805-34853486	chr15:34852375-34855735	8	3.47671e-06	0.000157139	17	1	5.66667	0.25	67.7083
chr16:44830646-44831122	chr16:44830544-44833904	6	3.55004e-06	0.000157139	13	0	4.33333	0	72.2222
chr16:46200260-46200645	chr16:46199192-46202552	5	3.55004e-06	0.000157139	13	0	4.33333	0	86.6667
chr17:56625823-56626280	chr17:56623304-56626664	6	3.55004e-06	0.000157139	13	0	4.33333	0	72.2222
chr17:56625823-56626280	chr17:56623539-56626899	6	3.55004e-06	0.000157139	13	0	4.33333	0	72.2222
chr19:18546058-18546543	chr19:18543597-18546957	6	3.55004e-06	0.000157139	13	0	4.33333	0	72.2222
chr19:28485605-28486154	chr19:28485580-28488940	7	3.55004e-06	0.000157139	13	0	4.33333	0	61.9048
chr20:42059356-42059911	chr20:42059295-42062655	7	3.47671e-06	0.000157139	17	1	5.66667	0.25	77.381
chr21:55288336-55288722	chr21:55287715-55291075	5	3.55004e-06	0.000157139	13	0	4.33333	0	86.6667
chr23:22221765-22222500	chr23:22221062-22224422	9	3.55004e-06	0.000157139	13	0	4.33333	0	48.1481
chr23:30341894-30342449	chr23:30341724-30345084	5	3.55004e-06	0.000157139	13	0	4.33333	0	86.6667
chr24:35967310-35967700	chr24:35967107-35970467	5	3.55004e-06	0.000157139	13	0	4.33333	0	86.6667
chr24:61913338-61913710	chr24:61912060-61915420	5	3.55004e-06	0.000157139	13	0	4.33333	0	86.6667
chr25:32444289-32445487	chr25:32442923-32446283	5	3.55004e-06	0.000157139	13	0	4.33333	0	86.6667
chr29:8946447-8946817	chr29:8945352-8948712	5	3.55004e-06	0.000157139	13	0	4.33333	0	86.6667
chr3:114012991-114013361	chr3:114012537-114015897	5	3.55004e-06	0.000157139	13	0	4.33333	0	86.6667
chr3:35428496-35429071	chr3:35426058-35429418	7	3.55004e-06	0.000157139	13	0	4.33333	0	61.9048
chr4:113608591-113609061	chr4:113607546-113610906	6	3.55004e-06	0.000157139	13	0	4.33333	0	72.2222
chr5:18376704-18377427	chr5:18376084-18379444	9	3.47671e-06	0.000157139	17	1	5.66667	0.25	60.1852
chr5:65851251-65851723	chr5:65850704-65854064	6	3.55004e-06	0.000157139	13	0	4.33333	0	72.2222
chr6:92606188-92606658	chr6:92603458-92606818	6	3.55004e-06	0.000157139	13	0	4.33333	0	72.2222
chr8:10091306-10092090	chr8:10089815-10093175	9	3.55004e-06	0.000157139	13	0	4.33333	0	48.1481
chr8:40114103-40114498	chr8:40113882-40117242	5	3.55004e-06	0.000157139	13	0	4.33333	0	86.6667
chr9:97664562-97665008	chr9:97633102-97746388	5	3.55004e-06	0.000157139	13	0	4.33333	0	86.6667
chrX:101428017-101429135	chrX:101427240-101430600	8	3.55004e-06	0.000157139	13	0	4.33333	0	54.1667
chrX:111430449-111431349	chrX:111429411-111432771	11	3.55004e-06	0.000157139	13	0	4.33333	0	39.3939
chrX:124235735-124237871	chrX:124234458-124237818	25	3.54253e-06	0.000157139	41	14	13.6667	3.5	40.6667
chrX:126938535-126939025	chrX:126938522-126941882	6	3.55004e-06	0.000157139	13	0	4.33333	0	72.2222
chrX:3124974-3125733	chrX:3124452-3127812	8	3.55004e-06	0.000157139	13	0	4.33333	0	54.1667
chrX:80579325-80580342	chrX:80579131-80582491	12	3.55004e-06	0.000157139	13	0	4.33333	0	36.1111
chr17:65040789-65041903	chr17:65040596-65043956	10	3.57577e-06	0.000158037	22	3	7.33333	0.75	65.8333
chr10:88266021-88267348	chr10:88264987-88268347	15	3.70685e-06	0.000163581	7	44	2.33333	11	-57.7778
chr15:48774134-48775554	chr15:48772652-48776012	17	3.7574e-06	0.00016556	13	59	4.33333	14.75	-61.2745
chr10:27230356-27231163	chr10:27228182-27231542	10	3.9114e-06	0.000171563	3	32	1	8	-70
chr18:53901779-53902700	chr18:53899353-53902713	11	3.9114e-06	0.000171563	3	32	1	8	-63.6364
chr19:42073917-42074647	chr19:42071927-42075287	9	3.9114e-06	0.000171563	3	32	1	8	-77.7778
chr18:57926098-57927098	chr18:57925152-57928512	12	3.98378e-06	0.000174474	33	9	11	2.25	72.9167
chr15:48225159-48226229	chr15:48224794-48228154	13	4.13732e-06	0.000180925	6	41	2	10.25	-63.4615
chr18:63764780-63768055	chr18:63764672-63768032	37	4.24565e-06	0.000185383	29	93	9.66667	23.25	-36.7117
chr16:73866132-73867990	chr16:73864649-73868009	22	4.2968e-06	0.000187334	45	17	15	4.25	48.8636
chr4:107093509-107094931	chr4:107092812-107096172	16	4.40001e-06	0.000190972	5	38	1.66667	9.5	-48.9583
chr4:108191922-108193008	chr4:108190052-108193412	13	4.40001e-06	0.000190972	5	38	1.66667	9.5	-60.2564
chr7:42190935-42191945	chr7:42190473-42193833	12	4.40001e-06	0.000190972	5	38	1.66667	9.5	-65.2778
chr16:27306772-27308326	chr16:27304963-27308323	14	4.90603e-06	0.000211667	1	24	0.333333	6	-40.4762
chr3:14742320-14742795	chr3:14742312-14745672	6	4.90603e-06	0.000211667	1	24	0.333333	6	-94.4444
chr4:12389355-12389930	chr4:11907009-12704701	7	4.90603e-06	0.000211667	1	24	0.333333	6	-80.9524
chr7:20812931-20813411	chr7:20810034-20813394	6	4.90603e-06	0.000211667	1	24	0.333333	6	-94.4444
chr5:111823401-111824908	chr5:111822690-111826050	18	4.95099e-06	0.00021329	8	46	2.66667	11.5	-49.0741
chr21:25912879-25914242	chr21:25911771-25915131	16	5.01564e-06	0.000215435	2	28	0.666667	7	-39.5833
chr24:477796-478531	chr24:475735-479095	9	5.01564e-06	0.000215435	2	28	0.666667	7	-70.3704
chr1:4167474-4168340	chr1:4166685-4170045	10	5.33495e-06	0.000218161	0	18	0	4.5	-45
chr1:56722415-56722830	chr1:56720581-56723941	5	5.33495e-06	0.000218161	0	18	0	4.5	-90
chr10:22856252-22856942	chr10:22855722-22859082	8	5.33495e-06	0.000218161	0	18	0	4.5	-56.25
chr10:23291091-23291876	chr10:23290648-23294008	9	5.33495e-06	0.000218161	0	18	0	4.5	-50
chr10:23887831-23889147	chr10:23886939-23890299	14	5.33495e-06	0.000218161	0	18	0	4.5	-32.1429
chr10:25136519-25137211	chr10:25134250-25137610	8	5.33495e-06	0.000218161	0	18	0	4.5	-56.25
chr12:20574709-20575375	chr12:20572008-20575368	8	5.33495e-06	0.000218161	0	18	0	4.5	-56.25
chr12:81872720-81873380	chr12:81871533-81874893	8	5.33495e-06	0.000218161	0	18	0	4.5	-56.25
chr15:50463293-50464118	chr15:50462823-50466183	10	5.33495e-06	0.000218161	0	18	0	4.5	-45
chr15:79149719-79150194	chr15:79148673-79152033	6	5.33495e-06	0.000218161	0	18	0	4.5	-75
chr15:83126718-83127208	chr15:83123804-83127164	6	5.33495e-06	0.000218161	0	18	0	4.5	-75
chr15:83514176-83514576	chr15:83513742-83517102	5	5.33495e-06	0.000218161	0	18	0	4.5	-90
chr18:1608825-1609510	chr18:1607346-1610706	8	5.33495e-06	0.000218161	0	18	0	4.5	-56.25
chr18:49035014-49035489	chr18:49032301-49035661	6	5.33495e-06	0.000218161	0	18	0	4.5	-75
chr2:103720749-103721149	chr2:103719527-103722887	5	5.33495e-06	0.000218161	0	18	0	4.5	-90
chr21:67432230-67432620	chr21:67429234-67432594	5	5.33495e-06	0.000218161	0	18	0	4.5	-90
chr22:12998515-12999075	chr22:12996874-13000234	7	5.33495e-06	0.000218161	0	18	0	4.5	-64.2857
chr23:19537895-19538365	chr23:19536161-19539521	6	5.33495e-06	0.000218161	0	18	0	4.5	-75
chr23:27017893-27018481	chr23:27015069-27018429	7	5.33495e-06	0.000218161	0	18	0	4.5	-64.2857
chr24:58790561-58791036	chr24:58789472-58792832	6	5.33495e-06	0.000218161	0	18	0	4.5	-75
chr24:60530601-60531785	chr24:60530425-60533785	14	5.33495e-06	0.000218161	0	18	0	4.5	-32.1429
chr25:26340930-26341495	chr25:26340048-26343408	7	5.33495e-06	0.000218161	0	18	0	4.5	-64.2857
chr27:43279658-43280573	chr27:43278526-43281886	11	5.33495e-06	0.000218161	0	18	0	4.5	-40.9091
chr28:35737648-35738278	chr28:35736935-35740295	8	5.33495e-06	0.000218161	0	18	0	4.5	-56.25
chr3:9669138-9669573	chr3:9669136-9672496	5	5.33495e-06	0.000218161	0	18	0	4.5	-90
chr4:103189198-103189668	chr4:103187956-103191316	6	5.33495e-06	0.000218161	0	18	0	4.5	-75
chr4:107918785-107919505	chr4:107916734-107920094	9	5.33495e-06	0.000218161	0	18	0	4.5	-50
chr5:59618596-59619545	chr5:59618079-59621439	11	5.33495e-06	0.000218161	0	18	0	4.5	-40.9091
chr5:99405024-99405511	chr5:99405006-99408366	6	5.33495e-06	0.000218161	0	18	0	4.5	-75
chr7:10695120-10695570	chr7:10693139-10696499	5	5.33495e-06	0.000218161	0	18	0	4.5	-90
chr7:12940947-12941352	chr7:12940938-12944298	5	5.33495e-06	0.000218161	0	18	0	4.5	-90
chr7:15676509-15677144	chr7:15676399-15679759	8	5.33495e-06	0.000218161	0	18	0	4.5	-56.25
chr7:42327013-42327408	chr7:42324728-42328088	5	5.33495e-06	0.000218161	0	18	0	4.5	-90
chr9:71567316-71567806	chr9:71565322-71568682	6	5.33495e-06	0.000218161	0	18	0	4.5	-75
chrX:32369072-32370997	chrX:32369051-32372411	23	5.83176e-06	0.000238141	43	16	14.3333	4	44.9275
chr26:21289418-21291028	chr26:21289076-21292436	15	5.94269e-06	0.000241989	19	2	6.33333	0.5	38.8889
chr4:28457241-28457896	chr4:28455592-28458952	8	5.94269e-06	0.000241989	19	2	6.33333	0.5	72.9167
chr4:106504585-106506345	chr4:106504518-106507878	20	6.26981e-06	0.000254952	14	60	4.66667	15	-51.6667
chr15:82284037-82284852	chr15:82281934-82285294	10	6.48645e-06	0.000263391	3	31	1	7.75	-67.5
chr17:25053876-25055456	chr17:25052070-25055430	18	6.53161e-06	0.000264485	6	40	2	10	-44.4444
chr29:27648717-27649542	chr29:27646733-27650093	10	6.53161e-06	0.000264485	6	40	2	10	-80
chr29:27903604-27904679	chr29:27901819-27905179	12	7.04202e-06	0.000284358	5	37	1.66667	9.25	-63.1944
chr5:57935053-57936128	chr5:57932880-57936240	13	7.04202e-06	0.000284358	5	37	1.66667	9.25	-58.3333
chr29:26712016-26712853	chr29:26709467-26712827	10	7.1059e-06	0.000286141	4	34	1.33333	8.5	-71.6667
chr4:106487251-106488831	chr4:106487202-106490562	18	7.1059e-06	0.000286141	4	34	1.33333	8.5	-39.8148
chr15:15675348-15676688	chr15:15675083-15678443	16	7.39702e-06	0.000297039	21	3	7	0.75	39.0625
chr2:25599801-25600711	chr2:25597881-25601241	10	7.39702e-06	0.000297039	21	3	7	0.75	62.5
chr8:70092830-70094141	chr8:70092806-70096166	14	7.52899e-06	0.00030192	25	5	8.33333	1.25	50.5952
chr18:63914890-63917439	chr18:63914205-63917565	26	7.72304e-06	0.000309274	24	81	8	20.25	-47.1154
chr1:83089339-83090042	chr1:83088390-83091750	8	7.83373e-06	0.000309854	23	4	7.66667	1	83.3333
chr14:2741279-2743769	chr14:2741278-2744638	20	7.82488e-06	0.000309854	52	23	17.3333	5.75	57.9167
chr15:4644380-4645301	chr15:4642731-4646091	11	7.75221e-06	0.000309854	16	1	5.33333	0.25	46.2121
chr18:43325212-43326047	chr18:43322646-43326006	10	7.83373e-06	0.000309854	23	4	7.66667	1	66.6667
chr20:55752067-55754449	chr20:55751880-55755240	28	7.82488e-06	0.000309854	52	23	17.3333	5.75	41.369
chr6:106066557-106067280	chr6:106064386-106067746	9	7.83373e-06	0.000309854	23	4	7.66667	1	74.0741
chr7:8652048-8653128	chr7:8650386-8653746	10	7.83373e-06	0.000309854	23	4	7.66667	1	66.6667
chr8:52848732-52849647	chr8:52846304-52849664	11	7.83373e-06	0.000309854	23	4	7.66667	1	60.6061
chr8:73411192-73412258	chr8:73409196-73412556	12	7.83373e-06	0.000309854	23	4	7.66667	1	55.5556
chr1:70983090-70983386	chr1:70982841-70986201	4	8.41895e-06	0.000310943	12	0	4	0	100
chr10:10483747-10484496	chr10:10483556-10486916	9	8.41895e-06	0.000310943	12	0	4	0	44.4444
chr10:3953040-3953335	chr10:3950587-3953947	4	8.41895e-06	0.000310943	12	0	4	0	100
chr10:4873561-4873976	chr10:4873464-4876824	4	8.41895e-06	0.000310943	12	0	4	0	100
chr10:58647363-58648794	chr10:58645449-58648809	7	8.41895e-06	0.000310943	12	0	4	0	57.1429
chr10:76990313-76990683	chr10:76990202-76993562	5	8.41895e-06	0.000310943	12	0	4	0	80
chr11:21108961-21109458	chr11:21108851-21112211	6	8.41895e-06	0.000310943	12	0	4	0	66.6667
chr11:28983831-28984586	chr11:28983138-28986498	9	8.41895e-06	0.000310943	12	0	4	0	44.4444
chr11:48147321-48147767	chr11:48147309-48150669	5	8.41895e-06	0.000310943	12	0	4	0	80
chr11:95772381-95772802	chr11:95772036-95775396	5	8.41895e-06	0.000310943	12	0	4	0	80
chr18:55983757-55984682	chr18:55983202-55986562	10	8.41895e-06	0.000310943	12	0	4	0	40
chr18:8777596-8777986	chr18:8777160-8780520	5	8.41895e-06	0.000310943	12	0	4	0	80
chr19:14480300-14480857	chr19:14478119-14481479	7	8.41895e-06	0.000310943	12	0	4	0	57.1429
chr2:97099235-97099819	chr2:97096843-97100203	7	8.41895e-06	0.000310943	12	0	4	0	57.1429
chr20:41144577-41144872	chr20:41142554-41145914	4	8.41895e-06	0.000310943	12	0	4	0	100
chr20:5609672-5610050	chr20:5606645-5610005	5	8.41895e-06	0.000310943	12	0	4	0	80
chr21:22639624-22639998	chr21:22638218-22641578	5	8.41895e-06	0.000310943	12	0	4	0	80
chr21:31256971-31257436	chr21:31256091-31259451	6	8.41895e-06	0.000310943	12	0	4	0	66.6667
chr22:2808723-2809198	chr22:2806020-2809380	6	8.41895e-06	0.000310943	12	0	4	0	66.6667
chr22:53285868-53286178	chr22:53284223-53287583	4	8.41895e-06	0.000310943	12	0	4	0	100
chr23:19893786-19894076	chr23:19890715-19894075	4	8.41895e-06	0.000310943	12	0	4	0	100
chr23:37499288-37499918	chr23:37496572-37499932	8	8.41895e-06	0.000310943	12	0	4	0	50
chr23:40608236-40608797	chr23:40607760-40611120	7	8.41895e-06	0.000310943	12	0	4	0	57.1429
chr24:2857901-2858546	chr24:2856679-2860039	6	8.41895e-06	0.000310943	12	0	4	0	66.6667
chr24:32645137-32645532	chr24:32645136-32648496	5	8.41895e-06	0.000310943	12	0	4	0	80
chr24:56445340-56445630	chr24:56445318-56448678	4	8.41895e-06	0.000310943	12	0	4	0	100
chr25:38574389-38575089	chr25:38574192-38577552	6	8.41895e-06	0.000310943	12	0	4	0	66.6667
chr26:22927591-22927891	chr26:22926066-22929426	4	8.41895e-06	0.000310943	12	0	4	0	100
chr3:16142316-16142884	chr3:16141799-16145159	7	8.41895e-06	0.000310943	12	0	4	0	57.1429
chr3:81652804-81653454	chr3:81650884-81654244	6	8.41895e-06	0.000310943	12	0	4	0	66.6667
chr4:106447649-106450344	chr4:106447648-106451008	31	7.97454e-06	0.000310943	27	87	9	21.75	-41.129
chr4:106452150-106454778	chr4:106451581-106454941	31	7.96937e-06	0.000310943	29	91	9.66667	22.75	-42.2043
chr4:113780972-113782535	chr4:113780971-113784331	17	8.41895e-06	0.000310943	12	0	4	0	23.5294
chr4:51293780-51294175	chr4:51292535-51295895	5	8.41895e-06	0.000310943	12	0	4	0	80
chr4:95064997-95065287	chr4:95064962-95068322	4	8.41895e-06	0.000310943	12	0	4	0	100
chr5:106031471-106032721	chr5:106029322-106032682	15	8.21977e-06	0.000310943	38	13	12.6667	3.25	62.7778
chr5:106103734-106104984	chr5:106101585-106104945	15	8.21977e-06	0.000310943	38	13	12.6667	3.25	62.7778
chr5:4824927-4825627	chr5:4822769-4826129	8	8.41895e-06	0.000310943	12	0	4	0	50
chr5:57663237-57663721	chr5:57660601-57663961	6	8.41895e-06	0.000310943	12	0	4	0	66.6667
chr5:81992712-81993091	chr5:81991657-81995017	5	8.41895e-06	0.000310943	12	0	4	0	80
chr7:39935129-39935749	chr7:39934164-39937524	5	8.41895e-06	0.000310943	12	0	4	0	80
chr7:53893720-53894010	chr7:53890607-53893967	4	8.41895e-06	0.000310943	12	0	4	0	100
chr7:53934602-53935147	chr7:53931778-53935138	7	8.41895e-06	0.000310943	12	0	4	0	57.1429
chr7:5717819-5718199	chr7:5714940-5718300	5	8.41895e-06	0.000310943	12	0	4	0	80
chr7:61797558-61798561	chr7:61797441-61800801	12	8.41895e-06	0.000310943	12	0	4	0	33.3333
chr9:34870531-34870931	chr9:34870096-34873456	5	8.41895e-06	0.000310943	12	0	4	0	80
chr9:45738236-45738617	chr9:45735452-45738812	5	8.41895e-06	0.000310943	12	0	4	0	80
chr9:49713525-49713819	chr9:49712502-49715862	4	8.41895e-06	0.000310943	12	0	4	0	100
chrX:16753943-16755982	chrX:16752640-16756000	24	8.08118e-06	0.000310943	35	11	11.6667	2.75	37.1528
chrX:58362833-58363143	chrX:58360448-58363808	4	8.41895e-06	0.000310943	12	0	4	0	100
chrX:83494228-83494538	chrX:83493862-83497222	4	8.41895e-06	0.000310943	12	0	4	0	100
chrX:92090789-92092039	chrX:92090778-92094138	15	8.41895e-06	0.000310943	12	0	4	0	26.6667
chr29:26987249-26988074	chr29:26986709-26990069	10	8.50432e-06	0.000313298	2	27	0.666667	6.75	-60.8333
chr7:42651553-42652548	chr7:42649611-42652971	12	8.50432e-06	0.000313298	2	27	0.666667	6.75	-50.6944
chr11:9119784-9120329	chr11:9119673-9123033	7	8.57016e-06	0.000313335	1	23	0.333333	5.75	-77.381
chr19:9251228-9252128	chr19:9250860-9254220	11	8.57016e-06	0.000313335	1	23	0.333333	5.75	-49.2424
chr29:26722737-26723367	chr29:26720511-26723871	8	8.57016e-06	0.000313335	1	23	0.333333	5.75	-67.7083
chr4:32010896-32011526	chr4:32008892-32012252	8	8.57016e-06	0.000313335	1	23	0.333333	5.75	-67.7083
chr7:44513407-44514137	chr7:44511434-44514794	9	8.57016e-06	0.000313335	1	23	0.333333	5.75	-60.1852
chrX:124200575-124201570	chrX:124200125-124203485	12	8.57016e-06	0.000313335	1	23	0.333333	5.75	-45.1389
chr14:25116884-25119509	chr14:25116194-25119554	30	8.74047e-06	0.000319159	18	68	6	17	-36.6667
chrX:106264896-106266958	chrX:106264361-106267721	23	8.9087e-06	0.000324893	45	18	15	4.5	45.6522
chr7:66763663-66764733	chr7:66761338-66764698	13	9.00018e-06	0.000327817	7	42	2.33333	10.5	-62.8205
chrX:38556228-38557893	chrX:38556121-38559481	20	9.09386e-06	0.000330813	30	8	10	2	40
chr10:23139114-23139954	chr10:23137967-23141327	9	9.73677e-06	0.000348516	0	17	0	4.25	-47.2222
chr10:23139114-23139954	chr10:23138873-23142233	9	9.73677e-06	0.000348516	0	17	0	4.25	-47.2222
chr10:25127168-25127883	chr10:25125088-25128448	9	9.73677e-06	0.000348516	0	17	0	4.25	-47.2222
chr11:103533715-103534195	chr11:103533691-103537051	6	9.73677e-06	0.000348516	0	17	0	4.25	-70.8333
chr13:75840006-75840486	chr13:75838200-75841560	6	9.73677e-06	0.000348516	0	17	0	4.25	-70.8333
chr15:49401342-49401987	chr15:49400720-49404080	8	9.73677e-06	0.000348516	0	17	0	4.25	-53.125
chr15:51390567-51391207	chr15:51390458-51393818	8	9.73677e-06	0.000348516	0	17	0	4.25	-53.125
chr15:52062338-52062968	chr15:52059683-52063043	8	9.73677e-06	0.000348516	0	17	0	4.25	-53.125
chr18:57641394-57643070	chr18:57639709-57643069	10	9.73677e-06	0.000348516	0	17	0	4.25	-42.5
chr19:27685633-27686013	chr19:27683379-27686739	5	9.73677e-06	0.000348516	0	17	0	4.25	-85
chr19:30002721-30003186	chr19:30001984-30005344	6	9.73677e-06	0.000348516	0	17	0	4.25	-70.8333
chr5:103209357-103209757	chr5:103206409-103209769	5	9.73677e-06	0.000348516	0	17	0	4.25	-85
chrX:2037685-2038658	chrX:2036664-2040024	12	9.73677e-06	0.000348516	0	17	0	4.25	-35.4167
chr11:98867939-98869014	chr11:98866396-98869756	13	1.02845e-05	0.000367213	6	39	2	9.75	-59.6154
chr19:42252300-42254204	chr19:42251077-42254437	19	1.02845e-05	0.000367213	6	39	2	9.75	-40.7895
chr2:104559284-104560289	chr2:104559283-104562643	12	1.0457e-05	0.000372458	33	10	11	2.5	70.8333
chrX:140143887-140145013	chrX:140141647-140145007	12	1.0457e-05	0.000372458	33	10	11	2.5	70.8333
chr21:58568186-58569602	chr21:58566301-58569661	17	1.06475e-05	0.000378311	39	14	13	3.5	55.8824
chrX:92177244-92178501	chrX:92177232-92180592	15	1.06475e-05	0.000378311	39	14	13	3.5	63.3333
chr13:74996274-74997454	chr13:74994635-74997995	14	1.07351e-05	0.000378641	3	30	1	7.5	-46.4286
chr15:33992858-33993930	chr15:33991514-33994874	13	1.07351e-05	0.000378641	3	30	1	7.5	-50
chr16:20502197-20503042	chr16:20500815-20504175	10	1.07351e-05	0.000378641	3	30	1	7.5	-65
chr23:29540685-29541680	chr23:29540318-29543678	12	1.07351e-05	0.000378641	3	30	1	7.5	-54.1667
chr3:16773281-16774024	chr3:16770702-16774062	9	1.07351e-05	0.000378641	3	30	1	7.5	-72.2222
chr7:43861057-43862067	chr7:43860791-43864151	12	1.07351e-05	0.000378641	3	30	1	7.5	-54.1667
chr7:77248796-77249795	chr7:77247997-77251357	12	1.10489e-05	0.000389234	28	7	9.33333	1.75	63.1944
chr21:71597284-71598414	chr21:71595018-71598378	12	1.1242e-05	0.000395558	5	36	1.66667	9	-61.1111
chr7:14584473-14585213	chr7:14583745-14587105	9	1.15309e-05	0.000405232	4	33	1.33333	8.25	-76.8519
chrX:95330582-95333819	chrX:95330504-95333864	29	1.22248e-05	0.000429095	43	17	14.3333	4.25	34.7701
chr14:69145749-69146484	chr14:69144515-69147875	9	1.26767e-05	0.000442283	18	2	6	0.5	61.1111
chr18:59280778-59281568	chr18:59279235-59282595	8	1.26767e-05	0.000442283	18	2	6	0.5	68.75
chr23:42546214-42547261	chr23:42545950-42549310	12	1.26767e-05	0.000442283	18	2	6	0.5	45.8333
chr25:27467655-27468126	chr25:27466636-27469996	6	1.26767e-05	0.000442283	18	2	6	0.5	91.6667
chr3:99521795-99522268	chr3:99519830-99523190	6	1.26767e-05	0.000442283	18	2	6	0.5	91.6667
chr8:64998986-64999936	chr8:64998897-65002257	11	1.33661e-05	0.000465216	31	9	10.3333	2.25	73.4848
chrX:7891418-7892727	chrX:7889628-7892988	15	1.33661e-05	0.000465216	31	9	10.3333	2.25	53.8889
chrX:124279431-124282036	chrX:124279339-124282699	27	1.34865e-05	0.000468841	40	15	13.3333	3.75	35.4938
chr23:30477751-30478816	chr23:30475795-30479155	13	1.39664e-05	0.000484943	7	41	2.33333	10.25	-60.8974
chr13:74796772-74798032	chr13:74795635-74798995	15	1.43969e-05	0.000498102	2	26	0.666667	6.5	-38.8889
chr23:29314629-29315199	chr23:29312810-29316170	7	1.43969e-05	0.000498102	2	26	0.666667	6.5	-83.3333
chr4:107217115-107217975	chr4:107215218-107218578	10	1.43969e-05	0.000498102	2	26	0.666667	6.5	-58.3333
chr15:83469145-83471064	chr15:83467917-83471277	19	1.45768e-05	0.000503726	9	46	3	11.5	-44.7368
chr23:17138542-17139186	chr23:17136206-17139566	8	1.47313e-05	0.000508457	24	5	8	1.25	84.375
chr11:93702956-93703681	chr11:93700914-93704274	9	1.4961e-05	0.000512722	1	22	0.333333	5.5	-57.4074
chr19:20928518-20929083	chr19:20925827-20929187	7	1.4961e-05	0.000512722	1	22	0.333333	5.5	-73.8095
chr19:33945801-33946466	chr19:33943331-33946691	8	1.4961e-05	0.000512722	1	22	0.333333	5.5	-64.5833
chr19:39641728-39642364	chr19:39640216-39643576	8	1.4961e-05	0.000512722	1	22	0.333333	5.5	-64.5833
chr23:20383121-20384316	chr23:20381831-20385191	14	1.4961e-05	0.000512722	1	22	0.333333	5.5	-36.9048
chr5:60157088-60157833	chr5:60155076-60158436	9	1.4961e-05	0.000512722	1	22	0.333333	5.5	-57.4074
chr3:103423104-103423926	chr3:103420605-103423965	10	1.52377e-05	0.000520362	20	3	6.66667	0.75	59.1667
chr3:103423104-103423926	chr3:103420846-103424206	10	1.52377e-05	0.000520362	20	3	6.66667	0.75	59.1667
chrX:125929339-125929984	chrX:125929315-125932675	8	1.52377e-05	0.000520362	20	3	6.66667	0.75	73.9583
chr25:36650873-36651776	chr25:36649006-36652366	11	1.56885e-05	0.000533869	22	4	7.33333	1	57.5758
chr3:69312714-69314429	chr3:69312360-69315720	18	1.56885e-05	0.000533869	22	4	7.33333	1	35.1852
chrX:58706304-58707029	chrX:58704779-58708139	9	1.56885e-05	0.000533869	22	4	7.33333	1	70.3704
chr17:67405317-67406538	chr17:67405099-67408459	14	1.61492e-05	0.000548903	6	38	2	9.5	-53.5714
chr1:4213119-4213993	chr1:4211386-4214746	10	1.77966e-05	0.000573309	0	16	0	4	-40
chr10:21627479-21627794	chr10:21624432-21627792	4	1.77966e-05	0.000573309	0	16	0	4	-100
chr11:104332962-104333262	chr11:104332947-104336307	4	1.77966e-05	0.000573309	0	16	0	4	-100
chr11:47785987-47786752	chr11:47785639-47788999	9	1.77966e-05	0.000573309	0	16	0	4	-44.4444
chr11:93795915-93796325	chr11:93795556-93798916	5	1.77966e-05	0.000573309	0	16	0	4	-80
chr13:11961096-11961845	chr13:11959226-11962586	8	1.77966e-05	0.000573309	0	16	0	4	-50
chr13:65344016-65344316	chr13:65342529-65345889	4	1.77966e-05	0.000573309	0	16	0	4	-100
chr14:83456805-83457656	chr14:83455314-83458674	10	1.77966e-05	0.000573309	0	16	0	4	-40
chr15:29191996-29192411	chr15:29191491-29194851	5	1.77966e-05	0.000573309	0	16	0	4	-80
chr15:415650-416045	chr15:413571-416931	5	1.77966e-05	0.000573309	0	16	0	4	-80
chr15:49054456-49055420	chr15:49054399-49057759	10	1.77966e-05	0.000573309	0	16	0	4	-40
chr15:79584179-79584493	chr15:79583659-79587019	4	1.77966e-05	0.000573309	0	16	0	4	-100
chr17:47739420-47739999	chr17:47737067-47740427	7	1.77966e-05	0.000573309	0	16	0	4	-57.1429
chr18:10557274-10558174	chr18:10554955-10558315	11	1.77288e-05	0.000573309	3	29	1	7.25	-56.8182
chr18:10557274-10558174	chr18:10555158-10558518	11	1.77288e-05	0.000573309	3	29	1	7.25	-56.8182
chr18:36608381-36608981	chr18:36605628-36608988	7	1.72622e-05	0.000573309	15	1	5	0.25	67.8571
chr18:56011836-56012121	chr18:56011297-56014657	4	1.77966e-05	0.000573309	0	16	0	4	-100
chr18:56011836-56012121	chr18:56011367-56014727	4	1.77966e-05	0.000573309	0	16	0	4	-100
chr18:62164856-62165241	chr18:62164117-62167477	5	1.77966e-05	0.000573309	0	16	0	4	-80
chr19:29605802-29606372	chr19:29604180-29607540	7	1.77966e-05	0.000573309	0	16	0	4	-57.1429
chr19:38701820-38702259	chr19:38700129-38703489	5	1.77966e-05	0.000573309	0	16	0	4	-80
chr19:41841170-41841571	chr19:41840480-41843840	5	1.72622e-05	0.000573309	15	1	5	0.25	95
chr19:57790186-57790481	chr19:57787610-57790970	4	1.77966e-05	0.000573309	0	16	0	4	-100
chr2:20831540-20832120	chr2:20830680-20834040	7	1.77966e-05	0.000573309	0	16	0	4	-57.1429
chr2:34396034-34396429	chr2:34396011-34399371	5	1.77966e-05	0.000573309	0	16	0	4	-80
chr23:32983221-32983787	chr23:32982456-32985816	7	1.77966e-05	0.000573309	0	16	0	4	-57.1429
chr24:30362147-30362639	chr24:30360738-30364098	6	1.77966e-05	0.000573309	0	16	0	4	-66.6667
chr29:28330233-28330698	chr29:28328008-28331368	6	1.77966e-05	0.000573309	0	16	0	4	-66.6667
chr29:38135943-38136333	chr29:38133611-38136971	5	1.77966e-05	0.000573309	0	16	0	4	-80
chr29:5512940-5513500	chr29:5510163-5513523	6	1.77966e-05	0.000573309	0	16	0	4	-66.6667
chr3:17277554-17278042	chr3:17274965-17278325	6	1.77966e-05	0.000573309	0	16	0	4	-66.6667
chr3:58683363-58683685	chr3:58680326-58683686	4	1.77966e-05	0.000573309	0	16	0	4	-100
chr4:107955937-107956567	chr4:107953934-107957294	8	1.77966e-05	0.000573309	0	16	0	4	-50
chr4:118894410-118895330	chr4:118893525-118896885	9	1.77966e-05	0.000573309	0	16	0	4	-44.4444
chr4:11925610-11926248	chr4:11907009-12704701	6	1.72622e-05	0.000573309	15	1	5	0.25	79.1667
chr4:69338761-69339396	chr4:69338738-69342098	8	1.77966e-05	0.000573309	0	16	0	4	-50
chr5:26235126-26235433	chr5:26235117-26238477	4	1.77966e-05	0.000573309	0	16	0	4	-100
chr5:57487781-57488191	chr5:57487773-57491133	5	1.77966e-05	0.000573309	0	16	0	4	-80
chr5:99700985-99701395	chr5:99700294-99703654	5	1.77966e-05	0.000573309	0	16	0	4	-80
chr6:107441346-107441736	chr6:107441252-107444612	5	1.72622e-05	0.000573309	15	1	5	0.25	95
chr6:6545015-6547609	chr6:6544210-6547570	15	1.77288e-05	0.000573309	3	29	1	7.25	-41.6667
chr6:8431421-8432187	chr6:8430797-8434157	7	1.77966e-05	0.000573309	0	16	0	4	-57.1429
chr7:18567224-18569923	chr7:18566514-18569874	15	1.77288e-05	0.000573309	3	29	1	7.25	-41.6667
chr7:52355223-52355788	chr7:52352792-52356152	7	1.77966e-05	0.000573309	0	16	0	4	-57.1429
chr8:75659108-75659398	chr8:75658310-75661670	4	1.77966e-05	0.000573309	0	16	0	4	-100
chr9:35040040-35040335	chr9:35038492-35041852	4	1.77966e-05	0.000573309	0	16	0	4	-100
chrX:80773862-80775855	chrX:80772502-80775862	21	1.7587e-05	0.000573309	49	22	16.3333	5.5	51.5873
chr18:57445930-57446666	chr18:57444090-57447450	9	1.78996e-05	0.000575985	5	35	1.66667	8.75	-78.7037
chr15:48206305-48207395	chr15:48205853-48209213	13	1.79412e-05	0.000576685	8	43	2.66667	10.75	-62.1795
chr17:25116843-25118108	chr17:25114915-25118275	15	1.86656e-05	0.000598641	4	32	1.33333	8	-44.4444
chr19:9252843-9253773	chr19:9250860-9254220	11	1.86656e-05	0.000598641	4	32	1.33333	8	-60.6061
chr1:134129172-134129502	chr1:134129169-134132529	4	2.00249e-05	0.000604142	11	0	3.66667	0	91.6667
chr10:10612862-10613237	chr10:10611894-10615254	5	2.00249e-05	0.000604142	11	0	3.66667	0	73.3333
chr10:36020016-36020336	chr10:36017004-36020364	4	2.00249e-05	0.000604142	11	0	3.66667	0	91.6667
chr10:6691662-6692052	chr10:6690478-6693838	5	2.00249e-05	0.000604142	11	0	3.66667	0	73.3333
chr11:14780188-14780496	chr11:14779533-14782893	4	2.00249e-05	0.000604142	11	0	3.66667	0	91.6667
chr11:63459920-63460230	chr11:63457205-63460565	4	2.00249e-05	0.000604142	11	0	3.66667	0	91.6667
chr12:29018456-29018963	chr12:29016169-29019529	6	2.00249e-05	0.000604142	11	0	3.66667	0	61.1111
chr12:35869561-35870025	chr12:35867110-35870470	6	2.00249e-05	0.000604142	11	0	3.66667	0	61.1111
chr13:66731480-66732620	chr13:66729229-66732589	13	1.91251e-05	0.000604142	35	12	11.6667	3	66.6667
chr15:51529773-51530158	chr15:51528831-51532191	5	2.00249e-05	0.000604142	11	0	3.66667	0	73.3333
chr17:29870456-29870751	chr17:29870406-29873766	4	2.00249e-05	0.000604142	11	0	3.66667	0	91.6667
chr17:68500016-68500326	chr17:68498117-68501477	4	2.00249e-05	0.000604142	11	0	3.66667	0	91.6667
chr19:27587784-27588349	chr19:27587455-27590815	7	2.00249e-05	0.000604142	11	0	3.66667	0	52.381
chr19:35091901-35092811	chr19:35091878-35095238	11	2.00249e-05	0.000604142	11	0	3.66667	0	33.3333
chr2:111600272-111600565	chr2:111600255-111603615	4	2.00249e-05	0.000604142	11	0	3.66667	0	91.6667
chr2:13725466-13725763	chr2:13722668-13726028	4	2.00249e-05	0.000604142	11	0	3.66667	0	91.6667
chr2:14973961-14974421	chr2:14973682-14977042	6	2.00249e-05	0.000604142	11	0	3.66667	0	61.1111
chr2:18411534-18411856	chr2:18409172-18412532	4	2.00249e-05	0.000604142	11	0	3.66667	0	91.6667
chr20:3716135-3716463	chr20:3713812-3717172	4	2.00249e-05	0.000604142	11	0	3.66667	0	91.6667
chr21:66590193-66590663	chr21:66589697-66593057	6	2.00249e-05	0.000604142	11	0	3.66667	0	61.1111
chr23:28917324-28918741	chr23:28916304-28919664	17	1.94805e-05	0.000604142	14	57	4.66667	14.25	-56.3725
chr23:30179372-30179852	chr23:30177650-30181010	6	2.00249e-05	0.000604142	11	0	3.66667	0	61.1111
chr24:30686126-30686547	chr24:30683543-30686903	5	2.00249e-05	0.000604142	11	0	3.66667	0	73.3333
chr24:35870457-35870832	chr24:35868001-35871361	5	2.00249e-05	0.000604142	11	0	3.66667	0	73.3333
chr24:43638228-43638598	chr24:43637269-43640629	5	2.00249e-05	0.000604142	11	0	3.66667	0	73.3333
chr25:16653437-16653842	chr25:16650991-16654351	5	2.00249e-05	0.000604142	11	0	3.66667	0	73.3333
chr25:26868048-26868348	chr25:26867782-26871142	4	2.00249e-05	0.000604142	11	0	3.66667	0	91.6667
chr25:32417175-32419780	chr25:32416589-32419949	5	2.00249e-05	0.000604142	11	0	3.66667	0	73.3333
chr25:32428863-32431254	chr25:32428304-32431664	5	2.00249e-05	0.000604142	11	0	3.66667	0	73.3333
chr25:32428863-32431254	chr25:32428787-32432147	5	2.00249e-05	0.000604142	11	0	3.66667	0	73.3333
chr28:5711044-5711692	chr28:5709873-5713233	7	2.00249e-05	0.000604142	11	0	3.66667	0	52.381
chr28:5872806-5873616	chr28:5870192-5873552	7	2.00249e-05	0.000604142	11	0	3.66667	0	52.381
chr29:44780537-44781192	chr29:44779707-44783067	8	2.00249e-05	0.000604142	11	0	3.66667	0	45.8333
chr29:49642347-49645567	chr29:49000000-50200000	10	2.00249e-05	0.000604142	11	0	3.66667	0	36.6667
chr3:51349113-51349593	chr3:51348314-51351674	6	2.00249e-05	0.000604142	11	0	3.66667	0	61.1111
chr4:19727241-19727531	chr4:19726875-19730235	4	2.00249e-05	0.000604142	11	0	3.66667	0	91.6667
chr4:89822269-89822754	chr4:89822251-89825611	6	2.00249e-05	0.000604142	11	0	3.66667	0	61.1111
chr5:97582965-97583260	chr5:97580962-97584322	4	2.00249e-05	0.000604142	11	0	3.66667	0	91.6667
chr7:32389470-32390048	chr7:32387433-32390793	7	2.00249e-05	0.000604142	11	0	3.66667	0	52.381
chr7:40254421-40254816	chr7:40253301-40256661	5	2.00249e-05	0.000604142	11	0	3.66667	0	73.3333
chr7:54131342-54131717	chr7:54128985-54132345	5	2.00249e-05	0.000604142	11	0	3.66667	0	73.3333
chr7:54137807-54138209	chr7:54134932-54138292	5	2.00249e-05	0.000604142	11	0	3.66667	0	73.3333
chr8:111899525-111899985	chr8:111897767-111901127	6	2.00249e-05	0.000604142	11	0	3.66667	0	61.1111
chr8:51242552-51242862	chr8:51242533-51245893	4	2.00249e-05	0.000604142	11	0	3.66667	0	91.6667
chr8:52807482-52808027	chr8:52804622-52807982	7	2.00249e-05	0.000604142	11	0	3.66667	0	52.381
chr8:62347023-62347653	chr8:62344563-62347923	6	2.00249e-05	0.000604142	11	0	3.66667	0	61.1111
chr8:62347023-62347653	chr8:62345919-62349279	6	2.00249e-05	0.000604142	11	0	3.66667	0	61.1111
chr9:97494289-97494695	chr9:97491388-97494748	5	2.00249e-05	0.000604142	11	0	3.66667	0	73.3333
chr9:97494289-97494695	chr9:97491688-97495048	5	2.00249e-05	0.000604142	11	0	3.66667	0	73.3333
chrX:100346806-100347106	chrX:100344827-100348187	4	2.00249e-05	0.000604142	11	0	3.66667	0	91.6667
chrX:17919645-17919946	chrX:17916564-17919924	4	2.00249e-05	0.000604142	11	0	3.66667	0	91.6667
chrX:17919645-17919946	chrX:17916841-17920201	4	2.00249e-05	0.000604142	11	0	3.66667	0	91.6667
chrX:17919645-17919946	chrX:17917082-17920442	4	2.00249e-05	0.000604142	11	0	3.66667	0	91.6667
chrX:17919645-17919946	chrX:17917247-17920607	4	2.00249e-05	0.000604142	11	0	3.66667	0	91.6667
chrX:2409010-2409647	chrX:2408038-2411398	8	2.00249e-05	0.000604142	11	0	3.66667	0	45.8333
chrX:32717081-32717811	chrX:32715108-32718468	9	2.00249e-05	0.000604142	11	0	3.66667	0	40.7407
chrX:82271178-82271488	chrX:82256156-82299467	4	2.00249e-05	0.000604142	11	0	3.66667	0	91.6667
chrX:4518997-4519822	chrX:4517615-4520975	10	2.07285e-05	0.000624722	27	7	9	1.75	72.5
chr10:25067942-25069128	chr10:25067836-25071196	13	2.16101e-05	0.000650615	7	40	2.33333	10	-58.9744
chrX:92385165-92386990	chrX:92385161-92388521	20	2.31811e-05	0.000697188	51	24	17	6	55
chr4:106466743-106468543	chr4:106465260-106468620	21	2.3991e-05	0.000720799	17	63	5.66667	15.75	-48.0159
chr1:100619123-100619939	chr1:100617343-100620703	10	2.43314e-05	0.00072651	2	25	0.666667	6.25	-55.8333
chr10:42698900-42699965	chr10:42697845-42701205	11	2.42646e-05	0.00072651	30	9	10	2.25	70.4545
chr12:86841748-86843178	chr12:86839894-86843254	12	2.43314e-05	0.00072651	2	25	0.666667	6.25	-46.5278
chr3:22790395-22791607	chr3:22789179-22792539	9	2.43314e-05	0.00072651	2	25	0.666667	6.25	-62.037
chr4:106033544-106034999	chr4:106033533-106036893	12	2.43314e-05	0.00072651	2	25	0.666667	6.25	-46.5278
chrX:111512088-111514505	chrX:111511891-111515251	26	2.42646e-05	0.00072651	30	9	10	2.25	29.8077
chr26:34935880-34936804	chr26:34933714-34937074	11	2.48499e-05	0.000740465	25	6	8.33333	1.5	62.1212
chrX:118913216-118914662	chrX:118911739-118915099	17	2.48499e-05	0.000740465	25	6	8.33333	1.5	40.1961
chr8:60529786-60533076	chr8:60529765-60533125	36	2.56281e-05	0.000762871	32	93	10.6667	23.25	-34.9537
chr10:27726142-27726882	chr10:27724092-27727452	9	2.60986e-05	0.00076898	1	21	0.333333	5.25	-54.6296
chr11:2790763-2791343	chr11:2790072-2793432	7	2.60986e-05	0.00076898	1	21	0.333333	5.25	-70.2381
chr13:40536281-40536776	chr13:40534029-40537389	6	2.60986e-05	0.00076898	1	21	0.333333	5.25	-81.9444
chr15:49082617-49083091	chr15:49080524-49083884	6	2.60986e-05	0.00076898	1	21	0.333333	5.25	-81.9444
chr19:57566813-57567518	chr19:57565606-57568966	8	2.60986e-05	0.00076898	1	21	0.333333	5.25	-61.4583
chr20:23991160-23991830	chr20:23989717-23993077	7	2.60986e-05	0.00076898	1	21	0.333333	5.25	-70.2381
chr5:103992250-103992982	chr5:103992238-103995598	9	2.60986e-05	0.00076898	1	21	0.333333	5.25	-54.6296
chr5:26199666-26200729	chr5:26198525-26201885	13	2.60986e-05	0.00076898	1	21	0.333333	5.25	-37.8205
chr5:71811046-71812054	chr5:71810176-71813536	12	2.60986e-05	0.00076898	1	21	0.333333	5.25	-40.9722
chr7:7873469-7874444	chr7:7871255-7874615	12	2.60986e-05	0.00076898	1	21	0.333333	5.25	-40.9722
chr18:57035259-57036424	chr18:57035240-57038600	14	2.61975e-05	0.00077111	10	47	3.33333	11.75	-60.119
chr1:115834928-115835498	chr1:115834908-115838268	7	2.69497e-05	0.000787654	17	2	5.66667	0.5	73.8095
chr10:51273081-51273814	chr10:51271373-51274733	8	2.69497e-05	0.000787654	17	2	5.66667	0.5	64.5833
chr11:10488737-10489302	chr11:10487732-10491092	7	2.69497e-05	0.000787654	17	2	5.66667	0.5	73.8095
chr16:71453727-71454192	chr16:71453708-71457068	6	2.69497e-05	0.000787654	17	2	5.66667	0.5	86.1111
chr17:16854842-16855351	chr17:16852839-16856199	6	2.69497e-05	0.000787654	17	2	5.66667	0.5	86.1111
chr18:50793405-50794175	chr18:50793313-50796673	7	2.69497e-05	0.000787654	17	2	5.66667	0.5	73.8095
chr23:24527238-24527850	chr23:24526155-24529515	7	2.69497e-05	0.000787654	17	2	5.66667	0.5	73.8095
chr19:23039891-23041326	chr19:23039884-23043244	16	2.7396e-05	0.00079989	8	42	2.66667	10.5	-48.9583
chr18:63806752-63809826	chr18:63806693-63810053	31	2.80124e-05	0.000817067	27	83	9	20.75	-37.9032
chr19:42435547-42436567	chr19:42433199-42436559	12	2.84206e-05	0.000828141	5	34	1.66667	8.5	-56.9444
chr15:66988522-66989331	chr15:66985987-66989347	10	2.86626e-05	0.000833515	23	5	7.66667	1.25	64.1667
chr2:97500884-97501884	chr2:97499492-97502852	12	2.86626e-05	0.000833515	23	5	7.66667	1.25	53.4722
chr10:25139395-25140832	chr10:25137502-25140862	14	2.92126e-05	0.000845269	3	28	1	7	-42.8571
chr18:49093275-49094454	chr18:49092425-49095785	14	2.92126e-05	0.000845269	3	28	1	7	-42.8571
chr21:62403852-62405042	chr21:62401694-62405054	13	2.92126e-05	0.000845269	3	28	1	7	-46.1538
chr23:6060848-6061513	chr23:6058619-6061979	8	2.92126e-05	0.000845269	3	28	1	7	-75
chr7:42281601-42282341	chr7:42279521-42282881	9	2.92126e-05	0.000845269	3	28	1	7	-66.6667
chr21:35135582-35137177	chr21:35133771-35137131	19	3.02292e-05	0.000873815	11	49	3.66667	12.25	-45.1754
chr1:1409037-1409422	chr1:1406874-1410234	5	3.25819e-05	0.000888661	0	15	0	3.75	-75
chr10:103898415-103899241	chr10:103897526-103900886	9	3.12463e-05	0.000888661	19	3	6.33333	0.75	62.037
chr10:23447404-23447743	chr10:23447388-23450748	4	3.25819e-05	0.000888661	0	15	0	3.75	-93.75
chr10:23469303-23469593	chr10:23469279-23472639	4	3.25819e-05	0.000888661	0	15	0	3.75	-93.75
chr10:28212168-28212666	chr10:28211557-28214917	6	3.25819e-05	0.000888661	0	15	0	3.75	-62.5
chr10:62407270-62407660	chr10:62406065-62409425	5	3.25819e-05	0.000888661	0	15	0	3.75	-75
chr11:67246593-67247168	chr11:67244030-67247390	7	3.25819e-05	0.000888661	0	15	0	3.75	-53.5714
chr13:10758935-10759420	chr13:10758673-10762033	5	3.25819e-05	0.000888661	0	15	0	3.75	-75
chr13:43729897-43730502	chr13:43729637-43732997	7	3.25819e-05	0.000888661	0	15	0	3.75	-53.5714
chr13:63247411-63248001	chr13:63245711-63249071	7	3.25819e-05	0.000888661	0	15	0	3.75	-53.5714
chr15:80314197-80314687	chr15:80312082-80315442	6	3.25819e-05	0.000888661	0	15	0	3.75	-62.5
chr15:80695722-80696212	chr15:80695029-80698389	6	3.25819e-05	0.000888661	0	15	0	3.75	-62.5
chr15:80920133-80920960	chr15:80918112-80921472	10	3.25819e-05	0.000888661	0	15	0	3.75	-37.5
chr16:40491912-40492569	chr16:40490345-40493705	8	3.25819e-05	0.000888661	0	15	0	3.75	-46.875
chr16:59783986-59784571	chr16:59781661-59785021	7	3.25819e-05	0.000888661	0	15	0	3.75	-53.5714
chr18:35494540-35495020	chr18:35491612-35494972	6	3.25819e-05	0.000888661	0	15	0	3.75	-62.5
chr18:39671374-39671704	chr18:39670524-39673884	4	3.25819e-05	0.000888661	0	15	0	3.75	-93.75
chr18:46738524-46739024	chr18:46738522-46741882	6	3.25819e-05	0.000888661	0	15	0	3.75	-62.5
chr18:63602649-63603374	chr18:63600706-63604066	9	3.25819e-05	0.000888661	0	15	0	3.75	-41.6667
chr19:29609013-29609447	chr19:29606534-29609894	5	3.25819e-05	0.000888661	0	15	0	3.75	-75
chr19:37680903-37681398	chr19:37677995-37681355	6	3.25819e-05	0.000888661	0	15	0	3.75	-62.5
chr2:107009787-107010187	chr2:107009785-107013145	5	3.25819e-05	0.000888661	0	15	0	3.75	-75
chr20:24467145-24467444	chr20:24464892-24468252	4	3.25819e-05	0.000888661	0	15	0	3.75	-93.75
chr21:20161931-20162258	chr21:20161834-20165194	4	3.25819e-05	0.000888661	0	15	0	3.75	-93.75
chr21:20361814-20362208	chr21:20361806-20365166	5	3.25819e-05	0.000888661	0	15	0	3.75	-75
chr21:48251269-48251999	chr21:48250667-48254027	8	3.25819e-05	0.000888661	0	15	0	3.75	-46.875
chr22:12999550-13000220	chr22:12996874-13000234	7	3.25819e-05	0.000888661	0	15	0	3.75	-53.5714
chr22:23275243-23275823	chr22:23275014-23278374	7	3.12463e-05	0.000888661	19	3	6.33333	0.75	79.7619
chr23:29143864-29144494	chr23:29141551-29144911	8	3.25819e-05	0.000888661	0	15	0	3.75	-46.875
chr23:29268490-29268885	chr23:29266471-29269831	5	3.25819e-05	0.000888661	0	15	0	3.75	-75
chr23:29503441-29504250	chr23:29502904-29506264	10	3.25819e-05	0.000888661	0	15	0	3.75	-37.5
chr25:36778336-36778811	chr25:36776153-36779513	6	3.25819e-05	0.000888661	0	15	0	3.75	-62.5
chr26:22931773-22932076	chr26:22928890-22932250	4	3.25819e-05	0.000888661	0	15	0	3.75	-93.75
chr29:28072861-28073371	chr29:28072093-28075453	6	3.25819e-05	0.000888661	0	15	0	3.75	-62.5
chr29:28304635-28304955	chr29:28302604-28305964	4	3.25819e-05	0.000888661	0	15	0	3.75	-93.75
chr29:38087903-38088278	chr29:38085670-38089030	5	3.25819e-05	0.000888661	0	15	0	3.75	-75
chr29:5786054-5786459	chr29:5783322-5786682	5	3.25819e-05	0.000888661	0	15	0	3.75	-75
chr3:110258365-110258675	chr3:110257834-110261194	4	3.25819e-05	0.000888661	0	15	0	3.75	-93.75
chr3:110258365-110258675	chr3:110258238-110261598	4	3.25819e-05	0.000888661	0	15	0	3.75	-93.75
chr3:14818660-14819125	chr3:14817090-14820450	6	3.25819e-05	0.000888661	0	15	0	3.75	-62.5
chr3:18496625-18497145	chr3:18494243-18497603	6	3.25819e-05	0.000888661	0	15	0	3.75	-62.5
chr3:43747740-43748045	chr3:43746771-43750131	4	3.25819e-05	0.000888661	0	15	0	3.75	-93.75
chr3:70316504-70317074	chr3:70315747-70319107	7	3.25819e-05	0.000888661	0	15	0	3.75	-53.5714
chr4:108495964-108496679	chr4:108494354-108497714	9	3.12463e-05	0.000888661	19	3	6.33333	0.75	62.037
chr4:48267650-48267970	chr4:48265575-48268935	4	3.25819e-05	0.000888661	0	15	0	3.75	-93.75
chr4:83354379-83354944	chr4:83354009-83357369	6	3.25819e-05	0.000888661	0	15	0	3.75	-62.5
chr5:26958959-26959448	chr5:26956461-26959821	6	3.25819e-05	0.000888661	0	15	0	3.75	-62.5
chr5:27256784-27257274	chr5:27256342-27259702	6	3.25819e-05	0.000888661	0	15	0	3.75	-62.5
chr5:99779005-99779380	chr5:99778293-99781653	5	3.25819e-05	0.000888661	0	15	0	3.75	-75
chr6:110605139-110605453	chr6:110602164-110605524	4	3.25819e-05	0.000888661	0	15	0	3.75	-93.75
chr7:11274602-11275462	chr7:11272613-11275973	10	3.25819e-05	0.000888661	0	15	0	3.75	-37.5
chr7:15573817-15574661	chr7:15571259-15574619	9	3.25819e-05	0.000888661	0	15	0	3.75	-41.6667
chr8:60510130-60512050	chr8:60510108-60513468	23	3.24244e-05	0.000888661	16	60	5.33333	15	-42.029
chr8:62196536-62199920	chr8:62196519-62199879	22	3.25819e-05	0.000888661	0	15	0	3.75	-17.0455
chr9:71636471-71636946	chr9:71635590-71638950	6	3.25819e-05	0.000888661	0	15	0	3.75	-62.5
chr9:71728696-71729171	chr9:71727821-71731181	6	3.25819e-05	0.000888661	0	15	0	3.75	-62.5
chrX:128148419-128149377	chrX:128148409-128151769	10	3.25819e-05	0.000888661	0	15	0	3.75	-37.5
chrX:36577738-36579305	chrX:36576408-36579768	12	3.25819e-05	0.000888661	0	15	0	3.75	-31.25
chrX:39284753-39285498	chrX:39284733-39288093	7	3.25819e-05	0.000888661	0	15	0	3.75	-53.5714
chrX:50901762-50902167	chrX:50898835-50902195	5	3.25819e-05	0.000888661	0	15	0	3.75	-75
chr25:29498570-29499545	chr25:29498311-29501671	12	3.33361e-05	0.000905823	7	39	2.33333	9.75	-61.8056
chr29:41712017-41713097	chr29:41711992-41715352	13	3.33361e-05	0.000905823	7	39	2.33333	9.75	-57.0513
chr5:31483512-31484427	chr5:31483087-31486447	11	3.33361e-05	0.000905823	7	39	2.33333	9.75	-67.4242
chr7:9244271-9245605	chr7:9244148-9247508	16	3.33361e-05	0.000905823	7	39	2.33333	9.75	-46.3542
chr2:13873652-13875243	chr2:13872424-13875784	17	3.35137e-05	0.000909795	31	10	10.3333	2.5	46.0784
chr17:72900728-72902772	chr17:72899505-72902865	23	3.41184e-05	0.000925345	17	62	5.66667	15.5	-42.7536
chr10:28445766-28446336	chr10:28443743-28447103	7	3.83808e-05	0.00103322	14	1	4.66667	0.25	63.0952
chr10:85777472-85778257	chr10:85774885-85778245	7	3.83808e-05	0.00103322	14	1	4.66667	0.25	63.0952
chr13:33714578-33715038	chr13:33711676-33715036	5	3.83808e-05	0.00103322	14	1	4.66667	0.25	88.3333
chr17:74797808-74798424	chr17:74797510-74800870	7	3.83808e-05	0.00103322	14	1	4.66667	0.25	63.0952
chr19:23356183-23356578	chr19:23355963-23359323	5	3.83808e-05	0.00103322	14	1	4.66667	0.25	88.3333
chr21:21216512-21217157	chr21:21214237-21217597	7	3.83808e-05	0.00103322	14	1	4.66667	0.25	63.0952
chr4:72487482-72488052	chr4:72485640-72489000	6	3.83808e-05	0.00103322	14	1	4.66667	0.25	73.6111
chr8:53947683-53948078	chr8:53947664-53951024	5	3.83808e-05	0.00103322	14	1	4.66667	0.25	88.3333
chr7:42176925-42178383	chr7:42176916-42180276	17	3.91039e-05	0.00105171	10	46	3.33333	11.5	-48.0392
chr21:15812005-15813675	chr21:15810887-15814247	18	3.94724e-05	0.00106063	6	36	2	9	-38.8889
chr1:154149676-154150538	chr1:154148028-154151388	10	4.10471e-05	0.00109584	2	24	0.666667	6	-53.3333
chr19:29606813-29608348	chr19:29606534-29609894	17	4.10471e-05	0.00109584	2	24	0.666667	6	-31.3725
chr19:53985565-53986205	chr19:53983412-53986772	8	4.10471e-05	0.00109584	2	24	0.666667	6	-66.6667
chr29:5510445-5511683	chr29:5510163-5513523	15	4.10471e-05	0.00109584	2	24	0.666667	6	-35.5556
chr4:12700469-12701284	chr4:11907009-12704701	10	4.10471e-05	0.00109584	2	24	0.666667	6	-53.3333
chr7:16466223-16466778	chr7:16463941-16467301	7	4.10471e-05	0.00109584	2	24	0.666667	6	-76.1905
chr8:22684106-22685546	chr8:22682775-22686135	17	4.10471e-05	0.00109584	2	24	0.666667	6	-31.3725
chr25:18118521-18119671	chr25:18116865-18120225	14	4.17021e-05	0.0011123	8	41	2.66667	10.25	-54.1667
chrX:19756722-19758042	chrX:19755393-19758753	16	4.25364e-05	0.00113351	35	13	11.6667	3.25	52.6042
chrX:91784642-91785642	chrX:91782376-91785736	12	4.3768e-05	0.00116526	29	9	9.66667	2.25	61.8056
chr14:33003179-33004574	chr14:33002983-33006343	16	4.46427e-05	0.00118746	32	11	10.6667	2.75	49.4792
chr18:19179979-19180729	chr18:19179972-19183332	9	4.49942e-05	0.00119461	5	33	1.66667	8.25	-73.1481
chr22:59741435-59742325	chr22:59739365-59742725	10	4.49942e-05	0.00119461	5	33	1.66667	8.25	-65.8333
chr1:4241635-4242476	chr1:4239803-4243163	10	4.54922e-05	0.00119796	1	20	0.333333	5	-46.6667
chr15:82963173-82964063	chr15:82960825-82964185	11	4.54922e-05	0.00119796	1	20	0.333333	5	-42.4242
chr18:56415139-56415526	chr18:56413700-56417060	5	4.54922e-05	0.00119796	1	20	0.333333	5	-93.3333
chr19:25649883-25650448	chr19:25649608-25652968	7	4.54922e-05	0.00119796	1	20	0.333333	5	-66.6667
chr23:22109276-22109831	chr23:22108298-22111658	7	4.54922e-05	0.00119796	1	20	0.333333	5	-66.6667
chr25:8741707-8743425	chr25:8741263-8744623	15	4.54922e-05	0.00119796	1	20	0.333333	5	-31.1111
chr29:33755505-33756260	chr29:33753352-33756712	9	4.54922e-05	0.00119796	1	20	0.333333	5	-51.8519
chr4:108218907-108220077	chr4:108217036-108220396	14	4.54922e-05	0.00119796	1	20	0.333333	5	-33.3333
chr6:104202779-104203684	chr6:104201036-104204396	11	4.54922e-05	0.00119796	1	20	0.333333	5	-42.4242
chr1:120129211-120129521	chr1:120126533-120129893	4	4.77963e-05	0.00120816	10	0	3.33333	0	83.3333
chr10:37497347-37497812	chr10:37494851-37498211	6	4.77963e-05	0.00120816	10	0	3.33333	0	55.5556
chr11:11619123-11619420	chr11:11616055-11619415	4	4.77963e-05	0.00120816	10	0	3.33333	0	83.3333
chr11:28771876-28772201	chr11:28769284-28772644	4	4.77963e-05	0.00120816	10	0	3.33333	0	83.3333
chr11:44877019-44877659	chr11:44876395-44879755	8	4.77963e-05	0.00120816	10	0	3.33333	0	41.6667
chr12:29016989-29017299	chr12:29016169-29019529	4	4.77963e-05	0.00120816	10	0	3.33333	0	83.3333
chr13:60445219-60445685	chr13:60442586-60445946	6	4.77963e-05	0.00120816	10	0	3.33333	0	55.5556
chr16:29444147-29444457	chr16:29441418-29444778	4	4.77963e-05	0.00120816	10	0	3.33333	0	83.3333
chr17:23530859-23531474	chr17:23528459-23531819	7	4.77963e-05	0.00120816	10	0	3.33333	0	47.619
chr17:30319724-30320104	chr17:30318135-30321495	5	4.77963e-05	0.00120816	10	0	3.33333	0	66.6667
chr17:65015243-65015842	chr17:65013041-65016401	7	4.77963e-05	0.00120816	10	0	3.33333	0	47.619
chr17:73900014-73900418	chr17:73898371-73901731	5	4.77963e-05	0.00120816	10	0	3.33333	0	66.6667
chr18:62096626-62097186	chr18:62096102-62099462	7	4.77963e-05	0.00120816	10	0	3.33333	0	47.619
chr18:62245016-62245907	chr18:62243875-62247235	7	4.77963e-05	0.00120816	10	0	3.33333	0	47.619
chr19:34913145-34913450	chr19:34912351-34915711	4	4.77963e-05	0.00120816	10	0	3.33333	0	83.3333
chr2:88454984-88455294	chr2:88454189-88457549	4	4.77963e-05	0.00120816	10	0	3.33333	0	83.3333
chr20:23930384-23930674	chr20:23929160-23932520	4	4.77963e-05	0.00120816	10	0	3.33333	0	83.3333
chr21:29296808-29297398	chr21:29294001-29297361	6	4.77963e-05	0.00120816	10	0	3.33333	0	55.5556
chr22:44149542-44149879	chr22:44148604-44151964	4	4.77963e-05	0.00120816	10	0	3.33333	0	83.3333
chr23:47664416-47664856	chr23:47662559-47665919	4	4.77963e-05	0.00120816	10	0	3.33333	0	83.3333
chr23:5476543-5477113	chr23:5476436-5479796	5	4.77963e-05	0.00120816	10	0	3.33333	0	66.6667
chr24:59670828-59671653	chr24:59670568-59673928	10	4.77963e-05	0.00120816	10	0	3.33333	0	33.3333
chr25:2748823-2749292	chr25:2748040-2751400	6	4.77963e-05	0.00120816	10	0	3.33333	0	55.5556
chr25:32450067-32451990	chr25:32449007-32452367	4	4.77963e-05	0.00120816	10	0	3.33333	0	83.3333
chr25:32450067-32451990	chr25:32449996-32453356	4	4.77963e-05	0.00120816	10	0	3.33333	0	83.3333
chr25:4130888-4131890	chr25:4128872-4132232	12	4.7115e-05	0.00120816	24	6	8	1.5	54.1667
chr26:17347894-17348287	chr26:17345008-17348368	5	4.77963e-05	0.00120816	10	0	3.33333	0	66.6667
chr26:50515337-50515632	chr26:50513052-50516412	4	4.77963e-05	0.00120816	10	0	3.33333	0	83.3333
chr28:44613733-44614046	chr28:44610704-44614064	4	4.77963e-05	0.00120816	10	0	3.33333	0	83.3333
chr3:16784002-16784665	chr3:16783744-16787104	8	4.77963e-05	0.00120816	10	0	3.33333	0	41.6667
chr3:93375308-93375768	chr3:93372369-93375729	6	4.77963e-05	0.00120816	10	0	3.33333	0	55.5556
chr4:106543292-106544767	chr4:106541415-106544775	17	4.62552e-05	0.00120816	16	59	5.33333	14.75	-55.3922
chr4:72514878-72515178	chr4:72514597-72517957	4	4.77963e-05	0.00120816	10	0	3.33333	0	83.3333
chr4:84628113-84628518	chr4:84627327-84630687	5	4.77963e-05	0.00120816	10	0	3.33333	0	66.6667
chr5:4049554-4050065	chr5:4046888-4050248	6	4.77963e-05	0.00120816	10	0	3.33333	0	55.5556
chr5:70407966-70408468	chr5:70405271-70408631	6	4.77963e-05	0.00120816	10	0	3.33333	0	55.5556
chr6:2120526-2121515	chr6:2118119-2121479	11	4.77963e-05	0.00120816	10	0	3.33333	0	30.303
chr6:96651171-96651456	chr6:96648285-96651645	4	4.77963e-05	0.00120816	10	0	3.33333	0	83.3333
chr7:54077519-54077943	chr7:54075195-54078555	5	4.77963e-05	0.00120816	10	0	3.33333	0	66.6667
chr7:74120657-74121052	chr7:74117658-74121018	4	4.77963e-05	0.00120816	10	0	3.33333	0	83.3333
chr8:56551115-56551857	chr8:56550752-56554112	9	4.77963e-05	0.00120816	10	0	3.33333	0	37.037
chr8:9869710-9870350	chr8:9868665-9872025	8	4.77963e-05	0.00120816	10	0	3.33333	0	41.6667
chr9:76950997-76951313	chr9:76950910-76954270	4	4.77963e-05	0.00120816	10	0	3.33333	0	83.3333
chrX:108332097-108332672	chrX:108330804-108334164	7	4.77963e-05	0.00120816	10	0	3.33333	0	47.619
chrX:18046912-18047604	chrX:18046826-18050186	5	4.77963e-05	0.00120816	10	0	3.33333	0	66.6667
chrX:85676843-85677711	chrX:85676754-85680114	10	4.77963e-05	0.00120816	10	0	3.33333	0	33.3333
chr15:47783845-47784505	chr15:47783611-47786971	8	4.8019e-05	0.00120852	3	27	1	6.75	-71.875
chr15:48191287-48192214	chr15:48190851-48194211	11	4.8019e-05	0.00120852	3	27	1	6.75	-52.2727
chr23:29187236-29187880	chr23:29184920-29188280	8	4.8019e-05	0.00120852	3	27	1	6.75	-71.875
chr23:43648513-43649172	chr23:43648144-43651504	8	4.8019e-05	0.00120852	3	27	1	6.75	-71.875
chr29:32787608-32788518	chr29:32786237-32789597	11	4.8019e-05	0.00120852	3	27	1	6.75	-52.2727
chr13:79652044-79653322	chr13:79649954-79653314	15	4.8523e-05	0.00121803	4	30	1.33333	7.5	-41.1111
chr15:48876902-48877557	chr15:48876367-48879727	8	4.8523e-05	0.00121803	4	30	1.33333	7.5	-77.0833
chr15:48900553-48901233	chr15:48899775-48903135	8	4.8523e-05	0.00121803	4	30	1.33333	7.5	-77.0833
chr7:15710755-15711905	chr7:15708498-15711858	13	5.12625e-05	0.00128457	7	38	2.33333	9.5	-55.1282
chr8:23165559-23166635	chr8:23163660-23167020	13	5.12625e-05	0.00128457	7	38	2.33333	9.5	-55.1282
chrX:82275432-82277112	chrX:82256156-82299467	20	5.14103e-05	0.00128717	48	23	16	5.75	51.25
chr3:12169045-12171382	chr3:12168070-12171430	22	5.14769e-05	0.00128772	19	65	6.33333	16.25	-45.0758
chr12:28690559-28691869	chr12:28688891-28692251	14	5.54348e-05	0.00138434	22	5	7.33333	1.25	43.4524
chr14:69893419-69894157	chr14:69891692-69895052	9	5.54348e-05	0.00138434	22	5	7.33333	1.25	67.5926
chr5:32118097-32118902	chr5:32118076-32121436	10	5.64444e-05	0.00140713	27	8	9	2	70
chrX:4517637-4518697	chrX:4517615-4520975	13	5.64444e-05	0.00140713	27	8	9	2	53.8462
chr1:82284698-82285388	chr1:82283913-82287273	8	5.7078e-05	0.00141926	16	2	5.33333	0.5	60.4167
chr15:51569227-51570734	chr15:51567807-51571167	18	5.7078e-05	0.00141926	16	2	5.33333	0.5	26.8519
chr2:107254124-107254679	chr2:107254013-107257373	6	5.7078e-05	0.00141926	16	2	5.33333	0.5	80.5556
chr10:22878806-22879204	chr10:22876844-22880204	5	5.97614e-05	0.00144509	0	14	0	3.5	-70
chr15:48793247-48793675	chr15:48792814-48796174	5	5.97614e-05	0.00144509	0	14	0	3.5	-70
chr15:49072950-49074126	chr15:49071121-49074481	11	5.97614e-05	0.00144509	0	14	0	3.5	-31.8182
chr15:80330347-80330648	chr15:80329341-80332701	4	5.97614e-05	0.00144509	0	14	0	3.5	-87.5
chr15:80502852-80503257	chr15:80500821-80504181	5	5.97614e-05	0.00144509	0	14	0	3.5	-70
chr15:81133491-81133981	chr15:81131306-81134666	6	5.97614e-05	0.00144509	0	14	0	3.5	-58.3333
chr16:50496165-50496546	chr16:50493277-50496637	5	5.97614e-05	0.00144509	0	14	0	3.5	-70
chr18:46245785-46246260	chr18:46242900-46246260	6	5.97614e-05	0.00144509	0	14	0	3.5	-58.3333
chr18:63186188-63187133	chr18:63184263-63187623	11	5.97614e-05	0.00144509	0	14	0	3.5	-31.8182
chr19:14654964-14655354	chr19:14653668-14657028	5	5.97614e-05	0.00144509	0	14	0	3.5	-70
chr19:14757951-14758637	chr19:14757736-14761096	7	5.97614e-05	0.00144509	0	14	0	3.5	-50
chr19:29606813-29607588	chr19:29604180-29607540	9	5.97614e-05	0.00144509	0	14	0	3.5	-38.8889
chr19:38548508-38548950	chr19:38547254-38550614	5	5.97614e-05	0.00144509	0	14	0	3.5	-70
chr2:114335915-114336220	chr2:114333913-114337273	4	5.97614e-05	0.00144509	0	14	0	3.5	-87.5
chr22:12997257-12997822	chr22:12996874-13000234	7	5.97614e-05	0.00144509	0	14	0	3.5	-50
chr22:56700568-56701143	chr22:56697826-56701186	7	5.97614e-05	0.00144509	0	14	0	3.5	-50
chr22:56700568-56701143	chr22:56698645-56702005	7	5.97614e-05	0.00144509	0	14	0	3.5	-50
chr23:25648913-25649243	chr23:25646712-25650072	4	5.97614e-05	0.00144509	0	14	0	3.5	-87.5
chr27:26717097-26718419	chr27:26716301-26719661	16	5.81791e-05	0.00144509	10	45	3.33333	11.25	-49.4792
chr27:6452644-6453037	chr27:6449620-6452980	5	5.97614e-05	0.00144509	0	14	0	3.5	-70
chr28:43004058-43004501	chr28:43001822-43005182	5	5.97614e-05	0.00144509	0	14	0	3.5	-70
chr29:43249299-43249599	chr29:43248522-43251882	4	5.97614e-05	0.00144509	0	14	0	3.5	-87.5
chr29:49942585-49942990	chr29:49000000-50200000	5	5.97614e-05	0.00144509	0	14	0	3.5	-70
chr3:103478563-103479358	chr3:103478291-103481651	9	5.97614e-05	0.00144509	0	14	0	3.5	-38.8889
chr4:12583071-12583946	chr4:11907009-12704701	6	5.97614e-05	0.00144509	0	14	0	3.5	-58.3333
chr4:30645820-30646289	chr4:30644027-30647387	6	5.97614e-05	0.00144509	0	14	0	3.5	-58.3333
chr4:44236411-44236736	chr4:44234254-44237614	4	5.97614e-05	0.00144509	0	14	0	3.5	-87.5
chr4:60355086-60355396	chr4:60354210-60357570	4	5.97614e-05	0.00144509	0	14	0	3.5	-87.5
chr4:77809428-77809743	chr4:77809424-77812784	4	5.97614e-05	0.00144509	0	14	0	3.5	-87.5
chr4:84663255-84663916	chr4:84660876-84664236	8	5.97614e-05	0.00144509	0	14	0	3.5	-43.75
chr5:101757009-101757669	chr5:101756460-101759820	7	5.97614e-05	0.00144509	0	14	0	3.5	-50
chr7:42312278-42312768	chr7:42310174-42313534	6	5.97614e-05	0.00144509	0	14	0	3.5	-58.3333
chr7:63777917-63778402	chr7:63777911-63781271	6	5.97614e-05	0.00144509	0	14	0	3.5	-58.3333
chr10:25589175-25590175	chr10:25587275-25590635	12	6.1425e-05	0.00148161	6	35	2	8.75	-56.25
chr18:64264425-64265880	chr18:64262266-64295800	17	6.1425e-05	0.00148161	6	35	2	8.75	-39.7059
chr3:31898285-31899560	chr3:31898284-31901644	14	6.1425e-05	0.00148161	6	35	2	8.75	-48.2143
chr20:5607936-5608516	chr20:5606645-5610005	7	6.19163e-05	0.00148481	20	4	6.66667	1	80.9524
chr24:30685026-30685841	chr24:30683543-30686903	10	6.19163e-05	0.00148481	20	4	6.66667	1	56.6667
chr27:34352548-34353543	chr27:34352009-34355369	12	6.19163e-05	0.00148481	20	4	6.66667	1	47.2222
chr9:34872700-34873370	chr9:34870096-34873456	8	6.19163e-05	0.00148481	20	4	6.66667	1	70.8333
chrX:114088414-114089239	chrX:114087204-114090564	10	6.19163e-05	0.00148481	20	4	6.66667	1	56.6667
chrX:142057409-142057969	chrX:142055578-142058938	7	6.19163e-05	0.00148481	20	4	6.66667	1	80.9524
chrX:55857989-55860195	chrX:55857718-55861078	21	6.19163e-05	0.00148481	20	4	6.66667	1	26.9841
chr13:39763236-39764917	chr13:39762799-39766159	20	6.26274e-05	0.00150063	15	56	5	14	-45
chr4:106525376-106526304	chr4:106522946-106526306	11	6.32718e-05	0.00151405	8	40	2.66667	10	-66.6667
chrX:89907327-89908592	chrX:89907315-89910675	15	6.32921e-05	0.00151405	45	21	15	5.25	65
chr16:26997592-26998052	chr16:26996680-27000040	6	6.37544e-05	0.00151511	18	3	6	0.75	87.5
chr17:3962692-3963167	chr17:3961732-3965092	6	6.37544e-05	0.00151511	18	3	6	0.75	87.5
chr19:51586458-51587013	chr19:51583609-51586969	7	6.37544e-05	0.00151511	18	3	6	0.75	75
chr5:96408213-96409473	chr5:96406804-96410164	15	6.37544e-05	0.00151511	18	3	6	0.75	35
chr8:71212754-71213874	chr8:71210919-71214279	12	6.37544e-05	0.00151511	18	3	6	0.75	43.75
chr8:9020293-9020759	chr8:9018216-9021576	6	6.37544e-05	0.00151511	18	3	6	0.75	87.5
chr9:22455584-22456054	chr9:22452647-22456007	6	6.37544e-05	0.00151511	18	3	6	0.75	87.5
chrX:7694968-7696224	chrX:7694796-7698156	15	6.37544e-05	0.00151511	18	3	6	0.75	35
chrX:95545405-95546669	chrX:95544139-95547499	15	6.61597e-05	0.00157098	41	18	13.6667	4.5	61.1111
chr8:60492411-60494331	chr8:60492388-60495748	23	6.83735e-05	0.00162222	17	60	5.66667	15	-40.5797
chr11:47104289-47105638	chr11:47102453-47105813	16	6.91123e-05	0.00162908	2	23	0.666667	5.75	-31.7708
chr18:50451766-50453111	chr18:50451756-50455116	15	6.91123e-05	0.00162908	2	23	0.666667	5.75	-33.8889
chr19:54093622-54094272	chr19:54093000-54096360	8	6.91123e-05	0.00162908	2	23	0.666667	5.75	-63.5417
chr19:9225023-9225748	chr19:9222990-9226350	9	6.91123e-05	0.00162908	2	23	0.666667	5.75	-56.4815
chr2:91025858-91027018	chr2:91024978-91028338	12	6.91123e-05	0.00162908	2	23	0.666667	5.75	-42.3611
chr23:29593282-29594218	chr23:29592931-29596291	11	6.91123e-05	0.00162908	2	23	0.666667	5.75	-46.2121
chr5:58000195-58000933	chr5:57999492-58002852	9	6.91123e-05	0.00162908	2	23	0.666667	5.75	-56.4815
chr6:5501594-5502079	chr6:5500097-5503457	6	6.91123e-05	0.00162908	2	23	0.666667	5.75	-84.7222
chr4:106465283-106466178	chr4:106465260-106468620	11	7.10138e-05	0.00167255	5	32	1.66667	8	-57.5758
chr7:20038405-20040015	chr7:20037904-20041264	15	7.28438e-05	0.00171425	12	49	4	12.25	-55
chr3:14800717-14802532	chr3:14800711-14804071	21	7.50577e-05	0.00176492	9	42	3	10.5	-35.7143
chrX:16634470-16636577	chrX:16633170-16636530	25	7.69758e-05	0.00180856	42	19	14	4.75	37
chr15:48164966-48165601	chr15:48164261-48167621	8	7.7901e-05	0.00182586	4	29	1.33333	7.25	-73.9583
chr25:27550891-27551536	chr25:27550796-27554156	8	7.7901e-05	0.00182586	4	29	1.33333	7.25	-73.9583
chr29:38164090-38164720	chr29:38163808-38167168	8	7.7901e-05	0.00182586	4	29	1.33333	7.25	-73.9583
chr10:23164358-23164893	chr10:23164340-23167700	6	7.92297e-05	0.00183475	1	19	0.333333	4.75	-73.6111
chr10:23768326-23769074	chr10:23766178-23769538	8	7.92297e-05	0.00183475	1	19	0.333333	4.75	-55.2083
chr13:55437820-55438555	chr13:55437816-55441176	9	7.87302e-05	0.00183475	3	26	1	6.5	-61.1111
chr15:46526541-46527616	chr15:46524626-46527986	13	7.85687e-05	0.00183475	7	37	2.33333	9.25	-53.2051
chr15:47066076-47066454	chr15:47063387-47066747	5	7.92297e-05	0.00183475	1	19	0.333333	4.75	-88.3333
chr15:49960805-49961640	chr15:49960268-49963628	10	7.87302e-05	0.00183475	3	26	1	6.5	-55
chr17:64635007-64635382	chr17:64632421-64635781	5	7.92297e-05	0.00183475	1	19	0.333333	4.75	-88.3333
chr18:57351334-57352166	chr18:57348883-57352243	10	7.92297e-05	0.00183475	1	19	0.333333	4.75	-44.1667
chr19:8171886-8172797	chr19:8169383-8172743	11	7.92297e-05	0.00183475	1	19	0.333333	4.75	-40.1515
chr23:29032772-29033337	chr23:29031972-29035332	7	7.92297e-05	0.00183475	1	19	0.333333	4.75	-63.0952
chr24:59791765-59792277	chr24:59790683-59794043	6	7.92297e-05	0.00183475	1	19	0.333333	4.75	-73.6111
chr5:102669268-102669918	chr5:102669253-102672613	8	7.92297e-05	0.00183475	1	19	0.333333	4.75	-55.2083
chr5:71926608-71927423	chr5:71925358-71928718	10	7.87302e-05	0.00183475	3	26	1	6.5	-55
chr7:4587648-4588027	chr7:4584621-4587981	5	7.92297e-05	0.00183475	1	19	0.333333	4.75	-88.3333
chrX:19585298-19586604	chrX:19583986-19587346	13	7.84152e-05	0.00183475	28	9	9.33333	2.25	54.4872
chr18:58234776-58238146	chr18:58234774-58238134	35	7.94739e-05	0.00183601	58	32	19.3333	8	32.381
chr18:63813251-63816636	chr18:63813231-63816591	40	7.94582e-05	0.00183601	99	69	33	17.25	39.375
chrX:119059824-119063196	chrX:119059805-119063165	34	7.94147e-05	0.00183601	84	55	28	13.75	41.9118
chr1:59343035-59343411	chr1:59342757-59346117	5	8.51912e-05	0.00196183	13	1	4.33333	0.25	81.6667
chr13:34261927-34262433	chr13:34259941-34263301	6	8.51912e-05	0.00196183	13	1	4.33333	0.25	68.0556
chr4:51294600-51294988	chr4:51292535-51295895	5	8.51912e-05	0.00196183	13	1	4.33333	0.25	81.6667
chr8:76080851-76081319	chr8:76080830-76084190	6	8.51912e-05	0.00196183	13	1	4.33333	0.25	68.0556
chr8:23174400-23177378	chr8:23174045-23177405	30	9.43983e-05	0.00217213	41	105	13.6667	26.25	-41.9444
chr15:49262918-49263853	chr15:49262488-49265848	11	9.52712e-05	0.00218356	6	34	2	8.5	-59.0909
chr29:27176079-27176919	chr29:27175394-27178754	10	9.52712e-05	0.00218356	6	34	2	8.5	-65
chr4:78555125-78555850	chr4:78554130-78557490	9	9.52712e-05	0.00218356	6	34	2	8.5	-72.2222
chr5:83985179-83986348	chr5:83982991-83986351	14	9.52712e-05	0.00218356	6	34	2	8.5	-46.4286
chr9:24036517-24037747	chr9:24035215-24038575	14	9.52712e-05	0.00218356	6	34	2	8.5	-46.4286
chr3:10399444-10400537	chr3:10398842-10402202	13	9.56715e-05	0.00218927	8	39	2.66667	9.75	-54.4872
chr7:5250679-5252524	chr7:5250676-5254036	19	9.56715e-05	0.00218927	8	39	2.66667	9.75	-37.2807
chr8:60561689-60563609	chr8:60561666-60565026	23	9.63331e-05	0.00220267	17	59	5.66667	14.75	-39.4928
chr21:31406806-31407930	chr21:31406631-31409991	12	0.000102359	0.00233862	26	8	8.66667	2	55.5556
chr1:10203155-10203370	chr1:10199965-10203325	3	0.000114558	0.00236735	9	0	3	0	100
chr1:110278604-110278986	chr1:110275782-110279142	5	0.000114558	0.00236735	9	0	3	0	60
chr1:35751989-35752199	chr1:35751815-35755175	3	0.000114558	0.00236735	9	0	3	0	100
chr1:41858522-41859127	chr1:41858234-41861594	6	0.000114558	0.00236735	9	0	3	0	50
chr1:96517319-96517709	chr1:96515509-96518869	5	0.000109846	0.00236735	0	13	0	3.25	-65
chr10:15742405-15742715	chr10:15741109-15744469	4	0.000114558	0.00236735	9	0	3	0	75
chr10:22827771-22828391	chr10:22827310-22830670	7	0.000109846	0.00236735	0	13	0	3.25	-46.4286
chr10:23459044-23459769	chr10:23458377-23461737	8	0.000109846	0.00236735	0	13	0	3.25	-40.625
chr10:24541475-24542280	chr10:24540945-24544305	9	0.000109846	0.00236735	0	13	0	3.25	-36.1111
chr10:27289014-27289618	chr10:27288583-27291943	7	0.000109846	0.00236735	0	13	0	3.25	-46.4286
chr10:28255732-28256467	chr10:28255080-28258440	9	0.000109846	0.00236735	0	13	0	3.25	-36.1111
chr10:39735654-39736129	chr10:39734772-39738132	6	0.000114558	0.00236735	9	0	3	0	50
chr10:43329971-43330176	chr10:43328314-43331674	3	0.000114558	0.00236735	9	0	3	0	100
chr10:4787463-4787878	chr10:4787066-4790426	5	0.000114558	0.00236735	9	0	3	0	60
chr10:61592991-61593376	chr10:61592371-61595731	5	0.000114558	0.00236735	9	0	3	0	60
chr10:95429857-95431849	chr10:95429834-95433194	22	0.000108057	0.00236735	36	15	12	3.75	37.5
chr11:7433476-7433817	chr11:7431340-7434700	4	0.000114558	0.00236735	9	0	3	0	75
chr11:75064217-75064968	chr11:75063539-75066899	9	0.000114558	0.00236735	9	0	3	0	33.3333
chr11:9693850-9694070	chr11:9693626-9696986	3	0.000114558	0.00236735	9	0	3	0	100
chr11:97317566-97317871	chr11:97314657-97318017	4	0.000109846	0.00236735	0	13	0	3.25	-81.25
chr11:97652175-97652460	chr11:97649102-97652462	4	0.000114558	0.00236735	9	0	3	0	75
chr12:83277482-83277792	chr12:83275741-83279101	4	0.000109846	0.00236735	0	13	0	3.25	-81.25
chr13:16279404-16279634	chr13:16276275-16279635	3	0.000114558	0.00236735	9	0	3	0	100
chr13:18335178-18335483	chr13:18333368-18336728	4	0.000114558	0.00236735	9	0	3	0	75
chr13:38632302-38632807	chr13:38632193-38635553	6	0.000114558	0.00236735	9	0	3	0	50
chr13:44943511-44943806	chr13:44943068-44946428	4	0.000114558	0.00236735	9	0	3	0	75
chr13:58037400-58037958	chr13:58036249-58039609	7	0.000114558	0.00236735	9	0	3	0	42.8571
chr13:64067942-64068179	chr13:64067940-64071300	3	0.000114558	0.00236735	9	0	3	0	100
chr13:65344611-65344911	chr13:65342529-65345889	4	0.000109846	0.00236735	0	13	0	3.25	-81.25
chr13:67117630-67117855	chr13:67113502-67125110	3	0.000114558	0.00236735	9	0	3	0	100
chr13:67117630-67117855	chr13:67116502-67119862	3	0.000114558	0.00236735	9	0	3	0	100
chr13:79477047-79477751	chr13:79477044-79480404	8	0.000114558	0.00236735	9	0	3	0	37.5
chr14:22898574-22898969	chr14:22896512-22899872	5	0.000109846	0.00236735	0	13	0	3.25	-65
chr14:76065390-76065710	chr14:76065045-76068405	4	0.000114558	0.00236735	9	0	3	0	75
chr15:22829272-22830797	chr15:22827846-22831206	17	0.000106522	0.00236735	21	5	7	1.25	33.8235
chr15:45311519-45311895	chr15:45310711-45314071	5	0.000109846	0.00236735	0	13	0	3.25	-65
chr15:4642750-4643305	chr15:4642731-4646091	7	0.000114558	0.00236735	9	0	3	0	42.8571
chr15:46720175-46720761	chr15:46719473-46722833	7	0.000109846	0.00236735	0	13	0	3.25	-46.4286
chr15:47641474-47641889	chr15:47638601-47641961	5	0.000109846	0.00236735	0	13	0	3.25	-65
chr15:57027412-57027812	chr15:57026596-57029956	5	0.000114558	0.00236735	9	0	3	0	60
chr15:80965980-80966747	chr15:80963757-80967117	9	0.000109846	0.00236735	0	13	0	3.25	-36.1111
chr15:83630087-83630408	chr15:83627000-83630360	4	0.000114558	0.00236735	9	0	3	0	75
chr16:62243881-62244271	chr16:62243200-62246560	5	0.000114558	0.00236735	9	0	3	0	60
chr16:70794341-70794998	chr16:70792273-70795633	8	0.000109846	0.00236735	0	13	0	3.25	-40.625
chr17:14923303-14923520	chr17:14920407-14923767	3	0.000114558	0.00236735	9	0	3	0	100
chr17:2895526-2895826	chr17:2892754-2896114	4	0.000114558	0.00236735	9	0	3	0	75
chr17:36320961-36321340	chr17:36320592-36323952	5	0.000109846	0.00236735	0	13	0	3.25	-65
chr17:41204107-41204360	chr17:41204104-41207464	3	0.000114558	0.00236735	9	0	3	0	100
chr17:72848581-72849926	chr17:72848569-72851929	16	0.000109846	0.00236735	0	13	0	3.25	-20.3125
chr17:74398041-74398376	chr17:74395215-74398575	4	0.000114558	0.00236735	9	0	3	0	75
chr17:74398041-74398376	chr17:74395712-74399072	4	0.000114558	0.00236735	9	0	3	0	75
chr18:22696375-22696575	chr18:22693190-22696550	3	0.000114558	0.00236735	9	0	3	0	100
chr18:48461678-48461903	chr18:48461069-48464429	3	0.000114558	0.00236735	9	0	3	0	100
chr18:57708231-57708808	chr18:57708213-57711573	7	0.000109846	0.00236735	0	13	0	3.25	-46.4286
chr19:14661870-14662800	chr19:14660232-14663592	11	0.000109846	0.00236735	0	13	0	3.25	-29.5455
chr19:15098825-15099415	chr19:15096771-15100131	7	0.000109846	0.00236735	0	13	0	3.25	-46.4286
chr19:26297690-26298360	chr19:26294951-26298311	7	0.000109846	0.00236735	0	13	0	3.25	-46.4286
chr19:34915493-34915703	chr19:34912351-34915711	3	0.000114558	0.00236735	9	0	3	0	100
chr19:35769692-35769991	chr19:35766850-35770210	4	0.000114558	0.00236735	9	0	3	0	75
chr19:41083401-41083786	chr19:41082252-41085612	4	0.000114558	0.00236735	9	0	3	0	75
chr19:62367946-62368771	chr19:62366395-62369755	10	0.000109846	0.00236735	0	13	0	3.25	-32.5
chr19:6338539-6339112	chr19:6336886-6340246	7	0.000106522	0.00236735	21	5	7	1.25	82.1429
chr19:8889653-8890148	chr19:8889650-8893010	6	0.000114558	0.00236735	9	0	3	0	50
chr2:107936742-107937316	chr2:107934557-107937917	7	0.000109846	0.00236735	0	13	0	3.25	-46.4286
chr2:20774457-20774852	chr2:20772007-20775367	5	0.000114558	0.00236735	9	0	3	0	60
chr2:62566792-62567002	chr2:62566770-62570130	3	0.000114558	0.00236735	9	0	3	0	100
chr2:86718952-86719261	chr2:86715862-86719222	4	0.000114558	0.00236735	9	0	3	0	75
chr21:13420209-13420807	chr21:13419674-13423034	6	0.000109846	0.00236735	0	13	0	3.25	-54.1667
chr21:4086753-4087234	chr21:4085462-4088822	6	0.000109846	0.00236735	0	13	0	3.25	-54.1667
chr21:57245210-57245605	chr21:57245029-57248389	5	0.000109846	0.00236735	0	13	0	3.25	-65
chr21:59823352-59823662	chr21:59820520-59823880	4	0.000109846	0.00236735	0	13	0	3.25	-81.25
chr21:61986949-61987439	chr21:61984090-61987450	6	0.000109846	0.00236735	0	13	0	3.25	-54.1667
chr22:15519352-15519845	chr22:15516877-15520237	5	0.000114558	0.00236735	9	0	3	0	60
chr22:40362954-40363174	chr22:40359925-40363285	3	0.000114558	0.00236735	9	0	3	0	100
chr22:52634648-52634953	chr22:52631995-52635355	4	0.000114558	0.00236735	9	0	3	0	75
chr22:52923542-52923757	chr22:52920413-52923773	3	0.000114558	0.00236735	9	0	3	0	100
chr22:60557646-60557865	chr22:60555619-60558979	3	0.000114558	0.00236735	9	0	3	0	100
chr22:7646332-7646814	chr22:7643493-7646853	6	0.000114558	0.00236735	9	0	3	0	50
chr22:9672694-9673269	chr22:9672589-9675949	7	0.000109846	0.00236735	0	13	0	3.25	-46.4286
chr23:30489832-30490267	chr23:30487056-30490416	5	0.000109846	0.00236735	0	13	0	3.25	-65
chr24:1263769-1264303	chr24:1263748-1267108	5	0.000114558	0.00236735	9	0	3	0	60
chr24:50363533-50363888	chr24:50361812-50365172	4	0.000114558	0.00236735	9	0	3	0	75
chr25:32419451-32420962	chr25:32418361-32421721	5	0.000114558	0.00236735	9	0	3	0	60
chr25:32419451-32420962	chr25:32419447-32422807	5	0.000114558	0.00236735	9	0	3	0	60
chr25:32430892-32433056	chr25:32429748-32433108	3	0.000114558	0.00236735	9	0	3	0	100
chr25:32445437-32446539	chr25:32445390-32448750	3	0.000114558	0.00236735	9	0	3	0	100
chr25:38609989-38610402	chr25:38609849-38613209	5	0.000114558	0.00236735	9	0	3	0	60
chr26:21052220-21052729	chr26:21052203-21055563	5	0.000114558	0.00236735	9	0	3	0	60
chr26:40917033-40917530	chr26:40914708-40918068	6	0.000109846	0.00236735	0	13	0	3.25	-54.1667
chr26:43035065-43035440	chr26:43032075-43035435	5	0.000114558	0.00236735	9	0	3	0	60
chr27:22501183-22501401	chr27:22499433-22502793	3	0.000114558	0.00236735	9	0	3	0	100
chr27:39863762-39864417	chr27:39863752-39867112	8	0.000114558	0.00236735	9	0	3	0	37.5
chr29:12458455-12459083	chr29:12458188-12461548	3	0.000114558	0.00236735	9	0	3	0	100
chr29:24825154-24825389	chr29:24823362-24826722	3	0.000114558	0.00236735	9	0	3	0	100
chr29:26794384-26794763	chr29:26792219-26795579	4	0.000109846	0.00236735	0	13	0	3.25	-81.25
chr29:38284419-38285059	chr29:38284139-38287499	8	0.000109846	0.00236735	0	13	0	3.25	-40.625
chr29:40420507-40421061	chr29:40419676-40423036	7	0.000109846	0.00236735	0	13	0	3.25	-46.4286
chr3:103595118-103595517	chr3:103594250-103597610	5	0.000109846	0.00236735	0	13	0	3.25	-65
chr3:11029407-11030137	chr3:11027725-11031085	9	0.000114558	0.00236735	9	0	3	0	33.3333
chr3:1130631-1130851	chr3:1128865-1132225	3	0.000114558	0.00236735	9	0	3	0	100
chr3:120959500-120959795	chr3:120959236-120962596	4	0.000114558	0.00236735	9	0	3	0	75
chr3:28866077-28866612	chr3:28863291-28866651	4	0.000114558	0.00236735	9	0	3	0	75
chr3:8482716-8483452	chr3:8481558-8484918	9	0.000106522	0.00236735	21	5	7	1.25	63.8889
chr3:99919315-99919685	chr3:99916428-99919788	5	0.000109846	0.00236735	0	13	0	3.25	-65
chr4:12320426-12320736	chr4:11907009-12704701	4	0.000109846	0.00236735	0	13	0	3.25	-81.25
chr4:5494155-5494470	chr4:5493024-5496384	4	0.000109846	0.00236735	0	13	0	3.25	-81.25
chr4:93043225-93043805	chr4:93042527-93045887	7	0.000114558	0.00236735	9	0	3	0	42.8571
chr5:101131313-101131633	chr5:101131130-101134490	4	0.000109846	0.00236735	0	13	0	3.25	-81.25
chr5:109961402-109961722	chr5:109958753-109962113	4	0.000109846	0.00236735	0	13	0	3.25	-81.25
chr5:1431836-1432571	chr5:1431213-1434573	8	0.000114558	0.00236735	9	0	3	0	37.5
chr5:75808971-75809281	chr5:75807409-75810769	4	0.000109846	0.00236735	0	13	0	3.25	-81.25
chr6:104203979-104204284	chr6:104201036-104204396	4	0.000109846	0.00236735	0	13	0	3.25	-81.25
chr6:106067590-106067790	chr6:106064386-106067746	3	0.000114558	0.00236735	9	0	3	0	100
chr6:23847247-23847482	chr6:23845376-23848736	3	0.000114558	0.00236735	9	0	3	0	100
chr6:59594780-59595080	chr6:59591796-59595156	4	0.000109846	0.00236735	0	13	0	3.25	-81.25
chr7:13862184-13862422	chr7:13862094-13865454	3	0.000114558	0.00236735	9	0	3	0	100
chr7:19836336-19836556	chr7:19833273-19836633	3	0.000114558	0.00236735	9	0	3	0	100
chr7:42622765-42622965	chr7:42621008-42624368	3	0.000114558	0.00236735	9	0	3	0	100
chr7:42623365-42623670	chr7:42621008-42624368	4	0.000114558	0.00236735	9	0	3	0	75
chr8:22964399-22964891	chr8:22964103-22967463	6	0.000109846	0.00236735	0	13	0	3.25	-54.1667
chr8:75711368-75711928	chr8:75711097-75714457	7	0.000109846	0.00236735	0	13	0	3.25	-46.4286
chr8:76150935-76151330	chr8:76150918-76154278	5	0.000114558	0.00236735	9	0	3	0	60
chr8:80902175-80902748	chr8:80899558-80902918	5	0.000114558	0.00236735	9	0	3	0	60
chr9:71504200-71504680	chr9:71502221-71505581	6	0.000109846	0.00236735	0	13	0	3.25	-54.1667
chr9:88955562-88955862	chr9:88953910-88957270	4	0.000114558	0.00236735	9	0	3	0	75
chrX:24738500-24739319	chrX:24735905-24739265	10	0.000106522	0.00236735	21	5	7	1.25	57.5
chrX:25007225-25007965	chrX:25007225-25010585	9	0.000106522	0.00236735	21	5	7	1.25	63.8889
chrX:34423786-34424284	chrX:34421522-34424882	6	0.000109846	0.00236735	0	13	0	3.25	-54.1667
chrX:37583136-37583764	chrX:37580887-37584247	6	0.000109846	0.00236735	0	13	0	3.25	-54.1667
chrX:40503058-40503273	chrX:40499902-40503262	3	0.000114558	0.00236735	9	0	3	0	100
chrX:73224554-73225034	chrX:73224258-73227618	6	0.000114558	0.00236735	9	0	3	0	50
chrX:73224554-73225034	chrX:73224392-73227752	6	0.000114558	0.00236735	9	0	3	0	50
chrX:91544910-91545120	chrX:91544886-91548246	3	0.000114558	0.00236735	9	0	3	0	100
chrX:91545500-91545985	chrX:91544886-91548246	6	0.000114558	0.00236735	9	0	3	0	50
chr4:107395014-107396239	chr4:107394019-107397379	14	0.000116124	0.00239458	2	22	0.666667	5.5	-34.5238
chr7:4007963-4008715	chr7:4007517-4010877	9	0.000116124	0.00239458	2	22	0.666667	5.5	-53.7037
chr7:41581477-41582052	chr7:41579479-41582839	7	0.000116124	0.00239458	2	22	0.666667	5.5	-69.0476
chr10:58507938-58508434	chr10:58505402-58508762	5	0.000120384	0.00247014	15	2	5	0.5	90
chr11:27262356-27262751	chr11:27262339-27265699	5	0.000120384	0.00247014	15	2	5	0.5	90
chr12:76791261-76792917	chr12:76790205-76793565	17	0.000120005	0.00247014	7	36	2.33333	9	-39.2157
chr18:43657354-43657939	chr18:43656673-43660033	7	0.000120384	0.00247014	15	2	5	0.5	64.2857
chr24:8859552-8861379	chr24:8858339-8861699	14	0.000120384	0.00247014	15	2	5	0.5	32.1429
chr5:76693614-76694006	chr5:76690598-76693958	5	0.000120384	0.00247014	15	2	5	0.5	90
chr6:61796848-61797430	chr6:61794030-61797390	7	0.000120384	0.00247014	15	2	5	0.5	64.2857
chr18:62289849-62291303	chr18:62287971-62291331	17	0.000121234	0.00248581	14	52	4.66667	13	-49.0196
chr10:67983995-67984860	chr10:67982895-67986255	9	0.000121904	0.00249426	19	4	6.33333	1	59.2593
chr3:94843084-94844581	chr3:94842685-94846045	13	0.000121904	0.00249426	19	4	6.33333	1	41.0256
chrX:55368586-55369261	chrX:55366951-55370311	8	0.000121904	0.00249426	19	4	6.33333	1	66.6667
chr15:51376010-51377327	chr15:51373976-51377336	16	0.000124681	0.00254569	4	28	1.33333	7	-35.4167
chr22:39066537-39067183	chr22:39066359-39069719	8	0.000124681	0.00254569	4	28	1.33333	7	-70.8333
chr29:40148102-40148645	chr29:40147477-40150837	7	0.000124681	0.00254569	4	28	1.33333	7	-80.9524
chr11:47052598-47053533	chr11:47050162-47053522	11	0.00012873	0.00261913	3	25	1	6.25	-47.7273
chr15:48132473-48133208	chr15:48131947-48135307	9	0.00012873	0.00261913	3	25	1	6.25	-58.3333
chr22:12680334-12680886	chr22:12679730-12683090	7	0.00012873	0.00261913	3	25	1	6.25	-75
chr5:59518453-59519324	chr5:59517847-59521207	10	0.00012873	0.00261913	3	25	1	6.25	-52.5
chr5:60120809-60121899	chr5:60120505-60123865	13	0.00012873	0.00261913	3	25	1	6.25	-40.3846
chr5:111870249-111870956	chr5:111869465-111872825	6	0.000129373	0.0026267	17	3	5.66667	0.75	81.9444
chr9:62783886-62785850	chr9:62783604-62786964	20	0.000129373	0.0026267	17	3	5.66667	0.75	24.5833
chrX:40365341-40366171	chrX:40362799-40366159	10	0.000129373	0.0026267	17	3	5.66667	0.75	49.1667
chr22:23274398-23275823	chr22:23273436-23276796	17	0.00013495	0.00273801	30	11	10	2.75	42.6471
chr10:21339787-21340447	chr10:21337196-21340556	8	0.00013786	0.00276798	1	18	0.333333	4.5	-52.0833
chr10:21339787-21340447	chr10:21338622-21341982	8	0.00013786	0.00276798	1	18	0.333333	4.5	-52.0833
chr10:23774463-23775588	chr10:23772360-23775720	11	0.00013786	0.00276798	1	18	0.333333	4.5	-37.8788
chr10:23978100-23978850	chr10:23976150-23979510	9	0.00013786	0.00276798	1	18	0.333333	4.5	-46.2963
chr11:93449875-93450420	chr11:93447892-93451252	7	0.00013786	0.00276798	1	18	0.333333	4.5	-59.5238
chr2:120986440-120987125	chr2:120986439-120989799	6	0.00013786	0.00276798	1	18	0.333333	4.5	-69.4444
chr2:22119501-22120521	chr2:22118291-22121651	12	0.00013786	0.00276798	1	18	0.333333	4.5	-34.7222
chr21:61686508-61686968	chr21:61683766-61687126	6	0.00013786	0.00276798	1	18	0.333333	4.5	-69.4444
chr26:6343678-6344413	chr26:6342786-6346146	9	0.00013786	0.00276798	1	18	0.333333	4.5	-46.2963
chr3:103260526-103261096	chr3:103260075-103263435	7	0.00013786	0.00276798	1	18	0.333333	4.5	-59.5238
chr3:25774138-25774683	chr3:25772394-25775754	7	0.00013786	0.00276798	1	18	0.333333	4.5	-59.5238
chr4:87918459-87918864	chr4:87917848-87921208	5	0.00013786	0.00276798	1	18	0.333333	4.5	-83.3333
chr5:31739961-31740343	chr5:31736948-31740308	5	0.00013786	0.00276798	1	18	0.333333	4.5	-83.3333
chr8:5310945-5311800	chr8:5308391-5311751	10	0.00013786	0.00276798	1	18	0.333333	4.5	-41.6667
chr9:49999888-50001194	chr9:49998322-50001682	8	0.00013786	0.00276798	1	18	0.333333	4.5	-52.0833
chr5:32127339-32128144	chr5:32127316-32130676	10	0.000139487	0.00279677	27	9	9	2.25	67.5
chrX:57141704-57143675	chrX:57140324-57143684	23	0.000139487	0.00279677	27	9	9	2.25	29.3478
chr13:63163659-63166364	chr13:63163306-63166666	29	0.000139794	0.002801	21	66	7	16.5	-32.7586
chr23:30517539-30518524	chr23:30515603-30518963	12	0.000141383	0.00282892	11	45	3.66667	11.25	-63.1944
chrX:123707867-123709913	chrX:123706559-123709919	24	0.000141322	0.00282892	42	20	14	5	37.5
chr18:60219036-60221392	chr18:60217989-60221349	24	0.000142373	0.00284677	68	42	22.6667	10.5	50.6944
chr19:17580927-17582667	chr19:17580905-17584265	19	0.000144149	0.00287831	8	38	2.66667	9.5	-35.9649
chr24:62386088-62386928	chr24:62383521-62386881	10	0.000144149	0.00287831	8	38	2.66667	9.5	-68.3333
chr3:11276592-11277610	chr3:11274412-11277772	12	0.000147255	0.0029363	6	33	2	8.25	-52.0833
chr5:75463376-75464226	chr5:75463352-75466712	10	0.000147255	0.0029363	6	33	2	8.25	-62.5
chr7:62065659-62067110	chr7:62065636-62068996	17	0.000150247	0.0029939	38	17	12.6667	4.25	49.5098
chr4:106867247-106870607	chr4:106867243-106870603	36	0.000150823	0.00300331	54	126	18	31.5	-37.5
chr10:11556430-11557299	chr10:11553910-11557270	10	0.000165972	0.00329817	22	6	7.33333	1.5	58.3333
chr19:62027770-62029238	chr19:62025821-62029181	9	0.000165972	0.00329817	22	6	7.33333	1.5	64.8148
chr3:115992274-115993118	chr3:115990207-115993567	10	0.000165972	0.00329817	22	6	7.33333	1.5	58.3333
chr21:20409762-20410771	chr21:20408977-20412337	12	0.000166892	0.00331418	9	40	3	10	-58.3333
chr15:83027074-83028163	chr15:83026620-83029980	13	0.000169285	0.0033594	31	12	10.3333	3	56.4103
chr15:51392522-51393272	chr15:51390458-51393818	9	0.000175151	0.00347105	5	30	1.66667	7.5	-64.8148
chr4:106439919-106441479	chr4:106439019-106442379	15	0.000175151	0.00347105	5	30	1.66667	7.5	-38.8889
chr10:25377448-25378868	chr10:25377440-25380800	17	0.000182631	0.00361188	7	35	2.33333	8.75	-37.7451
chr17:68246677-68247587	chr17:68246657-68250017	11	0.000182631	0.00361188	7	35	2.33333	8.75	-58.3333
chr6:92117137-92118959	chr6:92117117-92120477	18	0.000182631	0.00361188	7	35	2.33333	8.75	-35.6481
chr27:34482575-34483750	chr27:34481862-34485222	14	0.000184264	0.00363674	25	8	8.33333	2	45.2381
chrX:55210062-55210980	chrX:55208108-55211468	11	0.000184264	0.00363674	25	8	8.33333	2	57.5758
chrX:64859898-64860977	chrX:64859894-64863254	13	0.000184264	0.00363674	25	8	8.33333	2	48.7179
chr1:146009345-146010900	chr1:146009151-146012511	17	0.000187662	0.00367732	10	42	3.33333	10.5	-42.1569
chr10:44878624-44878929	chr10:44877976-44881336	4	0.00018873	0.00367732	12	1	4	0.25	93.75
chr11:32129778-32130744	chr11:32127954-32131314	11	0.00018873	0.00367732	12	1	4	0.25	34.0909
chr12:36892848-36894168	chr12:36891277-36894637	16	0.00018873	0.00367732	12	1	4	0.25	23.4375
chr14:26272053-26273046	chr14:26269677-26273037	7	0.00018873	0.00367732	12	1	4	0.25	53.5714
chr15:52050933-52051318	chr15:52047908-52051268	5	0.00018873	0.00367732	12	1	4	0.25	75
chr18:40562844-40563230	chr18:40561247-40564607	5	0.00018873	0.00367732	12	1	4	0.25	75
chr19:38576362-38577099	chr19:38575555-38578915	9	0.00018873	0.00367732	12	1	4	0.25	41.6667
chr2:96838234-96839182	chr2:96837246-96840606	11	0.00018873	0.00367732	12	1	4	0.25	34.0909
chr25:36769374-36770005	chr25:36769153-36772513	7	0.00018873	0.00367732	12	1	4	0.25	53.5714
chr29:27637565-27638475	chr29:27635623-27638983	11	0.000187662	0.00367732	10	42	3.33333	10.5	-65.1515
chr29:45111285-45111570	chr29:45108166-45111526	4	0.00018873	0.00367732	12	1	4	0.25	93.75
chr3:106190698-106191692	chr3:106188340-106191700	12	0.00018873	0.00367732	12	1	4	0.25	31.25
chr3:7107359-7107754	chr3:7106667-7110027	5	0.00018873	0.00367732	12	1	4	0.25	75
chr5:112227426-112227787	chr5:112224838-112228198	4	0.00018873	0.00367732	12	1	4	0.25	93.75
chr7:13730700-13731265	chr7:13728866-13732226	7	0.00018873	0.00367732	12	1	4	0.25	53.5714
chr7:16067752-16068602	chr7:16066798-16070158	10	0.00018873	0.00367732	12	1	4	0.25	37.5
chr9:85918927-85919232	chr9:85915825-85919185	4	0.00018873	0.00367732	12	1	4	0.25	93.75
chrX:22538857-22540432	chrX:22538612-22541972	18	0.00018873	0.00367732	12	1	4	0.25	20.8333
chr1:145830049-145830339	chr1:145828610-145831970	4	0.000202393	0.00371391	0	12	0	3	-75
chr1:351689-352137	chr1:349708-353068	5	0.000202393	0.00371391	0	12	0	3	-60
chr1:4155757-4157438	chr1:4154867-4158227	20	0.000192824	0.00371391	20	63	6.66667	15.75	-45.4167
chr1:69103225-69103430	chr1:69103208-69106568	3	0.000202393	0.00371391	0	12	0	3	-100
chr10:12585711-12586198	chr10:12584821-12588181	6	0.000202393	0.00371391	0	12	0	3	-50
chr10:20694074-20694974	chr10:20693969-20697329	11	0.000198902	0.00371391	4	27	1.33333	6.75	-49.2424
chr10:23595360-23595787	chr10:23594990-23598350	4	0.000202393	0.00371391	0	12	0	3	-75
chr10:23901039-23901697	chr10:23898317-23901677	8	0.000202393	0.00371391	0	12	0	3	-37.5
chr10:24511969-24512554	chr10:24511295-24514655	6	0.000202393	0.00371391	0	12	0	3	-50
chr10:24518598-24518908	chr10:24518584-24521944	4	0.000202393	0.00371391	0	12	0	3	-75
chr10:28065630-28065920	chr10:28063337-28066697	4	0.000202393	0.00371391	0	12	0	3	-75
chr11:10815061-10815451	chr11:10812840-10816200	4	0.000202393	0.00371391	0	12	0	3	-75
chr11:31305741-31306308	chr11:31303837-31307197	7	0.000202393	0.00371391	0	12	0	3	-42.8571
chr12:31092047-31092347	chr12:31091853-31095213	4	0.000202393	0.00371391	0	12	0	3	-75
chr13:46381739-46381959	chr13:46381731-46385091	3	0.000202393	0.00371391	0	12	0	3	-100
chr13:50364538-50366218	chr13:50364024-50367384	4	0.000202393	0.00371391	0	12	0	3	-75
chr13:53605949-53606169	chr13:53603292-53606652	3	0.000202393	0.00371391	0	12	0	3	-100
chr13:65159494-65159799	chr13:65158049-65161409	4	0.000202393	0.00371391	0	12	0	3	-75
chr14:9189159-9189640	chr14:9188878-9192238	6	0.000194674	0.00371391	2	21	0.666667	5.25	-76.3889
chr15:29388029-29388874	chr15:29387805-29391165	10	0.000198902	0.00371391	4	27	1.33333	6.75	-54.1667
chr15:45198650-45199130	chr15:45196363-45199723	6	0.000202393	0.00371391	0	12	0	3	-50
chr15:45574464-45575209	chr15:45573861-45577221	9	0.000202393	0.00371391	0	12	0	3	-33.3333
chr15:48814168-48814558	chr15:48812097-48815457	5	0.000202393	0.00371391	0	12	0	3	-60
chr15:49804933-49805413	chr15:49804221-49807581	6	0.000202393	0.00371391	0	12	0	3	-50
chr15:50252528-50252906	chr15:50250472-50253832	5	0.000202393	0.00371391	0	12	0	3	-60
chr15:50816925-50817652	chr15:50814981-50818341	9	0.000202393	0.00371391	0	12	0	3	-33.3333
chr15:79543387-79543991	chr15:79540950-79544310	7	0.000198902	0.00371391	4	27	1.33333	6.75	-77.381
chr15:79585391-79586126	chr15:79583659-79587019	9	0.000194674	0.00371391	2	21	0.666667	5.25	-50.9259
chr15:79852863-79853254	chr15:79850661-79854021	5	0.000202393	0.00371391	0	12	0	3	-60
chr15:83514866-83515176	chr15:83513742-83517102	4	0.000202393	0.00371391	0	12	0	3	-75
chr16:1777218-1777458	chr16:1775642-1779002	3	0.000202393	0.00371391	0	12	0	3	-100
chr17:47201536-47202621	chr17:47200998-47204358	13	0.000194674	0.00371391	2	21	0.666667	5.25	-35.2564
chr18:44138898-44139108	chr18:44135813-44139173	3	0.000202393	0.00371391	0	12	0	3	-100
chr18:57464213-57464673	chr18:57464207-57467567	5	0.000202393	0.00371391	0	12	0	3	-60
chr18:63507604-63508055	chr18:63504778-63508138	5	0.000202393	0.00371391	0	12	0	3	-60
chr18:64128305-64128799	chr18:64128304-64131664	6	0.000194674	0.00371391	2	21	0.666667	5.25	-76.3889
chr19:20500809-20501179	chr19:20499231-20502591	5	0.000202393	0.00371391	0	12	0	3	-60
chr19:41186848-41187163	chr19:41183975-41187335	4	0.000202393	0.00371391	0	12	0	3	-75
chr19:42070945-42072202	chr19:42070213-42073573	15	0.000202393	0.00371391	0	12	0	3	-20
chr2:120844799-120845139	chr2:120843481-120846841	4	0.000202393	0.00371391	0	12	0	3	-75
chr2:125557484-125558764	chr2:125557291-125560651	15	0.000194674	0.00371391	2	21	0.666667	5.25	-30.5556
chr2:95901953-95902173	chr2:95901950-95905310	3	0.000202393	0.00371391	0	12	0	3	-100
chr21:22152875-22153075	chr21:22152423-22155783	3	0.000202393	0.00371391	0	12	0	3	-100
chr21:23387183-23387753	chr21:23386379-23389739	7	0.000202393	0.00371391	0	12	0	3	-42.8571
chr21:55865009-55866154	chr21:55864984-55868344	14	0.000194674	0.00371391	2	21	0.666667	5.25	-32.7381
chr22:12810570-12810896	chr22:12807615-12810975	4	0.000202393	0.00371391	0	12	0	3	-75
chr22:43639538-43639942	chr22:43637144-43640504	5	0.000202393	0.00371391	0	12	0	3	-60
chr23:15538002-15538287	chr23:15537805-15541165	4	0.000202393	0.00371391	0	12	0	3	-75
chr23:22995936-22996141	chr23:22995916-22999276	3	0.000202393	0.00371391	0	12	0	3	-100
chr23:29290419-29291342	chr23:29288563-29291923	11	0.000202393	0.00371391	0	12	0	3	-27.2727
chr23:30852216-30852616	chr23:30851549-30854909	5	0.000202393	0.00371391	0	12	0	3	-60
chr24:55160115-55160693	chr24:55160099-55163459	7	0.000202393	0.00371391	0	12	0	3	-42.8571
chr25:26499322-26499537	chr25:26496130-26499490	3	0.000202393	0.00371391	0	12	0	3	-100
chr27:18630960-18631691	chr27:18630852-18634212	9	0.000194674	0.00371391	2	21	0.666667	5.25	-50.9259
chr28:35592259-35592559	chr28:35589896-35593256	4	0.000202393	0.00371391	0	12	0	3	-75
chr29:42189742-42190224	chr29:42186815-42190175	6	0.000202393	0.00371391	0	12	0	3	-50
chr29:49150430-49150650	chr29:49000000-50200000	3	0.000202393	0.00371391	0	12	0	3	-100
chr29:49421798-49422548	chr29:49000000-50200000	9	0.000194674	0.00371391	2	21	0.666667	5.25	-50.9259
chr3:107633122-107633382	chr3:107632942-107636302	3	0.000202393	0.00371391	0	12	0	3	-100
chr3:112196091-112196396	chr3:112195399-112198759	4	0.000202393	0.00371391	0	12	0	3	-75
chr3:12168085-12168314	chr3:12168070-12171430	3	0.000202393	0.00371391	0	12	0	3	-100
chr3:17089445-17089820	chr3:17086414-17089774	5	0.000202393	0.00371391	0	12	0	3	-60
chr3:17975205-17975435	chr3:17972663-17976023	3	0.000202393	0.00371391	0	12	0	3	-100
chr3:20718065-20718370	chr3:20716768-20720128	4	0.000202393	0.00371391	0	12	0	3	-75
chr3:8321679-8322074	chr3:8320536-8323896	5	0.000202393	0.00371391	0	12	0	3	-60
chr3:9880301-9880966	chr3:9879758-9883118	8	0.000194674	0.00371391	2	21	0.666667	5.25	-57.2917
chr4:15352986-15353560	chr4:15351763-15355123	7	0.000202393	0.00371391	0	12	0	3	-42.8571
chr4:69395268-69395648	chr4:69392241-69395601	5	0.000202393	0.00371391	0	12	0	3	-60
chr4:87372976-87374417	chr4:87371919-87375279	14	0.000194674	0.00371391	2	21	0.666667	5.25	-32.7381
chr5:101645637-101646309	chr5:101645629-101648989	8	0.000202393	0.00371391	0	12	0	3	-37.5
chr5:27441943-27442153	chr5:27441921-27445281	3	0.000202393	0.00371391	0	12	0	3	-100
chr5:28544257-28544933	chr5:28542277-28545637	8	0.000202393	0.00371391	0	12	0	3	-37.5
chr7:14644636-14645313	chr7:14642745-14646105	8	0.000198902	0.00371391	4	27	1.33333	6.75	-67.7083
chr7:45407461-45407751	chr7:45405610-45408970	4	0.000202393	0.00371391	0	12	0	3	-75
chr7:45516213-45516525	chr7:45513185-45516545	4	0.000202393	0.00371391	0	12	0	3	-75
chr7:50688123-50688503	chr7:50686139-50689499	5	0.000202393	0.00371391	0	12	0	3	-60
chr7:5368175-5368655	chr7:5366180-5369540	6	0.000202393	0.00371391	0	12	0	3	-50
chr7:5573393-5573767	chr7:5570414-5573774	5	0.000202393	0.00371391	0	12	0	3	-60
chr7:63531453-63531773	chr7:63531342-63534702	4	0.000202393	0.00371391	0	12	0	3	-75
chr7:70733212-70733532	chr7:70732192-70735552	4	0.000202393	0.00371391	0	12	0	3	-75
chr8:105217502-105218363	chr8:105214969-105218329	10	0.000198902	0.00371391	4	27	1.33333	6.75	-54.1667
chr8:23044680-23045088	chr8:23043591-23046951	5	0.000202393	0.00371391	0	12	0	3	-60
chr8:23115555-23115780	chr8:23115018-23118378	3	0.000202393	0.00371391	0	12	0	3	-100
chr8:23116146-23116465	chr8:23115018-23118378	4	0.000202393	0.00371391	0	12	0	3	-75
chr8:80689124-80689454	chr8:80686627-80689987	4	0.000202393	0.00371391	0	12	0	3	-75
chr9:15034001-15035636	chr9:15032321-15035681	16	0.000194674	0.00371391	2	21	0.666667	5.25	-28.6458
chr9:70271864-70272260	chr9:70268915-70272275	5	0.000202393	0.00371391	0	12	0	3	-60
chr9:71468925-71469849	chr9:71466912-71470272	11	0.000202393	0.00371391	0	12	0	3	-27.2727
chr9:97009809-97010154	chr9:97008523-97011883	4	0.000202393	0.00371391	0	12	0	3	-75
chrX:119369733-119370133	chrX:119369027-119372387	5	0.000202393	0.00371391	0	12	0	3	-60
chrX:148336771-148337166	chrX:148335643-148339003	5	0.000202393	0.00371391	0	12	0	3	-60
chrX:39286028-39286518	chrX:39284733-39288093	6	0.000202393	0.00371391	0	12	0	3	-50
chr17:64427220-64427795	chr17:64425143-64428503	7	0.000203264	0.00372048	20	5	6.66667	1.25	77.381
chr26:11031441-11032498	chr26:11029357-11032717	13	0.000203264	0.00372048	20	5	6.66667	1.25	41.6667
chr3:23509380-23510708	chr3:23508980-23512340	13	0.000203264	0.00372048	20	5	6.66667	1.25	41.6667
chrX:4356245-4356827	chrX:4353493-4356853	7	0.000203264	0.00372048	20	5	6.66667	1.25	77.381
chr21:60994771-60995331	chr21:60992085-60995445	7	0.000209867	0.00382924	3	24	1	6	-71.4286
chr23:20708973-20710308	chr23:20706929-20710289	12	0.000209867	0.00382924	3	24	1	6	-41.6667
chr3:108853841-108854301	chr3:108852245-108855605	6	0.000209867	0.00382924	3	24	1	6	-83.3333
chr3:14259173-14259813	chr3:14258376-14261736	8	0.000209867	0.00382924	3	24	1	6	-62.5
chr8:17143911-17144473	chr8:17142498-17145858	7	0.000209867	0.00382924	3	24	1	6	-71.4286
chr4:106499888-106502263	chr4:106499806-106503166	27	0.000212273	0.00387071	29	80	9.66667	20	-38.2716
chr19:24723400-24724307	chr19:24722897-24726257	11	0.000226775	0.00412996	6	32	2	8	-54.5455
chr7:14576795-14577545	chr7:14576073-14579433	9	0.000226775	0.00412996	6	32	2	8	-66.6667
chr14:1794297-1794872	chr14:1793425-1796785	7	0.000238409	0.00431473	18	4	6	1	71.4286
chr15:85273568-85274703	chr15:85272153-85275513	12	0.000238409	0.00431473	18	4	6	1	41.6667
chr23:40609640-40611006	chr23:40607760-40611120	16	0.000238409	0.00431473	18	4	6	1	31.25
chr29:43843951-43844736	chr29:43843378-43846738	9	0.000238409	0.00431473	18	4	6	1	55.5556
chr3:69383507-69384556	chr3:69381144-69384504	10	0.000238409	0.00431473	18	4	6	1	50
chr4:71753992-71754822	chr4:71753786-71757146	10	0.000238409	0.00431473	18	4	6	1	50
chr5:30863235-30864044	chr5:30862529-30865889	8	0.000238409	0.00431473	18	4	6	1	62.5
chr8:59754419-59755994	chr8:59752784-59756144	18	0.000238409	0.00431473	18	4	6	1	27.7778
chr9:97432376-97432976	chr9:97432236-97435596	6	0.000238409	0.00431473	18	4	6	1	83.3333
chrX:111615244-111615980	chrX:111613618-111616978	9	0.000238409	0.00431473	18	4	6	1	55.5556
chr15:50679635-50680282	chr15:50679084-50682444	8	0.000239633	0.00432069	1	17	0.333333	4.25	-48.9583
chr19:30400100-30400505	chr19:30400014-30403374	5	0.000239633	0.00432069	1	17	0.333333	4.25	-78.3333
chr3:8722930-8723320	chr3:8722919-8726279	5	0.000239633	0.00432069	1	17	0.333333	4.25	-78.3333
chr5:95603933-95605284	chr5:95603363-95606723	10	0.000239633	0.00432069	1	17	0.333333	4.25	-39.1667
chr7:41601622-41602263	chr7:41601477-41604837	8	0.000239633	0.00432069	1	17	0.333333	4.25	-48.9583
chr7:43139676-43140136	chr7:43137373-43140733	6	0.000239633	0.00432069	1	17	0.333333	4.25	-65.2778
chr11:68485134-68486290	chr11:68484078-68487438	14	0.000246245	0.0044289	26	9	8.66667	2.25	45.8333
chr18:4989507-4990657	chr18:4988463-4991823	14	0.000246245	0.0044289	26	9	8.66667	2.25	45.8333
chr25:32457268-32459628	chr25:32456538-32459898	12	0.000246245	0.0044289	26	9	8.66667	2.25	53.4722
chr27:1332882-1333940	chr27:1331484-1334844	12	0.000246245	0.0044289	26	9	8.66667	2.25	53.4722
chr18:58269239-58270395	chr18:58266989-58270349	14	0.000247478	0.0044428	9	39	3	9.75	-48.2143
chr3:7528578-7529408	chr3:7526022-7529382	10	0.000247478	0.0044428	9	39	3	9.75	-67.5
chr4:106506640-106507857	chr4:106504518-106507878	14	0.000247478	0.0044428	9	39	3	9.75	-48.2143
chr10:4390462-4390870	chr10:4390460-4393820	5	0.000252725	0.00451464	14	2	4.66667	0.5	83.3333
chr10:43935583-43936163	chr10:43934861-43938221	7	0.000252725	0.00451464	14	2	4.66667	0.5	59.5238
chr13:58725434-58726080	chr13:58723923-58727283	8	0.000252725	0.00451464	14	2	4.66667	0.5	52.0833
chr15:1990045-1990840	chr15:1989265-1992625	6	0.000252725	0.00451464	14	2	4.66667	0.5	69.4444
chr4:95070112-95070677	chr4:95061962-95084691	7	0.000252725	0.00451464	14	2	4.66667	0.5	59.5238
chr4:95070112-95070677	chr4:95068993-95072353	7	0.000252725	0.00451464	14	2	4.66667	0.5	59.5238
chr5:107793063-107793454	chr5:107790465-107793825	5	0.000252725	0.00451464	14	2	4.66667	0.5	83.3333
chr9:39924022-39924414	chr9:39923056-39926416	5	0.000252725	0.00451464	14	2	4.66667	0.5	83.3333
chr5:101647022-101648678	chr5:101645629-101648989	19	0.000254285	0.00453971	15	52	5	13	-42.1053
chr25:32430892-32433879	chr25:32430826-32434186	6	0.000260953	0.0046473	16	3	5.33333	0.75	76.3889
chr5:50120138-50120853	chr5:50117500-50120860	7	0.000260953	0.0046473	16	3	5.33333	0.75	65.4762
chr8:85348861-85349461	chr8:85348757-85352117	7	0.000260953	0.0046473	16	3	5.33333	0.75	65.4762
chrX:94218807-94220094	chrX:94218132-94221492	9	0.000260953	0.0046473	16	3	5.33333	0.75	50.9259
chr1:131114205-131114430	chr1:131111748-131115108	3	0.000275966	0.00468448	8	0	2.66667	0	88.8889
chr1:131138035-131138235	chr1:131137330-131140690	3	0.000275966	0.00468448	8	0	2.66667	0	88.8889
chr1:98346181-98346666	chr1:98345554-98348914	5	0.000275966	0.00468448	8	0	2.66667	0	53.3333
chr10:36419869-36420079	chr10:36418010-36421370	3	0.000275966	0.00468448	8	0	2.66667	0	88.8889
chr10:47955135-47955620	chr10:47953995-47957355	6	0.000275966	0.00468448	8	0	2.66667	0	44.4444
chr10:4874896-4875271	chr10:4873464-4876824	5	0.000275966	0.00468448	8	0	2.66667	0	53.3333
chr11:30762382-30763232	chr11:30761319-30764679	7	0.000275966	0.00468448	8	0	2.66667	0	38.0952
chr11:66491053-66491609	chr11:66489217-66492577	7	0.000275966	0.00468448	8	0	2.66667	0	38.0952
chr12:11002044-11002524	chr12:11001610-11004970	6	0.000275966	0.00468448	8	0	2.66667	0	44.4444
chr12:24666997-24668344	chr12:24666873-24670233	5	0.000275966	0.00468448	8	0	2.66667	0	53.3333
chr12:91069437-91070471	chr12:91069286-91072646	7	0.000275966	0.00468448	8	0	2.66667	0	38.0952
chr13:39203410-39203630	chr13:39200456-39203816	3	0.000275966	0.00468448	8	0	2.66667	0	88.8889
chr13:47800915-47801220	chr13:47797924-47801284	4	0.000275966	0.00468448	8	0	2.66667	0	66.6667
chr13:49548064-49548454	chr13:49548050-49551410	4	0.000275966	0.00468448	8	0	2.66667	0	66.6667
chr13:63282267-63283437	chr13:63280032-63283392	14	0.000275235	0.00468448	10	41	3.33333	10.25	-49.4048
chr13:66333901-66334391	chr13:66332686-66336046	6	0.000275966	0.00468448	8	0	2.66667	0	44.4444
chr13:78874827-78875132	chr13:78871811-78875171	4	0.000275966	0.00468448	8	0	2.66667	0	66.6667
chr14:78547874-78548185	chr14:78545675-78549035	4	0.000275966	0.00468448	8	0	2.66667	0	66.6667
chr15:22913288-22913601	chr15:22910247-22913607	4	0.000275966	0.00468448	8	0	2.66667	0	66.6667
chr15:49788838-49789658	chr15:49786929-49790289	10	0.00027361	0.00468448	5	29	1.66667	7.25	-55.8333
chr15:51036465-51036935	chr15:51033535-51036895	6	0.000275966	0.00468448	8	0	2.66667	0	44.4444
chr16:55493183-55493578	chr16:55490232-55493592	5	0.000275966	0.00468448	8	0	2.66667	0	53.3333
chr17:36565289-36566119	chr17:36564054-36567414	10	0.000275966	0.00468448	8	0	2.66667	0	26.6667
chr17:54884889-54885094	chr17:54883468-54886828	3	0.000275966	0.00468448	8	0	2.66667	0	88.8889
chr17:55874441-55874695	chr17:55872428-55875788	3	0.000275966	0.00468448	8	0	2.66667	0	88.8889
chr17:72068716-72069317	chr17:72066640-72070000	7	0.000275966	0.00468448	8	0	2.66667	0	38.0952
chr18:23962783-23962988	chr18:23960444-23963804	3	0.000275966	0.00468448	8	0	2.66667	0	88.8889
chr18:48294554-48294779	chr18:48293522-48296882	3	0.000275966	0.00468448	8	0	2.66667	0	88.8889
chr19:27448058-27448465	chr19:27445122-27448482	5	0.000275966	0.00468448	8	0	2.66667	0	53.3333
chr19:35487490-35487894	chr19:35485062-35488422	4	0.000275966	0.00468448	8	0	2.66667	0	66.6667
chr19:45858714-45859098	chr19:45856436-45859796	5	0.000275966	0.00468448	8	0	2.66667	0	53.3333
chr19:48751338-48751653	chr19:48748715-48752075	4	0.000275966	0.00468448	8	0	2.66667	0	66.6667
chr2:129096113-129096503	chr2:129094652-129098012	5	0.000275966	0.00468448	8	0	2.66667	0	53.3333
chr2:24647714-24648394	chr2:24645416-24648776	5	0.000275966	0.00468448	8	0	2.66667	0	53.3333
chr2:89516018-89516852	chr2:89515709-89519069	10	0.000275966	0.00468448	8	0	2.66667	0	26.6667
chr20:31352442-31352817	chr20:31351136-31354496	5	0.000275966	0.00468448	8	0	2.66667	0	53.3333
chr20:62932460-62932781	chr20:62929594-62932954	4	0.000275966	0.00468448	8	0	2.66667	0	66.6667
chr20:62932460-62932781	chr20:62930295-62933655	4	0.000275966	0.00468448	8	0	2.66667	0	66.6667
chr21:69639362-69639562	chr21:69636191-69639551	3	0.000275966	0.00468448	8	0	2.66667	0	88.8889
chr23:10874701-10875091	chr23:10872442-10875802	5	0.000275966	0.00468448	8	0	2.66667	0	53.3333
chr23:28298315-28298525	chr23:28297437-28300797	3	0.000275966	0.00468448	8	0	2.66667	0	88.8889
chr23:31919024-31919331	chr23:31916887-31920247	4	0.000275966	0.00468448	8	0	2.66667	0	66.6667
chr23:31919024-31919331	chr23:31917148-31920508	4	0.000275966	0.00468448	8	0	2.66667	0	66.6667
chr23:32850045-32850255	chr23:32847318-32850678	3	0.000275966	0.00468448	8	0	2.66667	0	88.8889
chr23:32850045-32850255	chr23:32847665-32851025	3	0.000275966	0.00468448	8	0	2.66667	0	88.8889
chr23:47010128-47010428	chr23:47009206-47012566	4	0.000275966	0.00468448	8	0	2.66667	0	66.6667
chr24:35604579-35604894	chr24:35602365-35605725	4	0.000275966	0.00468448	8	0	2.66667	0	66.6667
chr25:3043229-3043675	chr25:3043220-3046580	5	0.000275966	0.00468448	8	0	2.66667	0	53.3333
chr25:32427870-32429169	chr25:32427108-32430468	4	0.000275966	0.00468448	8	0	2.66667	0	66.6667
chr25:36769711-36770005	chr25:36769614-36772974	4	0.000275966	0.00468448	8	0	2.66667	0	66.6667
chr26:20490374-20490937	chr26:20490356-20493716	7	0.000275966	0.00468448	8	0	2.66667	0	38.0952
chr28:19019351-19019557	chr28:19016922-19020282	3	0.000275966	0.00468448	8	0	2.66667	0	88.8889
chr28:19664855-19665061	chr28:19662163-19665523	3	0.000275966	0.00468448	8	0	2.66667	0	88.8889
chr29:29373312-29373537	chr29:29372421-29375781	3	0.000275966	0.00468448	8	0	2.66667	0	88.8889
chr3:33768594-33768999	chr3:33766050-33769410	5	0.000275966	0.00468448	8	0	2.66667	0	53.3333
chr3:33768594-33768999	chr3:33766271-33769631	5	0.000275966	0.00468448	8	0	2.66667	0	53.3333
chr3:77155145-77155450	chr3:77154911-77158271	4	0.000275966	0.00468448	8	0	2.66667	0	66.6667
chr4:100437080-100437645	chr4:100434429-100437789	7	0.000275966	0.00468448	8	0	2.66667	0	38.0952
chr4:32355140-32355724	chr4:32354965-32358325	7	0.000275966	0.00468448	8	0	2.66667	0	38.0952
chr4:81640877-81641177	chr4:81640481-81643841	4	0.000275966	0.00468448	8	0	2.66667	0	66.6667
chr4:81640877-81641177	chr4:81640702-81644062	4	0.000275966	0.00468448	8	0	2.66667	0	66.6667
chr5:10339165-10339385	chr5:10337425-10340785	3	0.000275966	0.00468448	8	0	2.66667	0	88.8889
chr5:112637601-112638110	chr5:112634715-112638075	4	0.000275966	0.00468448	8	0	2.66667	0	66.6667
chr5:112637601-112638110	chr5:112635128-112638488	4	0.000275966	0.00468448	8	0	2.66667	0	66.6667
chr5:57339918-57340218	chr5:57336817-57340177	4	0.000275966	0.00468448	8	0	2.66667	0	66.6667
chr5:75816022-75816312	chr5:75815741-75819101	4	0.000275966	0.00468448	8	0	2.66667	0	66.6667
chr6:2603685-2603980	chr6:2600606-2603966	4	0.000275966	0.00468448	8	0	2.66667	0	66.6667
chr6:37510236-37510969	chr6:37504213-37516145	9	0.000275966	0.00468448	8	0	2.66667	0	29.6296
chr6:4491779-4492339	chr6:4489175-4492535	7	0.000275966	0.00468448	8	0	2.66667	0	38.0952
chr6:95805095-95805565	chr6:95804602-95807962	6	0.000275966	0.00468448	8	0	2.66667	0	44.4444
chr7:103773023-103773357	chr7:103772809-103776169	3	0.000275966	0.00468448	8	0	2.66667	0	88.8889
chr7:12737998-12738223	chr7:12734890-12738250	3	0.000275966	0.00468448	8	0	2.66667	0	88.8889
chr7:22890662-22891217	chr7:22890565-22893925	7	0.000275966	0.00468448	8	0	2.66667	0	38.0952
chr7:54153609-54153820	chr7:54150475-54153835	3	0.000275966	0.00468448	8	0	2.66667	0	88.8889
chr7:7871274-7872535	chr7:7871255-7874615	15	0.000275235	0.00468448	10	41	3.33333	10.25	-46.1111
chr8:7099876-7101736	chr8:7098328-7101688	22	0.00026615	0.00468448	19	60	6.33333	15	-39.3939
chrX:111447681-111449563	chrX:111447073-111450433	17	0.000275966	0.00468448	8	0	2.66667	0	15.6863
chrX:125009400-125010135	chrX:125006986-125010346	9	0.000275966	0.00468448	8	0	2.66667	0	29.6296
chrX:55612947-55613232	chrX:55611773-55615133	4	0.000275966	0.00468448	8	0	2.66667	0	66.6667
chrX:56904627-56904912	chrX:56904492-56907852	4	0.000275966	0.00468448	8	0	2.66667	0	66.6667
chr15:47683232-47684162	chr15:47682758-47686118	11	0.000276887	0.00469188	7	34	2.33333	8.5	-56.0606
chr19:24740042-24740955	chr19:24739541-24742901	11	0.000276887	0.00469188	7	34	2.33333	8.5	-56.0606
chr29:26859170-26860000	chr29:26857306-26860666	10	0.000276887	0.00469188	7	34	2.33333	8.5	-61.6667
chr21:20182456-20185807	chr21:20182408-20185768	39	0.000277463	0.00469888	40	99	13.3333	24.75	-29.2735
chr13:63040332-63043348	chr13:63039967-63043327	34	0.000279028	0.00472262	48	113	16	28.25	-36.0294
chr15:82890426-82891441	chr15:82888538-82891898	12	0.000286782	0.00485104	30	12	10	3	58.3333
chr14:58537342-58538342	chr14:58535059-58538419	12	0.000308061	0.00520794	21	6	7	1.5	45.8333
chr11:14235039-14235676	chr11:14235016-14238376	8	0.000316202	0.00531765	4	26	1.33333	6.5	-64.5833
chr13:62899885-62901090	chr13:62899452-62902812	11	0.000316202	0.00531765	4	26	1.33333	6.5	-46.9697
chr15:81926637-81927187	chr15:81924722-81928082	7	0.000316202	0.00531765	4	26	1.33333	6.5	-73.8095
chr16:37143147-37143763	chr16:37141680-37145040	7	0.000316202	0.00531765	4	26	1.33333	6.5	-73.8095
chr19:18958235-18958885	chr19:18957539-18960899	8	0.000316202	0.00531765	4	26	1.33333	6.5	-64.5833
chr19:43673995-43674570	chr19:43671503-43674863	7	0.000316202	0.00531765	4	26	1.33333	6.5	-73.8095
chr23:15087000-15088178	chr23:15084881-15088241	14	0.000316202	0.00531765	4	26	1.33333	6.5	-36.9048
chr29:27027584-27028669	chr29:27025866-27029226	13	0.000316202	0.00531765	4	26	1.33333	6.5	-39.7436
chr7:51806360-51807251	chr7:51805307-51808667	11	0.000316202	0.00531765	4	26	1.33333	6.5	-46.9697
chr3:11727441-11729086	chr3:11726470-11729830	19	0.000319478	0.00536964	12	45	4	11.25	-38.1579
chr1:146084735-146087309	chr1:146084216-146087576	30	0.000324202	0.00541226	25	71	8.33333	17.75	-31.3889
chr10:87111223-87111614	chr10:87108380-87111740	5	0.000325561	0.00541226	2	20	0.666667	5	-86.6667
chr11:31304445-31304927	chr11:31303837-31307197	6	0.000325561	0.00541226	2	20	0.666667	5	-72.2222
chr11:93900466-93901291	chr11:93898519-93901879	10	0.000323562	0.00541226	8	36	2.66667	9	-63.3333
chr12:15967628-15968178	chr12:15965367-15968727	7	0.000325561	0.00541226	2	20	0.666667	5	-61.9048
chr15:46438430-46439165	chr15:46436275-46439635	9	0.000325561	0.00541226	2	20	0.666667	5	-48.1481
chr15:51516724-51517629	chr15:51516276-51519636	11	0.000323562	0.00541226	8	36	2.66667	9	-57.5758
chr18:46514560-46514955	chr18:46514557-46517917	5	0.000325561	0.00541226	2	20	0.666667	5	-86.6667
chr2:127534610-127535165	chr2:127532620-127535980	7	0.000325561	0.00541226	2	20	0.666667	5	-61.9048
chr2:133790251-133790856	chr2:133787485-133790845	7	0.000325561	0.00541226	2	20	0.666667	5	-61.9048
chr23:29079221-29079786	chr23:29078464-29081824	7	0.000325561	0.00541226	2	20	0.666667	5	-61.9048
chr28:35689503-35690248	chr28:35688887-35692247	9	0.000325561	0.00541226	2	20	0.666667	5	-48.1481
chr29:50197948-50198345	chr29:49000000-50200000	5	0.000325561	0.00541226	2	20	0.666667	5	-86.6667
chr29:5239494-5239959	chr29:5238955-5242315	6	0.000325561	0.00541226	2	20	0.666667	5	-72.2222
chr5:107708622-107709102	chr5:107708512-107711872	6	0.000325561	0.00541226	2	20	0.666667	5	-72.2222
chr5:57490876-57491522	chr5:57490813-57494173	8	0.000325561	0.00541226	2	20	0.666667	5	-54.1667
chr5:58161648-58162312	chr5:58160927-58164287	8	0.000325561	0.00541226	2	20	0.666667	5	-54.1667
chr5:67039369-67040048	chr5:67039345-67042705	8	0.000325561	0.00541226	2	20	0.666667	5	-54.1667
chr5:76014420-76015058	chr5:76012597-76015957	8	0.000325561	0.00541226	2	20	0.666667	5	-54.1667
chrX:10655011-10657889	chrX:10654814-10658174	29	0.000328501	0.00545801	59	36	19.6667	9	36.7816
chrX:107156689-107158280	chrX:107155275-107158635	15	0.000329118	0.00546201	24	8	8	2	40
chrX:3313642-3315167	chrX:3311816-3315176	18	0.000329118	0.00546201	24	8	8	2	33.3333
chr11:4059264-4059966	chr11:4057491-4060851	8	0.000341068	0.0056251	3	23	1	5.75	-59.375
chr18:55277222-55278064	chr18:55276948-55280308	10	0.000341068	0.0056251	3	23	1	5.75	-47.5
chr18:57008800-57009429	chr18:57006175-57009535	6	0.000341068	0.0056251	3	23	1	5.75	-79.1667
chr19:34873419-34874164	chr19:34871043-34874403	9	0.000341068	0.0056251	3	23	1	5.75	-52.7778
chr19:9274223-9274924	chr19:9274039-9277399	8	0.000341068	0.0056251	3	23	1	5.75	-59.375
chr21:62133208-62133958	chr21:62130947-62134307	9	0.000341068	0.0056251	3	23	1	5.75	-52.7778
chr23:34866194-34867895	chr23:34865281-34868641	19	0.000341068	0.0056251	3	23	1	5.75	-25
chr24:35868005-35868688	chr24:35868001-35871361	8	0.000341068	0.0056251	3	23	1	5.75	-59.375
chr3:33152426-33153186	chr3:33150578-33153938	9	0.000341068	0.0056251	3	23	1	5.75	-52.7778
chr7:10325011-10325666	chr7:10323130-10326490	8	0.000341068	0.0056251	3	23	1	5.75	-59.375
chr7:8094815-8096193	chr7:8093017-8096377	16	0.00034108	0.0056251	35	16	11.6667	4	47.9167
chr19:15129354-15130354	chr19:15127226-15130586	12	0.000347897	0.00572126	6	31	2	7.75	-47.9167
chr23:31707799-31708624	chr23:31707261-31710621	10	0.000347897	0.00572126	6	31	2	7.75	-57.5
chr29:26960752-26961579	chr29:26960201-26963561	10	0.000347897	0.00572126	6	31	2	7.75	-57.5
chr5:31409331-31410079	chr5:31408212-31411572	9	0.000347897	0.00572126	6	31	2	7.75	-63.8889
chr7:14932386-14933111	chr7:14931759-14935119	9	0.000347897	0.00572126	6	31	2	7.75	-63.8889
chr1:1593365-1593750	chr1:1590377-1593737	5	0.00037396	0.00586383	0	11	0	2.75	-55
chr1:42119413-42119825	chr1:42117038-42120398	5	0.00037396	0.00586383	0	11	0	2.75	-55
chr10:20668801-20669331	chr10:20668714-20672074	6	0.00037396	0.00586383	0	11	0	2.75	-45.8333
chr10:23312924-23313699	chr10:23311263-23314623	8	0.00037396	0.00586383	0	11	0	2.75	-34.375
chr10:23519621-23519939	chr10:23516858-23520218	4	0.00037396	0.00586383	0	11	0	2.75	-68.75
chr10:25341798-25342514	chr10:25341259-25344619	9	0.00037396	0.00586383	0	11	0	2.75	-30.5556
chr10:27587792-27588027	chr10:27585365-27588725	3	0.00037396	0.00586383	0	11	0	2.75	-91.6667
chr10:28137841-28138325	chr10:28137217-28140577	6	0.00037396	0.00586383	0	11	0	2.75	-45.8333
chr10:88265161-88265741	chr10:88264987-88268347	7	0.00037396	0.00586383	0	11	0	2.75	-39.2857
chr11:104127008-104127211	chr11:104126898-104130258	3	0.00037396	0.00586383	0	11	0	2.75	-91.6667
chr11:44730747-44731053	chr11:44730485-44733845	4	0.00037396	0.00586383	0	11	0	2.75	-68.75
chr11:56526818-56527354	chr11:56526811-56530171	3	0.00037396	0.00586383	0	11	0	2.75	-91.6667
chr11:94187685-94187905	chr11:94186119-94189479	3	0.00037396	0.00586383	0	11	0	2.75	-91.6667
chr12:10690174-10690649	chr12:10688933-10692293	6	0.00037396	0.00586383	0	11	0	2.75	-45.8333
chr12:33185770-33186347	chr12:33184727-33188087	7	0.00037396	0.00586383	0	11	0	2.75	-39.2857
chr13:59150481-59150876	chr13:59149354-59152714	5	0.00037396	0.00586383	0	11	0	2.75	-55
chr13:78367392-78367711	chr13:78367392-78370752	4	0.00037396	0.00586383	0	11	0	2.75	-68.75
chr14:5424669-5424974	chr14:5421556-5424916	4	0.00037396	0.00586383	0	11	0	2.75	-68.75
chr14:72387580-72387894	chr14:72384751-72388111	4	0.00037396	0.00586383	0	11	0	2.75	-68.75
chr15:45139345-45140860	chr15:45137523-45140883	10	0.00037396	0.00586383	0	11	0	2.75	-27.5
chr15:46624854-46625144	chr15:46622353-46625713	4	0.00037396	0.00586383	0	11	0	2.75	-68.75
chr15:811442-811677	chr15:809471-812831	3	0.00037396	0.00586383	0	11	0	2.75	-91.6667
chr16:26741755-26741988	chr16:26740004-26743364	3	0.00037396	0.00586383	0	11	0	2.75	-91.6667
chr17:25031606-25032001	chr17:25031558-25034918	5	0.00037396	0.00586383	0	11	0	2.75	-55
chr18:183926-184598	chr18:183398-186758	7	0.00037396	0.00586383	0	11	0	2.75	-39.2857
chr18:34794211-34794506	chr18:34793758-34797118	4	0.00037396	0.00586383	0	11	0	2.75	-68.75
chr18:53169940-53170978	chr18:53167569-53170929	10	0.000365537	0.00586383	9	38	3	9.5	-65
chr18:53851349-53851569	chr18:53850957-53854317	3	0.00037396	0.00586383	0	11	0	2.75	-91.6667
chr18:62538486-62538711	chr18:62535351-62538711	3	0.00037396	0.00586383	0	11	0	2.75	-91.6667
chr19:35859953-35860284	chr19:35857039-35860399	4	0.00037396	0.00586383	0	11	0	2.75	-68.75
chr19:38202614-38203174	chr19:38200539-38203899	7	0.00037396	0.00586383	0	11	0	2.75	-39.2857
chr19:42308630-42308940	chr19:42308360-42311720	4	0.00037396	0.00586383	0	11	0	2.75	-68.75
chr19:50865170-50865490	chr19:50865153-50868513	4	0.00037396	0.00586383	0	11	0	2.75	-68.75
chr19:51102837-51104542	chr19:51102746-51106106	20	0.000362403	0.00586383	20	61	6.66667	15.25	-42.9167
chr19:55719885-55720190	chr19:55719881-55723241	4	0.00037396	0.00586383	0	11	0	2.75	-68.75
chr19:9209504-9210144	chr19:9208885-9212245	8	0.00037396	0.00586383	0	11	0	2.75	-34.375
chr2:130244884-130245430	chr2:130243902-130247262	7	0.00037396	0.00586383	0	11	0	2.75	-39.2857
chr20:15319996-15320309	chr20:15319000-15322360	4	0.00037396	0.00586383	0	11	0	2.75	-68.75
chr22:51896016-51896421	chr22:51896004-51899364	5	0.00037396	0.00586383	0	11	0	2.75	-55
chr22:59165079-59165495	chr22:59164907-59168267	5	0.00037396	0.00586383	0	11	0	2.75	-55
chr23:24454969-24455179	chr23:24454956-24458316	3	0.00037396	0.00586383	0	11	0	2.75	-91.6667
chr23:28966546-28966771	chr23:28965933-28969293	3	0.00037396	0.00586383	0	11	0	2.75	-91.6667
chr23:28967630-28968610	chr23:28965933-28969293	12	0.00037396	0.00586383	0	11	0	2.75	-22.9167
chr23:28982848-28983088	chr23:28982421-28985781	3	0.00037396	0.00586383	0	11	0	2.75	-91.6667
chr23:30396457-30397447	chr23:30394498-30397858	12	0.000365537	0.00586383	9	38	3	9.5	-54.1667
chr24:59790702-59791090	chr24:59790683-59794043	5	0.00037396	0.00586383	0	11	0	2.75	-55
chr25:24934398-24934808	chr25:24933876-24937236	5	0.00037396	0.00586383	0	11	0	2.75	-55
chr25:34314255-34314680	chr25:34311447-34314807	4	0.00037396	0.00586383	0	11	0	2.75	-68.75
chr25:35611587-35611822	chr25:35610286-35613646	3	0.00037396	0.00586383	0	11	0	2.75	-91.6667
chr25:3752951-3753256	chr25:3752935-3756295	4	0.00037396	0.00586383	0	11	0	2.75	-68.75
chr25:491443-492013	chr25:491355-494715	7	0.00037396	0.00586383	0	11	0	2.75	-39.2857
chr26:40916018-40916753	chr26:40914708-40918068	9	0.00037396	0.00586383	0	11	0	2.75	-30.5556
chr27:32803961-32804451	chr27:32802154-32805514	6	0.00037396	0.00586383	0	11	0	2.75	-45.8333
chr27:5127116-5127616	chr27:5127114-5130474	6	0.00037396	0.00586383	0	11	0	2.75	-45.8333
chr27:5458055-5458533	chr27:5455175-5458535	6	0.00037396	0.00586383	0	11	0	2.75	-45.8333
chr29:44144255-44144482	chr29:44141171-44144531	3	0.00037396	0.00586383	0	11	0	2.75	-91.6667
chr29:44441383-44441884	chr29:44441208-44444568	6	0.00037396	0.00586383	0	11	0	2.75	-45.8333
chr29:5357929-5358368	chr29:5356590-5359950	5	0.00037396	0.00586383	0	11	0	2.75	-55
chr3:15417418-15417655	chr3:15417415-15420775	3	0.00037396	0.00586383	0	11	0	2.75	-91.6667
chr3:17178616-17178821	chr3:17177559-17180919	3	0.00037396	0.00586383	0	11	0	2.75	-91.6667
chr3:18846660-18846970	chr3:18844554-18847914	4	0.00037396	0.00586383	0	11	0	2.75	-68.75
chr3:20247518-20248063	chr3:20244717-20248077	7	0.00037396	0.00586383	0	11	0	2.75	-39.2857
chr3:29507099-29507559	chr3:29504174-29507534	6	0.00037396	0.00586383	0	11	0	2.75	-45.8333
chr3:7906480-7906855	chr3:7903489-7906849	5	0.00037396	0.00586383	0	11	0	2.75	-55
chr3:84126406-84126726	chr3:84123358-84126718	4	0.00037396	0.00586383	0	11	0	2.75	-68.75
chr4:106472916-106474216	chr4:106470842-106474202	12	0.000365537	0.00586383	9	38	3	9.5	-54.1667
chr4:114249859-114250274	chr4:114247782-114251142	5	0.00037396	0.00586383	0	11	0	2.75	-55
chr4:75095419-75096054	chr4:75095398-75098758	8	0.00037396	0.00586383	0	11	0	2.75	-34.375
chr4:94407158-94407798	chr4:94405450-94408810	6	0.00037396	0.00586383	0	11	0	2.75	-45.8333
chr5:110568722-110569102	chr5:110568700-110572060	5	0.00037396	0.00586383	0	11	0	2.75	-55
chr5:27730938-27731138	chr5:27728391-27731751	3	0.00037396	0.00586383	0	11	0	2.75	-91.6667
chr5:64634159-64634469	chr5:64633278-64636638	4	0.00037396	0.00586383	0	11	0	2.75	-68.75
chr6:23146326-23146621	chr6:23145339-23148699	4	0.00037396	0.00586383	0	11	0	2.75	-68.75
chr7:10694455-10694675	chr7:10693139-10696499	3	0.00037396	0.00586383	0	11	0	2.75	-91.6667
chr7:19218616-19219261	chr7:19218572-19221932	7	0.00037396	0.00586383	0	11	0	2.75	-39.2857
chr7:22558265-22558555	chr7:22558071-22561431	4	0.00037396	0.00586383	0	11	0	2.75	-68.75
chr7:43432569-43432874	chr7:43430445-43433805	4	0.00037396	0.00586383	0	11	0	2.75	-68.75
chr8:22763572-22763967	chr8:22761945-22765305	5	0.00037396	0.00586383	0	11	0	2.75	-55
chr8:59591845-59592155	chr8:59591220-59594580	4	0.00037396	0.00586383	0	11	0	2.75	-68.75
chr8:60545684-60547604	chr8:60545660-60549020	23	0.000362403	0.00586383	20	61	6.66667	15.25	-37.3188
chr9:101077083-101077323	chr9:101077080-101080440	3	0.00037396	0.00586383	0	11	0	2.75	-91.6667
chrX:39194747-39195202	chrX:39193132-39196492	5	0.00037396	0.00586383	0	11	0	2.75	-55
chrX:39913193-39913404	chrX:39910160-39913520	3	0.00037396	0.00586383	0	11	0	2.75	-91.6667
chrX:57495436-57495721	chrX:57492433-57495793	4	0.00037396	0.00586383	0	11	0	2.75	-68.75
chrX:58270905-58271139	chrX:58267722-58271082	3	0.00037396	0.00586383	0	11	0	2.75	-91.6667
chrX:85510130-85510359	chrX:85507186-85510546	3	0.00037396	0.00586383	0	11	0	2.75	-91.6667
chr9:102843558-102844403	chr9:102841138-102844498	9	0.000384942	0.00602951	19	5	6.33333	1.25	56.4815
chr9:105530565-105531550	chr9:105528205-105531565	10	0.000384942	0.00602951	19	5	6.33333	1.25	50.8333
chr19:41788864-41790639	chr19:41787691-41791051	21	0.000402089	0.00629469	10	40	3.33333	10	-31.746
chr29:51365291-51368366	chr29:51365009-51368369	34	0.000403262	0.00630965	27	74	9	18.5	-27.9412
chr19:20177534-20179133	chr19:20175847-20179207	19	0.000410602	0.00642103	32	14	10.6667	3.5	37.7193
chr1:98402366-98402805	chr1:98399427-98402787	5	0.000417188	0.00642696	11	1	3.66667	0.25	68.3333
chr13:51842905-51843560	chr13:51840689-51844049	8	0.000417188	0.00642696	11	1	3.66667	0.25	42.7083
chr13:54793447-54793928	chr13:54793094-54796454	6	0.000416073	0.00642696	1	16	0.333333	4	-61.1111
chr13:67953083-67953493	chr13:67952972-67956332	5	0.000416073	0.00642696	1	16	0.333333	4	-73.3333
chr14:29760021-29760442	chr14:29757736-29761096	5	0.000417188	0.00642696	11	1	3.66667	0.25	68.3333
chr15:45214415-45214814	chr15:45212160-45215520	5	0.000416073	0.00642696	1	16	0.333333	4	-73.3333
chr15:51455299-51455694	chr15:51454690-51458050	5	0.000416073	0.00642696	1	16	0.333333	4	-73.3333
chr19:19366794-19367227	chr19:19365753-19369113	5	0.000416073	0.00642696	1	16	0.333333	4	-73.3333
chr19:57568428-57569008	chr19:57565606-57568966	7	0.000416073	0.00642696	1	16	0.333333	4	-52.381
chr19:61228224-61228706	chr19:61228211-61231571	6	0.000417188	0.00642696	11	1	3.66667	0.25	56.9444
chr22:45084950-45085438	chr22:45082533-45085893	6	0.000416073	0.00642696	1	16	0.333333	4	-61.1111
chr23:28356988-28357560	chr23:28356972-28360332	7	0.000417188	0.00642696	11	1	3.66667	0.25	48.8095
chr24:62338439-62339099	chr24:62338435-62341795	8	0.000416073	0.00642696	1	16	0.333333	4	-45.8333
chr25:26388358-26388743	chr25:26386958-26390318	5	0.000417188	0.00642696	11	1	3.66667	0.25	68.3333
chr25:26388358-26388743	chr25:26387977-26391337	5	0.000417188	0.00642696	11	1	3.66667	0.25	68.3333
chr28:9146087-9146887	chr28:9144648-9148008	10	0.000416073	0.00642696	1	16	0.333333	4	-36.6667
chr28:9403918-9404393	chr28:9401203-9404563	6	0.000416073	0.00642696	1	16	0.333333	4	-61.1111
chr29:27561124-27561542	chr29:27560770-27564130	5	0.000416073	0.00642696	1	16	0.333333	4	-73.3333
chr3:10531830-10532490	chr3:10529766-10533126	8	0.000416073	0.00642696	1	16	0.333333	4	-45.8333
chr5:26957427-26957907	chr5:26956461-26959821	6	0.000416073	0.00642696	1	16	0.333333	4	-61.1111
chr5:88017591-88017886	chr5:88015857-88019217	4	0.000417188	0.00642696	11	1	3.66667	0.25	85.4167
chr7:15677559-15678369	chr7:15676399-15679759	10	0.000416073	0.00642696	1	16	0.333333	4	-36.6667
chr7:19219766-19220256	chr7:19218572-19221932	6	0.000416073	0.00642696	1	16	0.333333	4	-61.1111
chr7:53591649-53592129	chr7:53589391-53592751	6	0.000417188	0.00642696	11	1	3.66667	0.25	56.9444
chr8:60798547-60798962	chr8:60795959-60799319	5	0.000416073	0.00642696	1	16	0.333333	4	-73.3333
chrX:51118931-51119591	chrX:51116208-51119568	8	0.000417188	0.00642696	11	1	3.66667	0.25	42.7083
chrX:89910100-89910604	chrX:89907315-89910675	6	0.000416073	0.00642696	1	16	0.333333	4	-61.1111
chrX:98445625-98446020	chrX:98443429-98446789	5	0.000417188	0.00642696	11	1	3.66667	0.25	68.3333
chr19:6243170-6244624	chr19:6241422-6244782	14	0.000418122	0.00643451	7	33	2.33333	8.25	-42.2619
chr21:21248121-21249101	chr21:21248101-21251461	12	0.000418122	0.00643451	7	33	2.33333	8.25	-49.3056
chr13:67123178-67123913	chr13:67113502-67125110	9	0.000425783	0.00652814	5	28	1.66667	7	-59.2593
chr15:47719547-47720202	chr15:47718843-47722203	8	0.000425783	0.00652814	5	28	1.66667	7	-66.6667
chr15:49527697-49528432	chr15:49525654-49529014	9	0.000425783	0.00652814	5	28	1.66667	7	-59.2593
chr19:9276194-9276929	chr19:9274039-9277399	9	0.000425783	0.00652814	5	28	1.66667	7	-59.2593
chr29:40646881-40648223	chr29:40646859-40650219	14	0.000425783	0.00652814	5	28	1.66667	7	-38.0952
chr4:108082678-108083743	chr4:108080744-108084104	13	0.000425783	0.00652814	5	28	1.66667	7	-41.0256
chrX:84818233-84819243	chrX:84818230-84821590	12	0.000425783	0.00652814	5	28	1.66667	7	-44.4444
chr15:15665365-15666790	chr15:15665169-15668529	17	0.000431223	0.00660457	25	9	8.33333	2.25	35.7843
chr3:96452263-96452980	chr3:96449573-96452933	9	0.000431223	0.00660457	25	9	8.33333	2.25	67.5926
chr18:57650699-57653287	chr18:57649918-57653278	26	0.000432908	0.00662688	11	42	3.66667	10.5	-26.2821
chr15:19619689-19620599	chr15:19617434-19620794	11	0.000435259	0.00665584	22	7	7.33333	1.75	50.7576
chr16:70010260-70011136	chr16:70007746-70011106	10	0.000435259	0.00665584	22	7	7.33333	1.75	55.8333
chr1:68550658-68551293	chr1:68549427-68552787	8	0.000462858	0.00704443	17	4	5.66667	1	58.3333
chr12:25231010-25232368	chr12:25229794-25233154	16	0.000462858	0.00704443	17	4	5.66667	1	29.1667
chr2:96815823-96816598	chr2:96814764-96818124	9	0.000462858	0.00704443	17	4	5.66667	1	51.8519
chr27:19244539-19245087	chr27:19242207-19245567	7	0.000462858	0.00704443	17	4	5.66667	1	66.6667
chr3:21859897-21860537	chr3:21859197-21862557	8	0.000462858	0.00704443	17	4	5.66667	1	58.3333
chr3:80582926-80583682	chr3:80580859-80584219	9	0.000462858	0.00704443	17	4	5.66667	1	51.8519
chr7:55693489-55694064	chr7:55693013-55696373	7	0.000462858	0.00704443	17	4	5.66667	1	66.6667
chr8:16994058-16994608	chr8:16991456-16994816	7	0.000462858	0.00704443	17	4	5.66667	1	66.6667
chrX:3101153-3101928	chrX:3099322-3102682	7	0.000462858	0.00704443	17	4	5.66667	1	66.6667
chr15:49639073-49640654	chr15:49638372-49641732	18	0.000477532	0.00726395	13	46	4.33333	11.5	-39.8148
chr11:4619227-4620837	chr11:4617523-4620883	19	0.000481865	0.0073125	8	35	2.66667	8.75	-32.0175
chr11:93716900-93717988	chr11:93714873-93718233	13	0.000481865	0.0073125	8	35	2.66667	8.75	-46.7949
chr15:82742124-82743115	chr15:82740304-82743664	12	0.000481865	0.0073125	8	35	2.66667	8.75	-50.6944
chr2:15208171-15209396	chr2:15206148-15209508	14	0.000481985	0.0073125	29	12	9.66667	3	47.619
chr8:76152385-76154208	chr8:76150918-76154278	16	0.000481985	0.0073125	29	12	9.66667	3	41.6667
chr15:79135563-79136750	chr15:79133786-79137146	14	0.000491881	0.00745483	14	48	4.66667	12	-52.381
chr18:21636082-21637338	chr18:21633936-21637296	14	0.000491881	0.00745483	14	48	4.66667	12	-52.381
chr7:17812855-17813765	chr7:17812765-17816125	11	0.000500816	0.00758629	4	25	1.33333	6.25	-44.697
chr19:42101319-42103359	chr19:42099947-42103307	24	0.000501505	0.00759275	19	58	6.33333	14.5	-34.0278
chr15:73715158-73718359	chr15:73715045-73718405	20	0.000508185	0.00768989	17	54	5.66667	13.5	-39.1667
chr11:1558037-1558945	chr11:1557190-1560550	11	0.000522854	0.00789537	15	3	5	0.75	38.6364
chr18:64291008-64291422	chr18:64262266-64295800	5	0.000522854	0.00789537	15	3	5	0.75	85
chr18:64291008-64291422	chr18:64289060-64292420	5	0.000522854	0.00789537	15	3	5	0.75	85
chr18:64291008-64291422	chr18:64289440-64292800	5	0.000522854	0.00789537	15	3	5	0.75	85
chr2:24589331-24589751	chr2:24589327-24592687	5	0.000527779	0.00796144	13	2	4.33333	0.5	76.6667
chr7:112080839-112082034	chr7:112080814-112084174	12	0.000527779	0.00796144	13	2	4.33333	0.5	31.9444
chr15:47668598-47669515	chr15:47668138-47671498	11	0.000531553	0.00800588	6	30	2	7.5	-50
chr18:58389215-58390195	chr18:58387298-58390658	12	0.000531553	0.00800588	6	30	2	7.5	-45.8333
chr29:43589357-43590607	chr29:43587200-43590560	15	0.000531553	0.00800588	6	30	2	7.5	-36.6667
chr21:59675148-59677468	chr21:59674114-59677474	22	0.000537711	0.00809442	9	37	3	9.25	-28.4091
chr11:47414130-47415258	chr11:47412742-47416102	12	0.000543001	0.00813183	2	19	0.666667	4.75	-34.0278
chr18:61316906-61318481	chr18:61315193-61318553	16	0.000543001	0.00813183	2	19	0.666667	4.75	-25.5208
chr20:2083139-2083529	chr20:2080907-2084267	5	0.000543001	0.00813183	2	19	0.666667	4.75	-81.6667
chr29:26696705-26697335	chr29:26695133-26698493	8	0.000543001	0.00813183	2	19	0.666667	4.75	-51.0417
chr4:108140810-108141645	chr4:108138691-108142051	10	0.000543001	0.00813183	2	19	0.666667	4.75	-40.8333
chr5:26192690-26193105	chr5:26190106-26193466	5	0.000543001	0.00813183	2	19	0.666667	4.75	-81.6667
chr5:58277667-58278054	chr5:58276707-58280067	5	0.000543001	0.00813183	2	19	0.666667	4.75	-81.6667
chr8:22764442-22765317	chr8:22761945-22765305	7	0.000543001	0.00813183	2	19	0.666667	4.75	-58.3333
chr8:22930560-22931468	chr8:22930014-22933374	11	0.000543001	0.00813183	2	19	0.666667	4.75	-37.1212
chrX:41125366-41126281	chrX:41125181-41128541	11	0.000543001	0.00813183	2	19	0.666667	4.75	-37.1212
chr1:154285307-154285992	chr1:154284361-154287721	8	0.000552418	0.00823881	3	22	1	5.5	-56.25
chr15:81874270-81874830	chr15:81872367-81875727	7	0.000552418	0.00823881	3	22	1	5.5	-64.2857
chr18:57868781-57869601	chr18:57866219-57869579	10	0.000552418	0.00823881	3	22	1	5.5	-45
chr25:2815058-2815723	chr25:2813162-2816522	8	0.000552418	0.00823881	3	22	1	5.5	-56.25
chr5:31657568-31658213	chr5:31656894-31660254	8	0.000552418	0.00823881	3	22	1	5.5	-56.25
chr7:10355351-10356174	chr7:10354834-10358194	10	0.000552418	0.00823881	3	22	1	5.5	-45
chr7:14432285-14433080	chr7:14430644-14434004	9	0.000552418	0.00823881	3	22	1	5.5	-50
chr7:14527669-14528234	chr7:14526941-14530301	7	0.000552418	0.00823881	3	22	1	5.5	-64.2857
chr18:59555584-59557349	chr18:59554027-59557387	18	0.000567126	0.00844948	20	6	6.66667	1.5	28.7037
chr2:107834997-107835931	chr2:107833541-107836901	9	0.000567126	0.00844948	20	6	6.66667	1.5	57.4074
chr11:61478241-61479491	chr11:61477110-61480470	15	0.000582955	0.00867194	23	8	7.66667	2	37.7778
chr6:92606188-92607626	chr6:92605226-92608586	15	0.000582955	0.00867194	23	8	7.66667	2	37.7778
chr6:93489092-93490360	chr6:93487351-93490711	13	0.000582955	0.00867194	23	8	7.66667	2	43.5897
chrX:124253450-124255578	chrX:124252172-124255532	25	0.000607365	0.00903043	40	21	13.3333	5.25	32.3333
chr10:25668611-25670046	chr10:25668260-25671620	17	0.000623643	0.00926295	11	41	3.66667	10.25	-38.7255
chr4:66000581-66002121	chr4:66000072-66003432	16	0.000623643	0.00926295	11	41	3.66667	10.25	-41.1458
chr15:79323009-79324365	chr15:79322823-79326183	16	0.000628762	0.0093342	7	32	2.33333	8	-35.4167
chr1:130683950-130684255	chr1:130683149-130686509	3	0.00069324	0.00943621	0	10	0	2.5	-83.3333
chr1:401596-401802	chr1:399206-402566	3	0.000668984	0.00943621	7	0	2.33333	0	77.7778
chr1:57228719-57229289	chr1:57225953-57229313	7	0.000693241	0.00943621	0	10	0	2.5	-35.7143
chr1:83626422-83626734	chr1:83623791-83627151	4	0.000668984	0.00943621	7	0	2.33333	0	58.3333
chr10:100788820-100789202	chr10:100788405-100791765	5	0.000668984	0.00943621	7	0	2.33333	0	46.6667
chr10:100790799-100791111	chr10:100788405-100791765	4	0.000668984	0.00943621	7	0	2.33333	0	58.3333
chr10:15040586-15040801	chr10:15040562-15043922	3	0.00069324	0.00943621	0	10	0	2.5	-83.3333
chr10:20522716-20523011	chr10:20522293-20525653	4	0.00069324	0.00943621	0	10	0	2.5	-62.5
chr10:20706038-20706282	chr10:20702886-20706246	3	0.00069324	0.00943621	0	10	0	2.5	-83.3333
chr10:22846169-22846559	chr10:22843684-22847044	5	0.00069324	0.00943621	0	10	0	2.5	-50
chr10:22987449-22988115	chr10:22987445-22990805	8	0.000668984	0.00943621	7	0	2.33333	0	29.1667
chr10:28122789-28123259	chr10:28120623-28123983	6	0.000693241	0.00943621	0	10	0	2.5	-41.6667
chr10:35871821-35872236	chr10:35869927-35873287	5	0.00069324	0.00943621	0	10	0	2.5	-50
chr10:47320321-47320541	chr10:47319785-47323145	3	0.00069324	0.00943621	0	10	0	2.5	-83.3333
chr10:52656212-52656620	chr10:52654370-52657730	5	0.000668984	0.00943621	7	0	2.33333	0	46.6667
chr10:75638944-75639274	chr10:75635882-75639242	4	0.000668984	0.00943621	7	0	2.33333	0	58.3333
chr11:10158829-10159380	chr11:10156567-10159927	5	0.000668984	0.00943621	7	0	2.33333	0	46.6667
chr11:11067761-11067971	chr11:11065743-11069103	3	0.000668984	0.00943621	7	0	2.33333	0	77.7778
chr11:19620258-19620468	chr11:19619899-19623259	3	0.00069324	0.00943621	0	10	0	2.5	-83.3333
chr11:2495440-2496270	chr11:2493421-2496781	10	0.000659901	0.00943621	5	27	1.66667	6.75	-50.8333
chr11:44783692-44784242	chr11:44783675-44787035	7	0.000693241	0.00943621	0	10	0	2.5	-35.7143
chr12:19511856-19512170	chr12:19509856-19513216	4	0.000668984	0.00943621	7	0	2.33333	0	58.3333
chr12:21632815-21633030	chr12:21631580-21634940	3	0.000668984	0.00943621	7	0	2.33333	0	77.7778
chr12:32239212-32239891	chr12:32238366-32241726	8	0.000693241	0.00943621	0	10	0	2.5	-31.25
chr12:32299907-32300369	chr12:32298110-32301470	6	0.000693241	0.00943621	0	10	0	2.5	-41.6667
chr13:10733727-10734173	chr13:10732368-10735728	4	0.000668984	0.00943621	7	0	2.33333	0	58.3333
chr13:12244848-12245090	chr13:12244788-12248148	3	0.000668984	0.00943621	7	0	2.33333	0	77.7778
chr13:17602285-17602605	chr13:17602147-17605507	4	0.000668984	0.00943621	7	0	2.33333	0	58.3333
chr13:28184490-28184690	chr13:28182181-28185541	3	0.00069324	0.00943621	0	10	0	2.5	-83.3333
chr13:63285417-63285713	chr13:63282504-63285864	4	0.00069324	0.00943621	0	10	0	2.5	-62.5
chr13:65564048-65564433	chr13:65561083-65564443	5	0.000668984	0.00943621	7	0	2.33333	0	46.6667
chr13:67258268-67258563	chr13:67255419-67258779	4	0.00069324	0.00943621	0	10	0	2.5	-62.5
chr13:72986518-72986999	chr13:72983737-72987097	6	0.000693241	0.00943621	0	10	0	2.5	-41.6667
chr15:14756120-14756430	chr15:14756109-14759469	4	0.000668984	0.00943621	7	0	2.33333	0	58.3333
chr15:32050983-32051528	chr15:32048809-32052169	7	0.000693241	0.00943621	0	10	0	2.5	-35.7143
chr15:32050983-32051528	chr15:32049522-32052882	7	0.000693241	0.00943621	0	10	0	2.5	-35.7143
chr15:32051923-32052323	chr15:32049522-32052882	5	0.00069324	0.00943621	0	10	0	2.5	-50
chr15:49340848-49341803	chr15:49340317-49343677	9	0.00069324	0.00943621	0	10	0	2.5	-27.7778
chr15:78321107-78321417	chr15:78321084-78324444	4	0.00069324	0.00943621	0	10	0	2.5	-62.5
chr15:79571559-79571795	chr15:79571191-79574551	3	0.00069324	0.00943621	0	10	0	2.5	-83.3333
chr15:79811851-79812221	chr15:79811225-79814585	5	0.00069324	0.00943621	0	10	0	2.5	-50
chr15:79959217-79959610	chr15:79958554-79961914	5	0.00069324	0.00943621	0	10	0	2.5	-50
chr16:29585123-29585423	chr16:29583792-29587152	4	0.000668984	0.00943621	7	0	2.33333	0	58.3333
chr16:3498008-3498474	chr16:3497561-3500921	6	0.000693241	0.00943621	0	10	0	2.5	-41.6667
chr16:39970117-39970597	chr16:39969922-39973282	6	0.000693241	0.00943621	0	10	0	2.5	-41.6667
chr16:44539589-44540089	chr16:44539239-44542599	4	0.00069324	0.00943621	0	10	0	2.5	-62.5
[truncated: 1,868 more rows]

## Sheet: Fibroblasts vs liver
DMR coordinates	Promoter coordinates	Number of probes in DMR	Raw pValue	Adjusted pValue	Total enriched probes in fibroblasts	Total enriched probes in liver	Proportion of enriched probes per animal in fibroblasts	Proportion of enriched probes per animal in liver	Difference fibroblasts-liver per probe
chr8:62197508-62200828	chr8:62197480-62200840	21	2.91224e-18	8.81448e-14	0	66	0	16.5	-78.5714
chr8:62196536-62199920	chr8:62196519-62199879	22	3.09433e-16	4.68281e-12	0	58	0	14.5	-65.9091
chr4:83400323-83402833	chr4:83399777-83403137	28	4.90794e-16	4.95162e-12	3	75	1	18.75	-63.3929
chr18:57650699-57653287	chr18:57649918-57653278	26	3.10781e-13	2.08863e-09	11	91	3.66667	22.75	-73.3974
chr9:92526586-92527577	chr9:92524191-92527551	12	3.45034e-13	2.08863e-09	0	46	0	11.5	-95.8333
chr8:64339815-64341148	chr8:64337939-64341299	15	6.91022e-13	3.48586e-09	1	52	0.333333	13	-84.4444
chr15:49603648-49604829	chr15:49601692-49605052	14	1.11411e-12	4.81726e-09	0	44	0	11	-78.5714
chr23:28983995-28985082	chr23:28982421-28985781	13	2.0027e-12	5.51052e-09	0	43	0	10.75	-82.6923
chr5:60032385-60033456	chr5:60032066-60035426	13	2.0027e-12	5.51052e-09	0	43	0	10.75	-82.6923
chr6:5439730-5443001	chr6:5439669-5443029	18	1.63291e-12	5.51052e-09	3	60	1	15	-77.7778
chrX:23535018-23536186	chrX:23533639-23536999	14	2.0027e-12	5.51052e-09	0	43	0	10.75	-76.7857
chr18:61510334-61512234	chr18:61508832-61512192	21	2.23256e-12	5.63108e-09	2	55	0.666667	13.75	-62.3016
chr15:49707308-49708414	chr15:49705277-49708637	13	3.60091e-12	7.78492e-09	0	42	0	10.5	-80.7692
chrX:37580981-37581981	chrX:37580887-37584247	12	3.60091e-12	7.78492e-09	0	42	0	10.5	-87.5
chr22:28904534-28905719	chr22:28903125-28906485	14	6.47625e-12	1.30678e-08	0	41	0	10.25	-73.2143
chr25:27220697-27221937	chr25:27220530-27223890	15	1.16508e-11	2.20396e-08	0	40	0	10	-66.6667
chr4:106483801-106484866	chr4:106483261-106486621	13	2.09658e-11	3.52539e-08	0	39	0	9.75	-75
chr5:65661341-65662985	chr5:65661320-65664680	16	2.09658e-11	3.52539e-08	0	39	0	9.75	-60.9375
chr23:29581663-29582568	chr23:29579502-29582862	11	3.77397e-11	5.82536e-08	0	38	0	9.5	-86.3636
chrX:35749794-35752806	chrX:35749790-35753150	23	4.04178e-11	5.82536e-08	3	54	1	13.5	-54.3478
chrX:36110149-36113294	chrX:36110147-36113507	22	4.04178e-11	5.82536e-08	3	54	1	13.5	-56.8182
chr15:81541874-81542719	chr15:81539821-81543181	10	6.79556e-11	8.22725e-08	0	37	0	9.25	-92.5
chr18:61740920-61742195	chr18:61739398-61742758	15	6.79556e-11	8.22725e-08	0	37	0	9.25	-61.6667
chr27:6184275-6185515	chr27:6183462-6186822	12	6.79556e-11	8.22725e-08	0	37	0	9.25	-77.0833
chr29:28388788-28390386	chr29:28387002-28390362	19	6.79556e-11	8.22725e-08	0	37	0	9.25	-48.6842
chr1:4201184-4203224	chr1:4200371-4203731	22	8.27522e-11	9.63331e-08	8	70	2.66667	17.5	-67.4242
chr15:66639291-66640693	chr15:66637506-66640866	16	1.22405e-10	1.21373e-07	0	36	0	9	-56.25
chr18:58275364-58276764	chr18:58273472-58276832	14	1.22405e-10	1.21373e-07	0	36	0	9	-64.2857
chr18:58314896-58315981	chr18:58313070-58316430	13	1.22405e-10	1.21373e-07	0	36	0	9	-69.2308
chr19:2626086-2628638	chr19:2625277-2628637	29	1.24588e-10	1.21373e-07	7	66	2.33333	16.5	-48.8506
chr2:113890381-113891473	chr2:113889820-113893180	13	1.22405e-10	1.21373e-07	0	36	0	9	-69.2308
chr21:10794164-10794931	chr21:10792258-10795618	9	1.28322e-10	1.21373e-07	25	0	8.33333	0	92.5926
chr1:4144657-4145515	chr1:4143859-4147219	10	2.20559e-10	1.75675e-07	0	35	0	8.75	-87.5
chr1:4213119-4213993	chr1:4211386-4214746	10	2.20559e-10	1.75675e-07	0	35	0	8.75	-87.5
chr15:81514268-81515180	chr15:81512235-81515595	11	2.20559e-10	1.75675e-07	0	35	0	8.75	-79.5455
chr27:4880715-4883362	chr27:4880690-4884050	26	2.10835e-10	1.75675e-07	10	74	3.33333	18.5	-58.3333
chr9:71526259-71527364	chr9:71524273-71527633	13	2.20559e-10	1.75675e-07	0	35	0	8.75	-67.3077
chr9:71576290-71577364	chr9:71574342-71577702	13	2.20559e-10	1.75675e-07	0	35	0	8.75	-67.3077
chr28:2662103-2665443	chr28:2662089-2665449	33	3.23775e-10	2.51274e-07	31	125	10.3333	31.25	-63.3838
chr1:4167474-4168340	chr1:4166685-4170045	10	3.9757e-10	2.86506e-07	0	34	0	8.5	-85
chr15:50510589-50511344	chr15:50510069-50513429	9	3.9757e-10	2.86506e-07	0	34	0	8.5	-94.4444
chr9:71690115-71691210	chr9:71688129-71691489	13	3.9757e-10	2.86506e-07	0	34	0	8.5	-65.3846
chr4:99700020-99701347	chr4:99697931-99701291	16	4.8294e-10	3.39934e-07	28	1	9.33333	0.25	56.7708
chr23:34866194-34867895	chr23:34865281-34868641	19	5.74415e-10	3.95132e-07	3	49	1	12.25	-59.2105
chr1:69942345-69943168	chr1:69941462-69944822	10	7.16925e-10	4.61684e-07	0	33	0	8.25	-82.5
chr27:43279658-43280573	chr27:43278526-43281886	11	7.16925e-10	4.61684e-07	0	33	0	8.25	-75
chrX:123604580-123605570	chrX:123604125-123607485	12	7.16925e-10	4.61684e-07	0	33	0	8.25	-68.75
chr1:4257153-4259799	chr1:4256389-4259749	29	9.36174e-10	5.66704e-07	13	79	4.33333	19.75	-53.1609
chr18:61316906-61318481	chr18:61315193-61318553	16	9.21174e-10	5.66704e-07	2	44	0.666667	11	-64.5833
chr25:27220422-27221937	chr25:27220191-27223551	18	9.21174e-10	5.66704e-07	2	44	0.666667	11	-57.4074
chr18:63829113-63832379	chr18:63829010-63832370	36	9.88092e-10	5.75127e-07	21	99	7	24.75	-49.3056
chr6:6545015-6547609	chr6:6544210-6547570	15	9.74242e-10	5.75127e-07	3	48	1	12	-73.3333
chrX:39186351-39188627	chrX:39185296-39188656	25	1.07756e-09	6.1537e-07	1	39	0.333333	9.75	-37.6667
chrX:37053851-37057152	chrX:37053764-37057124	26	1.10141e-09	6.17342e-07	5	55	1.66667	13.75	-46.4744
chr29:28422621-28423616	chr29:28420814-28424174	12	1.29335e-09	6.86769e-07	0	32	0	8	-66.6667
chr9:71493138-71494022	chr9:71491026-71494386	10	1.29335e-09	6.86769e-07	0	32	0	8	-80
chr9:71557728-71558648	chr9:71555724-71559084	11	1.29335e-09	6.86769e-07	0	32	0	8	-72.7273
chr10:47065404-47066491	chr10:47063313-47066673	11	1.62873e-09	8.46895e-07	22	0	7.33333	0	66.6667
chr15:50018670-50020105	chr15:50016821-50020181	17	1.65087e-09	8.46895e-07	3	47	1	11.75	-63.2353
chr15:50107775-50108686	chr15:50105773-50109133	11	1.89403e-09	9.55442e-07	1	38	0.333333	9.5	-83.3333
chr14:79520562-79521823	chr14:79518633-79521993	15	2.38313e-09	1.07157e-06	4	50	1.33333	12.5	-74.4444
chr18:57641394-57643070	chr18:57639709-57643069	10	2.33427e-09	1.07157e-06	0	31	0	7.75	-77.5
chr18:58468210-58468945	chr18:58466229-58469589	9	2.33427e-09	1.07157e-06	0	31	0	7.75	-86.1111
chr18:63764780-63768055	chr18:63764672-63768032	37	2.40747e-09	1.07157e-06	29	115	9.66667	28.75	-51.5766
chr23:29518465-29519215	chr23:29516331-29519691	9	2.33427e-09	1.07157e-06	0	31	0	7.75	-86.1111
chr3:6846141-6847647	chr3:6845862-6849222	18	2.33427e-09	1.07157e-06	0	31	0	7.75	-43.0556
chr8:10095344-10096730	chr8:10093870-10097230	15	2.38313e-09	1.07157e-06	4	50	1.33333	12.5	-74.4444
chrX:128148419-128149377	chrX:128148409-128151769	10	2.33427e-09	1.07157e-06	0	31	0	7.75	-77.5
chr19:42152029-42154209	chr19:42151921-42155281	26	2.9916e-09	1.31227e-06	5	53	1.66667	13.25	-44.5513
chr10:54536264-54537436	chr10:54534537-54537897	14	3.32822e-09	1.41881e-06	1	37	0.333333	9.25	-63.6905
chr5:60077747-60078599	chr5:60077145-60080505	10	3.32822e-09	1.41881e-06	1	37	0.333333	9.25	-89.1667
chr23:16476596-16479574	chr23:16476580-16479940	35	3.48959e-09	1.44684e-06	19	91	6.33333	22.75	-46.9048
chrX:29089283-29092640	chrX:29089246-29092606	27	3.48959e-09	1.44684e-06	19	91	6.33333	22.75	-60.8025
chr10:28225311-28226026	chr10:28224686-28228046	9	4.21494e-09	1.72397e-06	0	30	0	7.5	-83.3333
chr15:79237934-79239979	chr15:79236962-79240322	24	4.53169e-09	1.80534e-06	16	83	5.33333	20.75	-64.2361
chrX:36817757-36821051	chrX:36817757-36821117	28	4.53317e-09	1.80534e-06	11	70	3.66667	17.5	-49.4048
chr29:5510445-5511683	chr29:5510163-5513523	15	4.70236e-09	1.82469e-06	2	41	0.666667	10.25	-63.8889
chr4:107395014-107396239	chr4:107394019-107397379	14	4.70236e-09	1.82469e-06	2	41	0.666667	10.25	-68.4524
chr18:60353101-60354775	chr18:60353077-60356437	20	5.80328e-09	2.22339e-06	7	58	2.33333	14.5	-60.8333
chr18:61534462-61536152	chr18:61532940-61536300	20	6.61552e-09	2.5029e-06	4	48	1.33333	12	-53.3333
chr15:49098459-49099132	chr15:49096192-49099552	8	7.61464e-09	2.71144e-06	0	29	0	7.25	-90.625
chr15:50463293-50464118	chr15:50462823-50466183	10	7.61464e-09	2.71144e-06	0	29	0	7.25	-72.5
chr23:29279108-29281133	chr23:29278761-29282121	11	7.61464e-09	2.71144e-06	0	29	0	7.25	-65.9091
chr4:60029747-60030652	chr4:60029656-60033016	11	7.61464e-09	2.71144e-06	0	29	0	7.25	-65.9091
chr5:59618596-59619545	chr5:59618079-59621439	11	7.61464e-09	2.71144e-06	0	29	0	7.25	-65.9091
chr23:41301375-41302824	chr23:41301371-41304731	17	7.8919e-09	2.77749e-06	39	7	13	1.75	66.1765
chr21:59675148-59677468	chr21:59674114-59677474	22	8.65897e-09	2.9782e-06	9	63	3	15.75	-57.9545
chrX:148326194-148328791	chrX:148325420-148328780	25	8.65897e-09	2.9782e-06	9	63	3	15.75	-51
chr6:60336893-60337632	chr6:60335173-60338533	9	8.90306e-09	3.02774e-06	20	0	6.66667	0	74.0741
chr1:4241635-4242476	chr1:4239803-4243163	10	1.0268e-08	3.34173e-06	1	35	0.333333	8.75	-84.1667
chr4:108218907-108220077	chr4:108217036-108220396	14	1.0268e-08	3.34173e-06	1	35	0.333333	8.75	-60.119
chr5:60157088-60157833	chr5:60155076-60158436	9	1.0268e-08	3.34173e-06	1	35	0.333333	8.75	-93.5185
chr9:71628887-71629972	chr9:71628540-71631900	13	1.0268e-08	3.34173e-06	1	35	0.333333	8.75	-64.7436
chr10:23933846-23934668	chr10:23931924-23935284	9	1.37639e-08	4.16259e-06	0	28	0	7	-77.7778
chr10:25341798-25342514	chr10:25341259-25344619	9	1.37639e-08	4.16259e-06	0	28	0	7	-77.7778
chr14:79570372-79571481	chr14:79568213-79571573	13	1.32574e-08	4.16259e-06	5	50	1.66667	12.5	-83.3333
chr15:45574464-45575209	chr15:45573861-45577221	9	1.37639e-08	4.16259e-06	0	28	0	7	-77.7778
chr23:34378784-34380215	chr23:34377665-34381025	17	1.34774e-08	4.16259e-06	3	43	1	10.75	-57.3529
chr5:60120809-60121899	chr5:60120505-60123865	13	1.34774e-08	4.16259e-06	3	43	1	10.75	-75
chr7:9850992-9852007	chr7:9848879-9852239	12	1.38904e-08	4.16259e-06	2	39	0.666667	9.75	-75.6944
chr9:71468925-71469849	chr9:71466912-71470272	11	1.37639e-08	4.16259e-06	0	28	0	7	-63.6364
chr10:23291091-23291876	chr10:23290648-23294008	9	2.48932e-08	6.72716e-06	0	27	0	6.75	-75
chr10:28255732-28256467	chr10:28255080-28258440	9	2.48932e-08	6.72716e-06	0	27	0	6.75	-75
chr15:50008059-50009083	chr15:50006044-50009404	12	2.3845e-08	6.72716e-06	2	38	0.666667	9.5	-73.6111
chr18:50451766-50453111	chr18:50451756-50455116	15	2.3845e-08	6.72716e-06	2	38	0.666667	9.5	-58.8889
chr19:9209504-9210144	chr19:9208885-9212245	8	2.48932e-08	6.72716e-06	0	27	0	6.75	-84.375
chr21:60887991-60888956	chr21:60885611-60888971	7	2.48932e-08	6.72716e-06	0	27	0	6.75	-96.4286
chr23:19399400-19400205	chr23:19396809-19400169	10	2.48932e-08	6.72716e-06	0	27	0	6.75	-67.5
chr23:34819767-34820664	chr23:34817517-34820877	10	2.48932e-08	6.72716e-06	0	27	0	6.75	-67.5
chr5:60010434-60011264	chr5:60009934-60013294	10	2.3845e-08	6.72716e-06	2	38	0.666667	9.5	-88.3333
chrX:20083864-20085377	chrX:20082099-20085459	18	2.30722e-08	6.72716e-06	8	58	2.66667	14.5	-65.7407
chrX:36577738-36579305	chrX:36576408-36579768	12	2.48932e-08	6.72716e-06	0	27	0	6.75	-56.25
chr6:6570188-6573356	chr6:6570165-6573525	18	2.99763e-08	8.02915e-06	10	63	3.33333	15.75	-68.9815
chr15:80990945-80991660	chr15:80990404-80993764	9	3.1638e-08	8.32684e-06	1	33	0.333333	8.25	-87.963
chr4:106102896-106104061	chr4:106102685-106106045	14	3.1638e-08	8.32684e-06	1	33	0.333333	8.25	-56.5476
chrX:68102482-68105823	chrX:68102431-68105791	29	3.54652e-08	9.25367e-06	14	73	4.66667	18.25	-46.8391
chr23:30504566-30505562	chr23:30502538-30505898	12	4.08986e-08	1.04905e-05	2	37	0.666667	9.25	-71.5278
chr9:15034001-15035636	chr9:15032321-15035681	16	4.08986e-08	1.04905e-05	2	37	0.666667	9.25	-53.6458
chr10:22569922-22570692	chr10:22569336-22572696	9	4.50492e-08	1.05698e-05	0	26	0	6.5	-72.2222
chr10:24657691-24658431	chr10:24657141-24660501	9	4.50492e-08	1.05698e-05	0	26	0	6.5	-72.2222
chr11:92243482-92244043	chr11:92241914-92245274	7	4.50492e-08	1.05698e-05	0	26	0	6.5	-92.8571
chr15:48645152-48645877	chr15:48642469-48645829	9	4.50492e-08	1.05698e-05	0	26	0	6.5	-72.2222
chr15:80920133-80920960	chr15:80918112-80921472	10	4.50492e-08	1.05698e-05	0	26	0	6.5	-65
chr18:58529711-58530736	chr18:58527692-58531052	12	4.50492e-08	1.05698e-05	0	26	0	6.5	-54.1667
chr23:28967630-28968610	chr23:28965933-28969293	12	4.50492e-08	1.05698e-05	0	26	0	6.5	-54.1667
chr23:29062159-29062824	chr23:29061406-29064766	8	4.50492e-08	1.05698e-05	0	26	0	6.5	-81.25
chr27:5067621-5068193	chr27:5066999-5070359	7	4.50492e-08	1.05698e-05	0	26	0	6.5	-92.8571
chr4:108166565-108167468	chr4:108164615-108167975	11	4.50492e-08	1.05698e-05	0	26	0	6.5	-59.0909
chr5:59633824-59634485	chr5:59633112-59636472	8	4.50492e-08	1.05698e-05	0	26	0	6.5	-81.25
chr14:8079368-8080023	chr14:8078292-8081652	8	4.8887e-08	1.1382e-05	18	0	6	0	75
chr15:50601234-50602144	chr15:50600783-50604143	11	5.01955e-08	1.15975e-05	4	44	1.33333	11	-87.8788
chr25:4168152-4170779	chr25:4167363-4170723	27	5.22114e-08	1.19718e-05	12	67	4	16.75	-47.2222
chr21:70024009-70024919	chr21:70023280-70026640	11	5.38412e-08	1.21613e-05	30	4	10	1	81.8182
chr4:106636739-106640049	chr4:106636735-106640095	36	5.34707e-08	1.21613e-05	19	84	6.33333	21	-40.7407
chr5:58067402-58068259	chr5:58066796-58070156	10	5.55068e-08	1.23531e-05	1	32	0.333333	8	-76.6667
chrX:124200575-124201570	chrX:124200125-124203485	12	5.55068e-08	1.23531e-05	1	32	0.333333	8	-63.8889
chr11:93157562-93158202	chr11:93156442-93159802	8	6.20687e-08	1.37127e-05	22	1	7.33333	0.25	88.5417
chr1:4225041-4226461	chr1:4224252-4227612	17	8.21344e-08	1.69113e-05	9	58	3	14.5	-67.6471
chr10:23345997-23346997	chr10:23343921-23347281	10	8.15794e-08	1.69113e-05	0	25	0	6.25	-62.5
chr10:25127168-25127883	chr10:25125088-25128448	9	8.15794e-08	1.69113e-05	0	25	0	6.25	-69.4444
chr10:27538012-27538866	chr10:27535994-27539354	10	8.15794e-08	1.69113e-05	0	25	0	6.25	-62.5
chr10:27545369-27546268	chr10:27543305-27546665	11	8.15794e-08	1.69113e-05	0	25	0	6.25	-56.8182
chr20:23006590-23007315	chr20:23005391-23008751	9	8.15794e-08	1.69113e-05	0	25	0	6.25	-69.4444
chr22:12998515-12999075	chr22:12996874-13000234	7	8.15794e-08	1.69113e-05	0	25	0	6.25	-89.2857
chr3:96747861-96748893	chr3:96747852-96751212	12	8.15794e-08	1.69113e-05	0	25	0	6.25	-52.0833
chr4:118894410-118895330	chr4:118893525-118896885	9	8.15794e-08	1.69113e-05	0	25	0	6.25	-69.4444
chr7:11274602-11275462	chr7:11272613-11275973	10	8.15794e-08	1.69113e-05	0	25	0	6.25	-62.5
chr4:106525376-106527156	chr4:106525304-106528664	21	9.08558e-08	1.85806e-05	8	55	2.66667	13.75	-52.7778
chr23:29167473-29168293	chr23:29165543-29168903	10	9.73469e-08	1.96427e-05	1	31	0.333333	7.75	-74.1667
chr5:58230575-58231328	chr5:58229866-58233226	9	9.73469e-08	1.96427e-05	1	31	0.333333	7.75	-82.4074
chr11:43490770-43491402	chr11:43488339-43491699	8	1.14786e-07	2.30081e-05	17	0	5.66667	0	70.8333
chr1:119630651-119632337	chr1:119630206-119633566	20	1.21571e-07	2.42077e-05	31	5	10.3333	1.25	45.4167
chr10:23617867-23618607	chr10:23617416-23620776	9	1.47837e-07	2.77924e-05	0	24	0	6	-66.6667
chr10:24541475-24542280	chr10:24540945-24544305	9	1.47837e-07	2.77924e-05	0	24	0	6	-66.6667
chr13:11961096-11961845	chr13:11959226-11962586	8	1.47837e-07	2.77924e-05	0	24	0	6	-75
chr15:47416070-47417001	chr15:47414248-47417608	11	1.47837e-07	2.77924e-05	0	24	0	6	-54.5455
chr15:80965980-80966747	chr15:80963757-80967117	9	1.47837e-07	2.77924e-05	0	24	0	6	-66.6667
chr17:72848581-72849926	chr17:72848569-72851929	16	1.47837e-07	2.77924e-05	0	24	0	6	-37.5
chr24:60530601-60531785	chr24:60530425-60533785	14	1.47837e-07	2.77924e-05	0	24	0	6	-42.8571
chr5:58797140-58797790	chr5:58796517-58799877	8	1.47837e-07	2.77924e-05	0	24	0	6	-75
chr7:105660072-105660727	chr7:105659038-105662398	8	1.47837e-07	2.77924e-05	0	24	0	6	-75
chr12:15386382-15388249	chr12:15385776-15389136	21	1.54021e-07	2.85998e-05	7	51	2.33333	12.75	-49.6032
chr14:32532613-32534287	chr14:32530914-32534274	19	1.53779e-07	2.85998e-05	5	45	1.66667	11.25	-50.4386
chr15:48191287-48192214	chr15:48190851-48194211	11	1.81284e-07	3.34568e-05	3	38	1	9.5	-77.2727
chr23:29553127-29554122	chr23:29550975-29554335	12	2.0523e-07	3.76466e-05	2	34	0.666667	8.5	-65.2778
chr18:63806752-63809826	chr18:63806693-63810053	31	2.07452e-07	3.7825e-05	27	98	9	24.5	-50
chr18:60794731-60796232	chr18:60792963-60796323	18	2.26566e-07	4.10628e-05	13	66	4.33333	16.5	-67.5926
chr10:22856252-22856942	chr10:22855722-22859082	8	2.68113e-07	4.43442e-05	0	23	0	5.75	-71.875
chr10:22953759-22955099	chr10:22953759-22957119	16	2.4979e-07	4.43442e-05	5	44	1.66667	11	-58.3333
chr13:44019074-44019899	chr13:44016771-44020131	10	2.68114e-07	4.43442e-05	0	23	0	5.75	-57.5
chr16:2115143-2116518	chr16:2115057-2118417	16	2.68113e-07	4.43442e-05	0	23	0	5.75	-35.9375
chr17:47739420-47739999	chr17:47737067-47740427	7	2.68113e-07	4.43442e-05	0	23	0	5.75	-82.1429
chr18:58494278-58494953	chr18:58492237-58495597	8	2.68113e-07	4.43442e-05	0	23	0	5.75	-71.875
chr2:38836856-38838131	chr2:38836767-38840127	15	2.68114e-07	4.43442e-05	0	23	0	5.75	-38.3333
chr23:29143864-29144494	chr23:29141551-29144911	8	2.68113e-07	4.43442e-05	0	23	0	5.75	-71.875
chr23:29157622-29158362	chr23:29155648-29159008	9	2.68114e-07	4.43442e-05	0	23	0	5.75	-63.8889
chr24:510277-510952	chr24:509674-513034	8	2.68113e-07	4.43442e-05	0	23	0	5.75	-71.875
chr4:83370097-83370732	chr4:83368146-83371506	8	2.68113e-07	4.43442e-05	0	23	0	5.75	-71.875
chr5:39422684-39423186	chr5:39420846-39424206	6	2.68113e-07	4.43442e-05	0	23	0	5.75	-95.8333
chr5:4162377-4163106	chr5:4161840-4165200	9	2.68114e-07	4.43442e-05	0	23	0	5.75	-63.8889
chr8:10094480-10094961	chr8:10093870-10097230	6	2.68113e-07	4.43442e-05	0	23	0	5.75	-95.8333
chr9:18473587-18475279	chr9:18471883-18475243	20	2.54368e-07	4.43442e-05	6	47	2	11.75	-48.75
chrX:2037685-2038658	chrX:2036664-2040024	12	2.68114e-07	4.43442e-05	0	23	0	5.75	-47.9167
chr20:39805624-39806294	chr20:39803085-39806445	8	2.69929e-07	4.44019e-05	16	0	5.33333	0	66.6667
chr3:53605445-53606200	chr3:53605356-53608716	9	2.78952e-07	4.5638e-05	23	2	7.66667	0.5	79.6296
chr13:45242071-45243151	chr13:45241674-45245034	13	2.99056e-07	4.78918e-05	1	29	0.333333	7.25	-53.2051
chr16:27306772-27308326	chr16:27304963-27308323	14	2.99056e-07	4.78918e-05	1	29	0.333333	7.25	-49.4048
chrX:125002190-125002996	chrX:125001775-125005135	9	2.99056e-07	4.78918e-05	1	29	0.333333	7.25	-76.8519
chrX:36808556-36811804	chrX:36808512-36811872	21	2.99056e-07	4.78918e-05	1	29	0.333333	7.25	-32.9365
chr18:60551698-60553113	chr18:60551681-60555041	17	3.40512e-07	5.42435e-05	11	60	3.66667	15	-66.6667
chr15:32050983-32051528	chr15:32048809-32052169	7	4.8665e-07	6.8509e-05	0	22	0	5.5	-78.5714
chr15:32050983-32051528	chr15:32049522-32052882	7	4.8665e-07	6.8509e-05	0	22	0	5.5	-78.5714
chr15:45175283-45175858	chr15:45173108-45176468	7	4.8665e-07	6.8509e-05	0	22	0	5.5	-78.5714
chr15:48405340-48405975	chr15:48403349-48406709	8	4.8665e-07	6.8509e-05	0	22	0	5.5	-68.75
chr15:49833558-49834123	chr15:49833103-49836463	7	4.8665e-07	6.8509e-05	0	22	0	5.5	-78.5714
chr17:53770601-53771374	chr17:53768213-53771573	9	4.8665e-07	6.8509e-05	0	22	0	5.5	-61.1111
chr18:49035014-49035489	chr18:49032301-49035661	6	4.8665e-07	6.8509e-05	0	22	0	5.5	-91.6667
chr18:56354066-56356110	chr18:56353188-56356548	24	4.74122e-07	6.8509e-05	43	13	14.3333	3.25	46.1806
chr2:119524534-119525354	chr2:119524343-119527703	10	4.8665e-07	6.8509e-05	0	22	0	5.5	-55
chr23:29290419-29291342	chr23:29288563-29291923	11	4.8665e-07	6.8509e-05	0	22	0	5.5	-50
chr23:34874435-34875019	chr23:34871709-34875069	7	4.8665e-07	6.8509e-05	0	22	0	5.5	-78.5714
chr29:42829256-42830551	chr29:42827261-42830621	13	4.65461e-07	6.8509e-05	27	4	9	1	61.5385
chr4:107955937-107956567	chr4:107953934-107957294	8	4.8665e-07	6.8509e-05	0	22	0	5.5	-68.75
chr4:12003113-12004030	chr4:11907009-12704701	9	4.8665e-07	6.8509e-05	0	22	0	5.5	-61.1111
chr4:83356089-83356844	chr4:83354009-83357369	9	4.8665e-07	6.8509e-05	0	22	0	5.5	-61.1111
chr5:59372551-59373133	chr5:59371773-59375133	7	4.8665e-07	6.8509e-05	0	22	0	5.5	-78.5714
chr5:59672235-59673347	chr5:59670346-59673706	13	4.8665e-07	6.8509e-05	0	22	0	5.5	-42.3077
chr8:8319421-8319994	chr8:8316622-8319982	7	4.8665e-07	6.8509e-05	0	22	0	5.5	-78.5714
chr9:71658287-71659017	chr9:71657732-71661092	9	4.8665e-07	6.8509e-05	0	22	0	5.5	-61.1111
chrX:15389353-15390458	chrX:15387374-15390734	13	4.8665e-07	6.8509e-05	0	22	0	5.5	-42.3077
chrX:17917925-17918490	chrX:17916415-17919775	7	4.8665e-07	6.8509e-05	0	22	0	5.5	-78.5714
chrX:17917925-17918490	chrX:17916564-17919924	7	4.8665e-07	6.8509e-05	0	22	0	5.5	-78.5714
chrX:17917925-17918490	chrX:17916841-17920201	7	4.8665e-07	6.8509e-05	0	22	0	5.5	-78.5714
chrX:17917925-17918490	chrX:17917082-17920442	7	4.8665e-07	6.8509e-05	0	22	0	5.5	-78.5714
chrX:17917925-17918490	chrX:17917247-17920607	7	4.8665e-07	6.8509e-05	0	22	0	5.5	-78.5714
chr18:63914890-63917439	chr18:63914205-63917565	26	5.08951e-07	7.0988e-05	24	89	8	22.25	-54.8077
chr5:58883755-58884662	chr5:58883308-58886668	11	5.07917e-07	7.0988e-05	3	36	1	9	-72.7273
chr17:72781210-72781770	chr17:72781202-72784562	7	5.23825e-07	7.17403e-05	1	28	0.333333	7	-95.2381
chr17:72861548-72862643	chr17:72861270-72864630	13	5.23825e-07	7.17403e-05	1	28	0.333333	7	-51.2821
chr7:43101785-43102510	chr7:43099693-43103053	9	5.23825e-07	7.17403e-05	1	28	0.333333	7	-74.0741
chrX:39330843-39332521	chrX:39330832-39334192	18	5.23825e-07	7.17403e-05	1	28	0.333333	7	-37.037
chr11:47104289-47105638	chr11:47102453-47105813	16	5.98464e-07	8.12274e-05	2	32	0.666667	8	-45.8333
chr29:49463771-49464762	chr29:49000000-50200000	12	5.98464e-07	8.12274e-05	2	32	0.666667	8	-61.1111
chr10:22953064-22954232	chr10:22950900-22954260	14	6.1114e-07	8.14862e-05	4	39	1.33333	9.75	-60.119
chr18:60638656-60640652	chr18:60638653-60642013	23	6.09859e-07	8.14862e-05	17	73	5.66667	18.25	-54.7101
chr29:28373940-28375571	chr29:28372166-28375526	19	6.1114e-07	8.14862e-05	4	39	1.33333	9.75	-44.2982
chr6:92117137-92118959	chr6:92117117-92120477	18	6.1017e-07	8.14862e-05	7	48	2.33333	12	-53.7037
chr2:1245987-1246473	chr2:1245984-1249344	6	6.35857e-07	8.441e-05	15	0	5	0	83.3333
chr10:25589175-25590175	chr10:25587275-25590635	12	6.50174e-07	8.59337e-05	6	45	2	11.25	-77.0833
chr16:65013577-65015192	chr16:65012452-65015812	18	6.5536e-07	8.62425e-05	5	42	1.66667	10.5	-49.0741
chr11:62992618-62995858	chr11:62992495-62995855	38	6.79144e-07	8.89855e-05	65	29	21.6667	7.25	37.9386
chr10:65323623-65324663	chr10:65323342-65326702	9	6.9682e-07	9.05178e-05	19	1	6.33333	0.25	67.5926
chr22:35497616-35498216	chr22:35494836-35498196	7	6.9682e-07	9.05178e-05	19	1	6.33333	0.25	86.9048
chr3:99995117-99996612	chr3:99994596-99997956	18	7.41121e-07	9.57214e-05	9	53	3	13.25	-56.9444
chr4:106467158-106469573	chr4:106467122-106470482	27	7.43203e-07	9.57214e-05	19	77	6.33333	19.25	-47.8395
chr1:99090854-99091609	chr1:99088972-99092332	9	8.84113e-07	0.000101747	0	21	0	5.25	-58.3333
chr10:23459044-23459769	chr10:23458377-23461737	8	8.84113e-07	0.000101747	0	21	0	5.25	-65.625
chr10:24771616-24772298	chr10:24770306-24773666	7	8.84113e-07	0.000101747	0	21	0	5.25	-75
chr10:27230356-27231163	chr10:27228182-27231542	10	8.48247e-07	0.000101747	3	35	1	8.75	-77.5
chr10:27737076-27737816	chr10:27735070-27738430	9	8.84113e-07	0.000101747	0	21	0	5.25	-58.3333
chr15:79681163-79682493	chr15:79679645-79683005	16	8.48247e-07	0.000101747	3	35	1	8.75	-48.4375
chr15:80737467-80738298	chr15:80737058-80740418	10	8.48247e-07	0.000101747	3	35	1	8.75	-77.5
chr16:20502197-20503042	chr16:20500815-20504175	10	8.48247e-07	0.000101747	3	35	1	8.75	-77.5
chr16:70794341-70794998	chr16:70792273-70795633	8	8.84113e-07	0.000101747	0	21	0	5.25	-65.625
chr17:63437950-63438601	chr17:63437743-63441103	7	8.84113e-07	0.000101747	0	21	0	5.25	-75
chr18:65077762-65078786	chr18:65076013-65079373	12	8.84113e-07	0.000101747	0	21	0	5.25	-43.75
chr19:31331528-31332513	chr19:31331512-31334872	12	8.84113e-07	0.000101747	0	21	0	5.25	-43.75
chr19:46948029-46948599	chr19:46948011-46951371	7	8.84113e-07	0.000101747	0	21	0	5.25	-75
chr19:48639033-48639608	chr19:48636860-48640220	7	8.84113e-07	0.000101747	0	21	0	5.25	-75
chr2:95040534-95041670	chr2:95038253-95041613	11	8.84113e-07	0.000101747	0	21	0	5.25	-47.7273
chr21:59230373-59231105	chr21:59229722-59233082	9	8.84113e-07	0.000101747	0	21	0	5.25	-58.3333
chr22:9672694-9673269	chr22:9672589-9675949	7	8.84113e-07	0.000101747	0	21	0	5.25	-75
chr23:25470603-25471340	chr23:25470161-25473521	9	8.84113e-07	0.000101747	0	21	0	5.25	-58.3333
chr23:29503441-29504250	chr23:29502904-29506264	10	8.84113e-07	0.000101747	0	21	0	5.25	-52.5
chr23:34706867-34707682	chr23:34704776-34708136	10	8.48247e-07	0.000101747	3	35	1	8.75	-77.5
chr27:25635883-25636771	chr27:25635686-25639046	9	8.2618e-07	0.000101747	24	3	8	0.75	80.5556
[truncated: 2,608 more rows]
