# Supplementary material for: A multi-scale analysis of bull sperm methylome revealed both species peculiarities and conserved tissue-specific features
Source: BMC Genomics. 2018 May 29;19:404. doi: 10.1186/s12864-018-4764-0 (PMC5975405; doi:10.1186/s12864-018-4764-0)
Supplement: Supplementary file 4 — is a Microsoft Excel file listing the consensus sequences of each bovine repetitive element as defined in Repbase and the average methylation percentages for CpGs 5-500 and CpGs > 500 in each RRBS sample. (XLSX 16 kb) [file 12864_2018_4764_MOESM4_ESM.xlsx]

## Sheet: REPBASE
		Average methylation of CpGs 5-500						Average methylation of CpGs >500
Repeat ID	Repeat type	spz32	spz34	mono1	mono2	F029	F5538	spz32	spz34	mono1	mono2	F029	F5538
BovB	LINE	48.2	46.5	66.1	67.1	57.7	56.4	68.9	68.1	70.3	70.6	56.9	58.5
L1-3_BT	LINE	16.7	17.5	20	20	20	NA	NA	NA	NA	NA	NA	NA
L1-BT	LINE	57.3	59.2	75.6	75	54.8	53.4	76.3	73.4	85.2	84.7	76.3	76
Average LINE		40.7333	41.0667	53.9	54.0333	44.1667	54.9	72.6	70.75	77.75	77.65	66.6	67.25
ALTR39_BT	LTR	NA	0	NA	NA	NA	NA	NA	NA	NA	NA	NA	NA
BTLTR1	LTR	66.2	66.2	74.8	77.8	50.4	49.8	31.6	36	85.8	88.8	59.7	61.2
BTLTR1B	LTR	75.1	77.6	77.2	74.3	57.1	53.5	81	78.5	82.8	84.4	76.1	76.7
BTLTR1B1	LTR	76.8	78.2	82.6	85.1	72.4	69.1	NA	NA	NA	NA	NA	NA
BTLTR1C	LTR	41.9	39.6	47.8	69.1	31.3	31.9	NA	NA	NA	NA	NA	NA
BTLTR1C1	LTR	100	100	100	NA	14.3	100	NA	NA	NA	NA	NA	NA
BTLTR1D2	LTR	57.1	NA	63.3	NA	41.7	NA	NA	NA	NA	NA	NA	NA
BTLTR1E1	LTR	69.1	61.3	55.2	59	59.5	61.6	NA	NA	NA	NA	NA	NA
BTLTR1E3	LTR	NA	NA	NA	NA	50	58.4	NA	NA	NA	NA	NA	NA
BTLTR1J	LTR	35.9	30.01	37.5	57.1	NA	NA	NA	NA	NA	NA	NA	NA
BtERVF1_I	LTR	50	48.9	50.5	34.9	36.2	32.8	NA	NA	NA	NA	NA	NA
BtERVF1_LTR	LTR	67.4	61.8	62.4	56.5	49.3	45.4	NA	NA	NA	NA	NA	NA
BtERVF2_I	LTR	69.6	62.63	61.1	68.5	52.2	59.8	NA	NA	NA	NA	NA	NA
BtERVF2_LTR	LTR	100	100	84.6	NA	50	43.8	NA	NA	NA	NA	NA	NA
ERV1-1-I_BT	LTR	52.2	57.3	69.9	68.1	52.5	58.5	44.7	45.7	76.5	84.4	52.4	53.1
ERV1-1-LTR_BT	LTR	52	54.4	72.9	68.2	53.9	54.4	NA	NA	58	NA	40.1	41
ERV1-1C-LTR_BT	LTR	100	92.4	88.9	NA	96.3	100	NA	NA	NA	NA	NA	NA
ERV1-2-I_BT	LTR	50.9	53.1	68.9	75	48.9	45.4	NA	NA	NA	NA	74.7	NA
ERV1-2C-LTR_BT	LTR	60	83.3	53.34	NA	30.46	23.8	NA	NA	NA	NA	NA	NA
ERV2-1-I_BT	LTR	29.8	29.1	74.1	77.6	51.7	51.4	NA	23.8	NA	NA	44.4	41.1
ERV2-1-LTR_BT	LTR	36.6	39.2	82.3	82.4	67.3	67	74	71	76.1	75.9	45.6	44.4
ERV2-1B-LTR_BT	LTR	71.4	50	65.5	60.6	10.2	45	NA	NA	NA	NA	NA	NA
ERV2-1C-LTR_BT	LTR	29.2	NA	22.2	18.5	NA	11.1	NA	NA	NA	NA	NA	NA
ERV2-2-I_BT	LTR	NA	50	45.9	NA	26.3	34.6	NA	NA	NA	NA	NA	NA
ERV2-2B_BT-I	LTR	91.2	73.8	74	74.5	65.7	73.5	NA	NA	NA	NA	NA	NA
ERV2-2B_BT-LTR	LTR	NA	NA	50	NA	NA	NA	NA	NA	NA	NA	NA	NA
ERV2-3-I_BT	LTR	64.3	49.5	86.4	80.1	69.8	66.1	NA	NA	NA	NA	NA	NA
LTR2B_BT	LTR	80.7	55.3	66.8	97.2	56	59.7	NA	NA	NA	NA	NA	NA
LTR2_BT	LTR	100	100	86.8	100	51.7	31	NA	NA	NA	NA	NA	NA
LTR46_BT	LTR	95.9	98.5	100	NA	76.9	64.8	NA	NA	NA	NA	NA	NA
LTR5_BT	LTR	52.3	48.6	48.9	NA	46.9	48.8	NA	NA	NA	NA	NA	NA
LTR7_BT	LTR	48.3	50	46	45.8	33.8	34.7	NA	NA	NA	NA	NA	NA
Average LTR		65.1393	61.0979	66.6613	68.1095	50.0986	52.7107	57.825	51	75.84	83.375	56.1429	52.9167
LSU-rRNA_Dme	rRNA	NA	NA	5.6	NA	6.7	22.8	NA	NA	NA	NA	NA	NA
LSU-rRNA_Hsa	rRNA	8.3	8.9	31.8	46.3	16.3	32.9	9	7.8	29.1	36.2	9.1	23.4
SSU-rRNA_Hsa	rRNA	9.5	3.9	32.7	35.9	5.9	25.9	7.3	6.7	24.4	34.4	6.5	18.6
Average rRNA		8.9	6.4	23.3667	41.1	9.63333	27.2	8.15	7.25	26.75	35.3	7.8	21
BTSAT2	Satellite	28	7.5	73.9	87.1	23	31.7	35.3	31.8	88	87.5	61.7	65
BTSAT2b	Satellite	13.9	14.1	83	71.9	62.7	47.1	NA	NA	78.9	74.95	58.35	67
BTSAT3b	Satellite	21.175	11.05	78.92	78.24	52	44	NA	NA	NA	NA	NA	NA
BTSAT4	Satellite	11	9.9	68.9	66.6	59.4	60.2	19.6	17.2	83.2	81.9	65.8	65.7
BTSAT5	Satellite	16.3	14	77.3	72.9	67.3	61	16.6	16.4	67	NA	47.7	NA
BTSAT6	Satellite	34.3	28.2	75.6	72.5	54.1	51.3	18.4	16.2	73	73.9	51.1	53.9
Average satellites		20.7792	14.125	76.27	74.8733	53.0833	49.2167	22.475	20.4	78.02	79.5625	56.93	62.9
BCS	SINE	NA	NA	100	NA	100	NA	NA	NA	NA	NA	NA	NA
BOVA2	SINE	71.6	66.2	75.9	78.5	64.6	63.4	NA	NA	NA	NA	NA	NA
BOVTA	SINE	25.7	26.2	42.7	27.3	24.7	38.1	NA	NA	NA	NA	NA	NA
BTALUL1	SINE	30.3	27.4	31.8	39.7	27.2	23.4	NA	NA	NA	NA	NA	NA
Bov-tA1	SINE	7.2	NA	23.025	NA	41.45	NA	NA	NA	NA	NA	NA	NA
Bov-tA2	SINE	27.3	23.2	32.5	29.3	25.6	28.9	NA	NA	NA	NA	NA	NA
Bov-tA3	SINE	38.6	34.6	53.3	53.2	53.4	45	NA	NA	NA	NA	NA	NA
Bovc-tA2	SINE	37.4	36.5	37.2	28.5	36.6	31.3	NA	NA	NA	NA	NA	NA
CHR-2A	SINE	58.7	57.6	46.4	53.4	34.5	35.2	NA	NA	NA	NA	NA	NA
CHR-2B	SINE	41.9	46.8	39.9	39.4	38	32.8	NA	NA	NA	NA	NA	NA
CHRL	SINE	18.8	20	NA	NA	6.3	0	NA	NA	NA	NA	NA	NA
CHRL1_BT	SINE	NA	NA	NA	NA	46.2	41.7	NA	NA	NA	NA	NA	NA
SINE2-2_BT	SINE	NA	NA	NA	NA	33.3	NA	NA	NA	NA	NA	NA	NA
Average SINE		35.75	37.6111	48.2725	43.6625	40.9115	33.98	NA	NA	NA	NA	NA	NA
